# Supplementary material for: Modulation of miRNA Expression by Dietary Polyphenols in apoE Deficient Mice: A New Mechanism of the Action of Polyphenols
Source: PLoS One. 2012 Jan 10;7(1):e29837. doi: 10.1371/journal.pone.0029837 (PMC3254631; doi:10.1371/journal.pone.0029837)
Supplement: Table S3 — List and number of target genes of five commonly regulated miRNAs. (XLS) [file pone.0029837.s008.xls]

## Sheet: 9 PP
Supplement table S3
miRNA	Number of targets
mmu-miR-291b-5p	1066
mmu-miR-296-5p	1059
mmu-miR-30c-1*	973
mmu-miR-467b*	731
mmu-miR-374*	694
mmu-miR-291b-5p		mmu-miR-296-5p		mmu-miR-30c-1*		mmu-miR-467b*		mmu-miR-374*
ensembl ID	Gene symbol	ensembl ID	Gene symbol	ensembl ID	Gene symbol	ensembl ID	Gene symbol	ensembl ID	Gene symbol
ENSMUST00000014220	0610012D17Rik	ENSMUST00000093959	2004-09-01	ENSMUST00000010248	0610006I08Rik	ENSMUST00000021676	0610007P14Rik	ENSMUST00000060310	0610008F07Rik
ENSMUST00000080316	0610012D17Rik	ENSMUST00000074733	2011-09-01	ENSMUST00000102569	0610010K14Rik	ENSMUST00000097732	1110034B05Rik	ENSMUST00000032925	1110032O16Rik
ENSMUST00000030452	0610037D15Rik	ENSMUST00000015270	0610007P22Rik	ENSMUST00000032336	1100001H23Rik	ENSMUST00000089097	1110057P08Rik	ENSMUST00000097732	1110034B05Rik
ENSMUST00000088257	0610038D11Rik	ENSMUST00000060310	0610008F07Rik	ENSMUST00000034272	1110012M11Rik	ENSMUST00000038830	1110059E24Rik	ENSMUST00000089097	1110057P08Rik
ENSMUST00000056228	1110002B05Rik	ENSMUST00000021181	0610010K14Rik	ENSMUST00000026134	1110012N22Rik	ENSMUST00000099295	1200014M14Rik	ENSMUST00000047110	1700003H04Rik
ENSMUST00000099626	1110018M03Rik	ENSMUST00000026827	0610011F06Rik	ENSMUST00000026169	1110031I02Rik	ENSMUST00000031419	1500011H22Rik	ENSMUST00000078605	1700008I05Rik
ENSMUST00000022595	1190002H23Rik	ENSMUST00000001454	0610031J06Rik	ENSMUST00000095774	1110049B09Rik	ENSMUST00000070659	1700001K19Rik	ENSMUST00000016106	1700016C15Rik
ENSMUST00000020801	1200011M11Rik	ENSMUST00000038163	0710005I19Rik	ENSMUST00000094695	1200015F23Rik	ENSMUST00000004868	1700020C11Rik	ENSMUST00000042083	1700018A04Rik
ENSMUST00000092915	1300001I01Rik	ENSMUST00000031599	1110008J03Rik	ENSMUST00000088763	1300003B13Rik	ENSMUST00000040177	1700022C21Rik	ENSMUST00000028898	1700020A23Rik
ENSMUST00000089154	1500009C09Rik	ENSMUST00000058407	1110020P15Rik	ENSMUST00000002280	1500002O20Rik	ENSMUST00000040177	1700022C21Rik	ENSMUST00000021325	1700028N14Rik
ENSMUST00000021685	1600002O04Rik	ENSMUST00000032926	1110032O16Rik	ENSMUST00000039106	1600014C23Rik	ENSMUST00000020103	1700040L02Rik	ENSMUST00000035849	1700028P14Rik
ENSMUST00000056103	1600029I14Rik	ENSMUST00000065625	1190005F20Rik	ENSMUST00000048382	1600014K23Rik	ENSMUST00000100681	1700125H20Rik	ENSMUST00000025547	1700034H14Rik
ENSMUST00000069868	1700008F21Rik	ENSMUST00000100808	1300007F04Rik	ENSMUST00000056757	1700001K23Rik	ENSMUST00000018623	1700125H20Rik	ENSMUST00000020103	1700040L02Rik
ENSMUST00000034109	1700011L22Rik	ENSMUST00000022828	1500005A01Rik	ENSMUST00000050003	1700001O22Rik	ENSMUST00000051122	1810010M01Rik	ENSMUST00000020103	1700040L02Rik
ENSMUST00000052497	1700023L04Rik	ENSMUST00000002099	1500035H01Rik	ENSMUST00000078605	1700008I05Rik	ENSMUST00000020280	2010107G23Rik	ENSMUST00000084307	1700041C02Rik
ENSMUST00000097891	1700029G01Rik	ENSMUST00000041882	1600002K03Rik	ENSMUST00000031778	1700012A03Rik	ENSMUST00000034974	2300009A05Rik	ENSMUST00000084307	1700041C02Rik
ENSMUST00000006139	1700037C18Rik	ENSMUST00000010985	1700006E09Rik	ENSMUST00000019932	1700021F05Rik	ENSMUST00000029183	2310007D09Rik	ENSMUST00000076671	1700042B14Rik
ENSMUST00000085364	1700039E15Rik	ENSMUST00000008172	1700008O03Rik	ENSMUST00000035215	1700021K14Rik	ENSMUST00000099111	2410116G06Rik	ENSMUST00000098477	1700057G04Rik
ENSMUST00000065310	1700069B07Rik	ENSMUST00000047265	1700019B03Rik	ENSMUST00000021323	1700023F06Rik	ENSMUST00000059110	2510049I19Rik	ENSMUST00000099440	1810034E14Rik
ENSMUST00000059666	1810063B07Rik	ENSMUST00000035894	1700021K02Rik	ENSMUST00000062631	1700030F18Rik	ENSMUST00000075548	2610030H06Rik	ENSMUST00000095023	2310002L09Rik
ENSMUST00000071876	2210021J22Rik	ENSMUST00000030163	1700022I11Rik	ENSMUST00000068097	1700031C06Rik	ENSMUST00000035262	3110001K24Rik	ENSMUST00000038383	2310005E10Rik
ENSMUST00000046399	2310001A20Rik	ENSMUST00000078953	1700027J05Rik	ENSMUST00000025547	1700034H14Rik	ENSMUST00000035262	3110001K24Rik	ENSMUST00000022282	2310016C16Rik
ENSMUST00000095934	2310002B14Rik	ENSMUST00000044533	1700027L20Rik	ENSMUST00000031900	1700034O15Rik	ENSMUST00000039726	3110052M02Rik	ENSMUST00000022282	2310016C16Rik
ENSMUST00000029183	2310007D09Rik	ENSMUST00000011392	1700036D21Rik	ENSMUST00000020103	1700040L02Rik	ENSMUST00000035395	3200002M19Rik	ENSMUST00000043754	2310051M13Rik
ENSMUST00000086721	2310035C23Rik	ENSMUST00000038960	1700066J24Rik	ENSMUST00000063138	1700060H10Rik	ENSMUST00000061070	4631424J17Rik	ENSMUST00000004057	2310056P07Rik
ENSMUST00000091264	2410002O22Rik	ENSMUST00000047945	1700072E05Rik	ENSMUST00000029551	1700094D03Rik	ENSMUST00000094294	4631424J17Rik	ENSMUST00000059438	2310057M21Rik
ENSMUST00000091264	2410002O22Rik	ENSMUST00000094032	1700120K04Rik	ENSMUST00000082292	1700113I22Rik	ENSMUST00000052415	4632412N22Rik	ENSMUST00000024887	2410091C18Rik
ENSMUST00000031839	2410003K15Rik	ENSMUST00000098021	1700120K04Rik	ENSMUST00000038539	1700123O20Rik	ENSMUST00000074686	4632419K20Rik	ENSMUST00000023059	2600005O03Rik
ENSMUST00000035960	2410004L22Rik	ENSMUST00000079648	1810014B01Rik	ENSMUST00000029972	1810030N24Rik	ENSMUST00000048079	4632419K20Rik	ENSMUST00000089559	2600009E05Rik
ENSMUST00000019982	2410016F19Rik	ENSMUST00000074912	2010012O05Rik	ENSMUST00000002655	1810046J19Rik	ENSMUST00000098305	4632427E13Rik	ENSMUST00000022561	2600011E07Rik
ENSMUST00000101361	2410018C17Rik	ENSMUST00000032808	2200002D01Rik	ENSMUST00000076697	1810073N04Rik	ENSMUST00000060703	4921510H08Rik	ENSMUST00000065065	2610024G14Rik
ENSMUST00000101361	2410018C17Rik	ENSMUST00000058585	2210012G02Rik	ENSMUST00000044387	2010107G12Rik	ENSMUST00000079189	4922502B01Rik	ENSMUST00000047860	2610024G14Rik
ENSMUST00000065119	2410018C17Rik	ENSMUST00000032596	2210411K11Rik	ENSMUST00000064050	2010107G23Rik	ENSMUST00000023400	4930511J11Rik	ENSMUST00000045907	2700049A03Rik
ENSMUST00000065119	2410018C17Rik	ENSMUST00000070802	2300002D11Rik	ENSMUST00000020280	2010107G23Rik	ENSMUST00000046721	4930524J08Rik	ENSMUST00000012573	2810021B07Rik
ENSMUST00000045329	2410018C17Rik	ENSMUST00000026448	2310003H01Rik	ENSMUST00000089906	2310001H12Rik	ENSMUST00000100513	4930548G07Rik	ENSMUST00000056038	3110009E18Rik
ENSMUST00000045329	2410018C17Rik	ENSMUST00000079223	2310009E04Rik	ENSMUST00000029183	2310007D09Rik	ENSMUST00000031667	4930588N13Rik	ENSMUST00000048880	4732474O15Rik
ENSMUST00000076639	2500003M10Rik	ENSMUST00000099073	2310033K02Rik	ENSMUST00000030156	2310040A07Rik	ENSMUST00000029505	4933421E11Rik	ENSMUST00000099923	4833423E24Rik
ENSMUST00000084548	2610016E04Rik	ENSMUST00000033131	2400001E08Rik	ENSMUST00000052283	2410003J06Rik	ENSMUST00000029505	4933421E11Rik	ENSMUST00000101398	4921506M07Rik
ENSMUST00000103012	2610016E04Rik	ENSMUST00000033131	2400001E08Rik	ENSMUST00000030610	2410081M15Rik	ENSMUST00000068968	4933427D06Rik	ENSMUST00000078285	4930417O22Rik
ENSMUST00000098047	2610016E04Rik	ENSMUST00000088667	2410003P15Rik	ENSMUST00000044206	2410089E03Rik	ENSMUST00000068968	4933427D06Rik	ENSMUST00000078285	4930417O22Rik
ENSMUST00000098046	2610016E04Rik	ENSMUST00000041055	2410024A21Rik	ENSMUST00000022987	2410187C16Rik	ENSMUST00000016639	5033414D02Rik	ENSMUST00000079389	4930431F12Rik
ENSMUST00000029180	2610304G08Rik	ENSMUST00000041055	2410024A21Rik	ENSMUST00000098901	2610005L07Rik	ENSMUST00000087707	5330401P04Rik	ENSMUST00000031665	4930434E21Rik
ENSMUST00000097646	2700062C07Rik	ENSMUST00000069580	2500002L14Rik	ENSMUST00000019441	2610027L16Rik	ENSMUST00000087707	5330401P04Rik	ENSMUST00000034550	4930510E17Rik
ENSMUST00000077232	2700062C07Rik	ENSMUST00000093064	2810021J22Rik	ENSMUST00000028406	2610301F02Rik	ENSMUST00000097886	5730409E04Rik	ENSMUST00000031618	4930526H21Rik
ENSMUST00000084418	2700078K21Rik	ENSMUST00000056518	2900046G09Rik	ENSMUST00000048109	2700046A07Rik	ENSMUST00000097886	5730409E04Rik	ENSMUST00000036821	4930569F06Rik
ENSMUST00000048882	2700086A05Rik	ENSMUST00000056518	2900046G09Rik	ENSMUST00000077232	2700062C07Rik	ENSMUST00000097885	5730409E04Rik	ENSMUST00000038154	4930583H14Rik
ENSMUST00000040519	2810002N01Rik	ENSMUST00000013615	2900083I11Rik	ENSMUST00000084418	2700078K21Rik	ENSMUST00000097885	5730409E04Rik	ENSMUST00000044347	4933427E13Rik
ENSMUST00000057625	2900062L11Rik	ENSMUST00000101030	2900097C17Rik	ENSMUST00000032918	2900092E17Rik	ENSMUST00000053475	5730585A16Rik	ENSMUST00000044347	4933427E13Rik
ENSMUST00000057625	2900062L11Rik	ENSMUST00000095439	4831426I19Rik	ENSMUST00000030375	3110037I16Rik	ENSMUST00000086563	5830415F09Rik	ENSMUST00000096573	5133400G04Rik
ENSMUST00000068999	2900075B16Rik	ENSMUST00000061455	4930431B09Rik	ENSMUST00000061696	3222402P14Rik	ENSMUST00000087330	6030443O07Rik	ENSMUST00000068307	5430433E21Rik
ENSMUST00000023069	3110048E14Rik	ENSMUST00000031665	4930434E21Rik	ENSMUST00000039601	3300001G02Rik	ENSMUST00000101588	6330534C20Rik	ENSMUST00000034945	5730536A07Rik
ENSMUST00000026519	4833420G17Rik	ENSMUST00000102996	4930452B06Rik	ENSMUST00000068750	4930401F20Rik	ENSMUST00000059190	6330549D23Rik	ENSMUST00000050744	6030498E09Rik
ENSMUST00000062060	4921504E06Rik	ENSMUST00000027867	4930455F23Rik	ENSMUST00000034998	4930422I07Rik	ENSMUST00000091641	6530403A03Rik	ENSMUST00000099353	6330577E15Rik
ENSMUST00000049088	4921521K07Rik	ENSMUST00000040856	4930563P21Rik	ENSMUST00000030352	4930430J20Rik	ENSMUST00000091641	6530403A03Rik	ENSMUST00000099354	6330577E15Rik
ENSMUST00000055349	4930432O21Rik	ENSMUST00000034163	4930566A11Rik	ENSMUST00000027867	4930455F23Rik	ENSMUST00000097416	6530411M01Rik	ENSMUST00000066038	6430503K07Rik
ENSMUST00000051146	4930452B06Rik	ENSMUST00000014981	4931428F04Rik	ENSMUST00000069803	4930488E11Rik	ENSMUST00000056749	8030451K01Rik	ENSMUST00000097970	6430531B16Rik
ENSMUST00000045736	4930455B06Rik	ENSMUST00000006853	4933406E20Rik	ENSMUST00000015856	4930504E06Rik	ENSMUST00000091508	9530015I07Rik	ENSMUST00000028933	8030411F24Rik
ENSMUST00000090492	4930455B06Rik	ENSMUST00000035891	4933437N03Rik	ENSMUST00000052416	4930526D03Rik	ENSMUST00000060327	A030001H23Rik	ENSMUST00000067526	9430021M05Rik
ENSMUST00000027867	4930455F23Rik	ENSMUST00000100569	5330418N22Rik	ENSMUST00000069631	4930543L23Rik	ENSMUST00000059256	A2ANF5_MOUSE	ENSMUST00000061201	9430025M13Rik
ENSMUST00000080845	4930461P20Rik	ENSMUST00000060196	5430405G05Rik	ENSMUST00000102690	4931406I20Rik	ENSMUST00000099059	A330041C17Rik	ENSMUST00000047480	9430028L06Rik
ENSMUST00000100688	4930503E14Rik	ENSMUST00000062047	5430432M24Rik	ENSMUST00000030439	4931406I20Rik	ENSMUST00000099059	A330041C17Rik	ENSMUST00000027895	9430070O13Rik
ENSMUST00000021828	4930519N16Rik	ENSMUST00000098455	5430432N15Rik	ENSMUST00000097914	4931406I20Rik	ENSMUST00000098965	A430078G23Rik	ENSMUST00000024032	9530002B09Rik
ENSMUST00000044774	4930520K10Rik	ENSMUST00000066154	5730593N15Rik	ENSMUST00000051414	4933402E13Rik	ENSMUST00000093868	A630095E13Rik	ENSMUST00000066328	9530002K18Rik
ENSMUST00000100513	4930548G07Rik	ENSMUST00000066154	5730593N15Rik	ENSMUST00000098751	4933421E11Rik	ENSMUST00000052904	A730037C10Rik	ENSMUST00000039786	9830167H18Rik
ENSMUST00000093873	4930581F22Rik	ENSMUST00000068273	6330417G02Rik	ENSMUST00000056955	4933428G20Rik	ENSMUST00000068360	A830031A19Rik	ENSMUST00000029123	a
ENSMUST00000038154	4930583H14Rik	ENSMUST00000068273	6330417G02Rik	ENSMUST00000056955	4933428G20Rik	ENSMUST00000062519	A930001N09Rik	ENSMUST00000060327	A030001H23Rik
ENSMUST00000030439	4931406I20Rik	ENSMUST00000068273	6330417G02Rik	ENSMUST00000099740	5033411D12Rik	ENSMUST00000062519	A930001N09Rik	ENSMUST00000060327	A030001H23Rik
ENSMUST00000070430	4931417G12Rik	ENSMUST00000028910	8430406I07Rik	ENSMUST00000025209	5133400G04Rik	ENSMUST00000100083	A930003A15Rik	ENSMUST00000070284	A030004J04Rik
ENSMUST00000088964	4932442K08Rik	ENSMUST00000098872	9030425E11Rik	ENSMUST00000100569	5330418N22Rik	ENSMUST00000046688	AA673488	ENSMUST00000075514	A230054D04Rik
ENSMUST00000051414	4933402E13Rik	ENSMUST00000034087	9130017C17Rik	ENSMUST00000055439	5730593N15Rik	ENSMUST00000084640	Abca14	ENSMUST00000053157	A2A9G7_MOUSE
ENSMUST00000100041	4933404M02Rik	ENSMUST00000048393	9430023L20Rik	ENSMUST00000055439	5730593N15Rik	ENSMUST00000046223	Abca8a	ENSMUST00000099638	A2BHQ4_MOUSE
ENSMUST00000073192	4933407N01Rik	ENSMUST00000098634	9530053A07Rik	ENSMUST00000025668	5730596K20Rik	ENSMUST00000035779	Acsl3	ENSMUST00000096292	A2bp1
ENSMUST00000084673	4933409K07Rik	ENSMUST00000099700	A2AGX3_MOUSE	ENSMUST00000017622	5830416A07Rik	ENSMUST00000012393	Acsl3	ENSMUST00000098965	A430078G23Rik
ENSMUST00000098117	4933409K07Rik	ENSMUST00000040166	A2AN91_MOUSE	ENSMUST00000064646	5830454E08Rik	ENSMUST00000022618	Adam2	ENSMUST00000100292	A4QMU5_MOUSE
ENSMUST00000016639	5033414D02Rik	ENSMUST00000099515	A2AP56_MOUSE	ENSMUST00000028933	8030411F24Rik	ENSMUST00000049189	Adamts9	ENSMUST00000100292	A4QMU5_MOUSE
ENSMUST00000100890	5033421C21Rik	ENSMUST00000099409	A2ASB0_MOUSE	ENSMUST00000034333	9030420J04Rik	ENSMUST00000021726	Adssl1	ENSMUST00000061421	A530098C11Rik
ENSMUST00000078332	5230400G24Rik	ENSMUST00000025524	A630042L21Rik	ENSMUST00000010790	9330176C04Rik	ENSMUST00000037219	Agbl2	ENSMUST00000061174	A830091I15Rik
ENSMUST00000100569	5330418N22Rik	ENSMUST00000095127	A730008L03Rik	ENSMUST00000060327	A030001H23Rik	ENSMUST00000037219	Agbl2	ENSMUST00000024733	Aars2
ENSMUST00000064807	5730528L13Rik	ENSMUST00000066740	A730045E13Rik	ENSMUST00000086896	A130090K04Rik	ENSMUST00000068316	Agtr1b	ENSMUST00000031707	Aass
ENSMUST00000018595	6330403K07Rik	ENSMUST00000066330	AA536749	ENSMUST00000074648	A3KGL9_MOUSE	ENSMUST00000038890	AI115600	ENSMUST00000097701	Abca12
ENSMUST00000094826	6330408A02Rik	ENSMUST00000046688	AA673488	ENSMUST00000066005	A530021J07Rik	ENSMUST00000025767	Aip	ENSMUST00000041053	Acaa2
ENSMUST00000039836	6330514A18Rik	ENSMUST00000102919	Abca2	ENSMUST00000027764	A530064D06Rik	ENSMUST00000065911	Akap6	ENSMUST00000041053	Acaa2
ENSMUST00000077980	6330578E17Rik	ENSMUST00000024492	Acbd4	ENSMUST00000053612	A530064D06Rik	ENSMUST00000044492	Akap9	ENSMUST00000001963	Ace
ENSMUST00000038422	6430527G18Rik	ENSMUST00000098084	Acsm2	ENSMUST00000065921	A530088E08Rik	ENSMUST00000044492	Akap9	ENSMUST00000001964	Ace
ENSMUST00000057258	6820424L24Rik	ENSMUST00000084647	Acsm2	ENSMUST00000064788	A630001G21Rik	ENSMUST00000041768	Akr1c14	ENSMUST00000024099	Ache
ENSMUST00000044668	8430416H19Rik	ENSMUST00000034453	Acta1	ENSMUST00000059200	A630023P12Rik	ENSMUST00000021630	Akr1c6	ENSMUST00000080865	Acp1
ENSMUST00000069621	9030607L17Rik	ENSMUST00000098361	Adad2	ENSMUST00000069035	A630091E08Rik	ENSMUST00000100196	Alg1	ENSMUST00000088244	Actr3b
ENSMUST00000101157	9130020O15Rik	ENSMUST00000074582	Adam15	ENSMUST00000079077	A730055C05Rik	ENSMUST00000049207	Alg1	ENSMUST00000008966	Acyp1
ENSMUST00000070741	9130221D24Rik	ENSMUST00000101315	Adam19	ENSMUST00000086686	A830023I12Rik	ENSMUST00000037072	Ankhd1	ENSMUST00000096663	Adam25
ENSMUST00000024914	9130404H23Rik	ENSMUST00000092486	Adamts14	ENSMUST00000050519	A930017N06Rik	ENSMUST00000025718	Ankrd1	ENSMUST00000102891	Adamts13
ENSMUST00000097915	9530048O09Rik	ENSMUST00000034922	Adamts7	ENSMUST00000047498	AA467197	ENSMUST00000022275	Ankrd55	ENSMUST00000023611	Adamts5
ENSMUST00000062080	9930021J17Rik	ENSMUST00000029563	Adar	ENSMUST00000041208	Aaas	ENSMUST00000100844	Anxa7	ENSMUST00000027768	Ahctf1
ENSMUST00000094148	9930021J17Rik	ENSMUST00000088737	Adrbk1	ENSMUST00000091284	Aadacl1	ENSMUST00000076599	Ap4b1	ENSMUST00000098075	AI427809
ENSMUST00000069709	A230062G08Rik	ENSMUST00000024594	Agpat4	ENSMUST00000024733	Aars2	ENSMUST00000065040	Arhgef15	ENSMUST00000095737	Akap6
ENSMUST00000092695	A2A4R8_MOUSE	ENSMUST00000075787	Agrn	ENSMUST00000073076	Abcb8	ENSMUST00000092723	Arid1b	ENSMUST00000095737	Akap6
ENSMUST00000078060	A2AT26_MOUSE	ENSMUST00000101010	Ahnak2	ENSMUST00000048685	Abhd14a	ENSMUST00000092723	Arid1b	ENSMUST00000007449	Akr1b7
ENSMUST00000032590	A430033K04Rik	ENSMUST00000021425	Ahsa1	ENSMUST00000097529	Acbd6	ENSMUST00000077329	Arid1b	ENSMUST00000021634	Akr1c13
ENSMUST00000100083	A930003A15Rik	ENSMUST00000034862	AI118078	ENSMUST00000097529	Acbd6	ENSMUST00000077329	Arid1b	ENSMUST00000021634	Akr1c13
ENSMUST00000059573	A930034L06Rik	ENSMUST00000080190	AI413582	ENSMUST00000043062	Acsbg2	ENSMUST00000084912	Asph	ENSMUST00000051803	Aldh3b1
ENSMUST00000093823	AA407270	ENSMUST00000062772	AI593442	ENSMUST00000031725	Actl6b	ENSMUST00000053364	Aspm	ENSMUST00000039442	Alg14
ENSMUST00000079472	Aadat	ENSMUST00000051129	AI646023	ENSMUST00000060062	Actrt2	ENSMUST00000097554	Aspm	ENSMUST00000035230	Amt
ENSMUST00000006462	Aamp	ENSMUST00000054477	AI837181	ENSMUST00000017841	Ada	ENSMUST00000045664	Atad2b	ENSMUST00000028726	Ankrd5
ENSMUST00000050386	AB041803	ENSMUST00000054343	Akt1s1	ENSMUST00000053441	Adam29	ENSMUST00000102542	Atpbd4	ENSMUST00000046549	Apobec2
ENSMUST00000098078	Abca15	ENSMUST00000032934	Aldoa	ENSMUST00000050342	Adam30	ENSMUST00000055144	Atpbd4	ENSMUST00000026599	Apool
ENSMUST00000026208	Abcc2	ENSMUST00000053657	Alkbh2	ENSMUST00000035342	Adamts20	ENSMUST00000028997	Aurka	ENSMUST00000039955	Arhgap5
ENSMUST00000031822	Abcg2	ENSMUST00000074141	Alkbh7	ENSMUST00000034427	Adat1	ENSMUST00000028997	Aurka	ENSMUST00000069535	Arhgap9
ENSMUST00000072697	Acadm	ENSMUST00000002737	Alkbh7	ENSMUST00000071823	Adck1	ENSMUST00000028997	Aurka	ENSMUST00000069548	Arhgap9
ENSMUST00000042608	Acd	ENSMUST00000043648	Alpk3	ENSMUST00000101165	Adck1	ENSMUST00000065889	BC003993	ENSMUST00000030898	Arhgef16
ENSMUST00000027579	Actr3	ENSMUST00000042078	Alx4	ENSMUST00000051249	Adck2	ENSMUST00000098530	BC004022	ENSMUST00000046305	Arid4a
ENSMUST00000022618	Adam2	ENSMUST00000085399	Ap2a1	ENSMUST00000002398	Adcy4	ENSMUST00000080846	BC004022	ENSMUST00000031696	Asb15
ENSMUST00000053441	Adam29	ENSMUST00000085399	Ap2a1	ENSMUST00000053640	Adrb2	ENSMUST00000028205	BC005624	ENSMUST00000044089	Asb17
ENSMUST00000085319	Adam4	ENSMUST00000086112	Ap2s1	ENSMUST00000020766	Aebp1	ENSMUST00000094757	BC013481	ENSMUST00000035181	Aste1
ENSMUST00000087623	Adamts10	ENSMUST00000081165	Apbb1	ENSMUST00000102901	Agpat2	ENSMUST00000094756	BC013481	ENSMUST00000023608	Atp5j
ENSMUST00000042755	Afp	ENSMUST00000056710	Aph1a	ENSMUST00000028286	Agpat2	ENSMUST00000060049	BC023882	ENSMUST00000044369	Atp6v1h
ENSMUST00000031977	Agk	ENSMUST00000056710	Aph1a	ENSMUST00000068316	Agtr1b	ENSMUST00000062967	BC038613	ENSMUST00000020383	Atp8b3
ENSMUST00000054477	AI837181	ENSMUST00000033023	Aqp8	ENSMUST00000027491	Agxt	ENSMUST00000057799	BC050078	ENSMUST00000073801	Atxn7l1
ENSMUST00000021632	Akr1c12	ENSMUST00000098056	Aqp8	ENSMUST00000059524	Ahcy	ENSMUST00000033282	Bccip	ENSMUST00000030014	AU014645
ENSMUST00000081326	Akr1c19	ENSMUST00000041385	Arhgap27	ENSMUST00000056288	AI467606	ENSMUST00000013949	Birc3	ENSMUST00000030014	AU014645
ENSMUST00000007977	Aldh16a1	ENSMUST00000098683	Arhgef1	ENSMUST00000056288	AI467606	ENSMUST00000055483	Birc4	ENSMUST00000040802	AU017455
ENSMUST00000050020	Amica1	ENSMUST00000006618	Arhgef19	ENSMUST00000037349	Aifm1	ENSMUST00000088911	Brd1	ENSMUST00000026500	Avil
ENSMUST00000053106	Amigo2	ENSMUST00000006618	Arhgef19	ENSMUST00000030583	Ak2	ENSMUST00000011302	Brf1	ENSMUST00000065422	AW060207
ENSMUST00000067980	Amy1	ENSMUST00000006618	Arhgef19	ENSMUST00000054343	Akt1s1	ENSMUST00000099494	Btaf1	ENSMUST00000077287	AY053573
ENSMUST00000049400	Ankrd15	ENSMUST00000058408	Armc2	ENSMUST00000019246	Aldh3a1	ENSMUST00000045114	Bxdc1	ENSMUST00000098316	Azi2
ENSMUST00000050184	Ankrd43	ENSMUST00000019679	Armc6	ENSMUST00000032934	Aldoa	ENSMUST00000031980	C130060K24Rik	ENSMUST00000033136	Bag3
ENSMUST00000014891	Ankrd53	ENSMUST00000048302	Asb10	ENSMUST00000019068	Alox15	ENSMUST00000045522	C130092O11Rik	ENSMUST00000034206	Bbs2
ENSMUST00000031489	Ankrd7	ENSMUST00000041726	Asb6	ENSMUST00000021268	Aloxe3	ENSMUST00000064507	C730048C13Rik	ENSMUST00000033982	BC019943
ENSMUST00000099584	Anxa1	ENSMUST00000041726	Asb6	ENSMUST00000050020	Amica1	ENSMUST00000064507	C730048C13Rik	ENSMUST00000045524	BC021785
ENSMUST00000022196	Ap3b1	ENSMUST00000064314	Asna1	ENSMUST00000031422	Anapc7	ENSMUST00000087664	C920016K16Rik	ENSMUST00000048604	BC024479
ENSMUST00000020420	Ap3d1	ENSMUST00000030903	Atad3a	ENSMUST00000060773	Ank3	ENSMUST00000087664	C920016K16Rik	ENSMUST00000054799	BC048671
ENSMUST00000002063	Ap4e1	ENSMUST00000032457	Atg7	ENSMUST00000052158	Ankfn1	ENSMUST00000032906	Calca	ENSMUST00000057826	BC050210
ENSMUST00000060782	Apon	ENSMUST00000034326	Atp13a1	ENSMUST00000053558	Ankrd37	ENSMUST00000030183	Car9	ENSMUST00000067387	BC055111
ENSMUST00000006764	Aprt	ENSMUST00000102858	Atp1a3	ENSMUST00000041095	Aoc3	ENSMUST00000020268	Ccar1	ENSMUST00000026048	BC063749
ENSMUST00000006764	Aprt	ENSMUST00000080882	Atp1a3	ENSMUST00000037025	Aof1	ENSMUST00000077955	Ccdc102a	ENSMUST00000034801	Bckdhb
ENSMUST00000102543	Aqr	ENSMUST00000080882	Atp1a3	ENSMUST00000064564	Aof1	ENSMUST00000036576	Ccdc138	ENSMUST00000034801	Bckdhb
ENSMUST00000052837	Ar	ENSMUST00000007346	Atp1a4	ENSMUST00000064534	Aof1	ENSMUST00000022614	Ccdc25	ENSMUST00000065143	Bcor
ENSMUST00000021550	Arg2	ENSMUST00000007346	Atp1a4	ENSMUST00000046846	Aof2	ENSMUST00000029222	Ccdc39	ENSMUST00000043441	Bcor
ENSMUST00000052431	Armcx6	ENSMUST00000034983	Atp1b3	ENSMUST00000082090	Ap3b2	ENSMUST00000020049	Ccdc59	ENSMUST00000027358	Bcs1l
ENSMUST00000079056	Arrb2	ENSMUST00000032974	Atp2a1	ENSMUST00000006828	Aplp1	ENSMUST00000043929	Ccdc68	ENSMUST00000023217	Bop1
ENSMUST00000040873	Ars2	ENSMUST00000029060	Atp9a	ENSMUST00000098581	Aplp1	ENSMUST00000043929	Ccdc68	ENSMUST00000101237	Bst1
ENSMUST00000058129	Art3	ENSMUST00000040202	Atxn2l	ENSMUST00000046549	Apobec2	ENSMUST00000061050	Ccdc80	ENSMUST00000103053	C030019F02Rik
ENSMUST00000070257	Ascc2	ENSMUST00000040202	Atxn2l	ENSMUST00000068875	Apobec4	ENSMUST00000041195	Ccdc81	ENSMUST00000103053	C030019F02Rik
ENSMUST00000035976	Ascc3	ENSMUST00000050160	AU021092	ENSMUST00000003074	Apoc2	ENSMUST00000012847	Cd209a	ENSMUST00000085558	C130038G02Rik
ENSMUST00000005607	Asf1b	ENSMUST00000092618	Aup1	ENSMUST00000018625	Appbp2	ENSMUST00000019633	Cd70	ENSMUST00000085554	C130038G02Rik
ENSMUST00000068892	Ash2l	ENSMUST00000025094	AW548124	ENSMUST00000020717	Arf5	ENSMUST00000068674	Cdh7	ENSMUST00000056879	C230029F24Rik
ENSMUST00000031291	Asphd2	ENSMUST00000074370	Axin1	ENSMUST00000071024	Arhgap25	ENSMUST00000042410	Cdk6	ENSMUST00000053304	C87499
ENSMUST00000100009	Atf2	ENSMUST00000035101	Axud1	ENSMUST00000032344	Arhgdib	ENSMUST00000070642	Cebpb	ENSMUST00000019290	Cacng2
ENSMUST00000100007	Atf2	ENSMUST00000035101	Axud1	ENSMUST00000008024	Arid1a	ENSMUST00000031170	Cenpc1	ENSMUST00000029071	Car13
ENSMUST00000018729	Atox1	ENSMUST00000086778	B130050I23Rik	ENSMUST00000025893	Arl2	ENSMUST00000101251	Cenpi	ENSMUST00000017332	Ccdc56
ENSMUST00000093467	Atp13a1	ENSMUST00000058137	B230208H17Rik	ENSMUST00000044660	Armc5	ENSMUST00000081064	Cenpi	ENSMUST00000056781	Ccdc57
ENSMUST00000034326	Atp13a1	ENSMUST00000074240	B230317C12Rik	ENSMUST00000052431	Armcx6	ENSMUST00000024123	Centg3	ENSMUST00000035120	Cck
ENSMUST00000040259	Atp6v0a4	ENSMUST00000054227	B430212C06Rik	ENSMUST00000102749	Arnt	ENSMUST00000028235	Cep110	ENSMUST00000019074	Ccl4
ENSMUST00000040259	Atp6v0a4	ENSMUST00000070172	B930037P14Rik	ENSMUST00000015666	Arnt	ENSMUST00000079094	Cep55	ENSMUST00000056725	Ccnb3
ENSMUST00000016685	Atxn10	ENSMUST00000036578	Bahd1	ENSMUST00000015666	Arnt	ENSMUST00000022009	Cetn3	ENSMUST00000062759	Ccr10
ENSMUST00000030014	AU014645	ENSMUST00000030571	Bai2	ENSMUST00000020551	Asb3	ENSMUST00000034432	Cfdp1	ENSMUST00000048777	Ccr8
ENSMUST00000065422	AW060207	ENSMUST00000045578	Barhl2	ENSMUST00000070257	Ascc2	ENSMUST00000097722	Cflar	ENSMUST00000049984	Ccrl2
ENSMUST00000049031	B230380D07Rik	ENSMUST00000045959	BC018465	ENSMUST00000102840	Ass1	ENSMUST00000029730	Chd1l	ENSMUST00000037882	Cd207
ENSMUST00000102476	B2m	ENSMUST00000021957	BC021381	ENSMUST00000092663	Atp6v0a1	ENSMUST00000030775	Chd5	ENSMUST00000002379	Cd320
ENSMUST00000064272	B4galt3	ENSMUST00000038671	BC021438	ENSMUST00000024932	Atp6v0c	ENSMUST00000030775	Chd5	ENSMUST00000032520	Ceacam12
ENSMUST00000043056	Baat	ENSMUST00000038671	BC021438	ENSMUST00000065758	Atp6v1e2	ENSMUST00000068072	Chd6	ENSMUST00000032520	Ceacam12
ENSMUST00000033136	Bag3	ENSMUST00000044694	BC021608	ENSMUST00000004396	Atp6v1f	ENSMUST00000026217	Chuk	ENSMUST00000095197	Cebpz
ENSMUST00000006167	BC003331	ENSMUST00000053263	BC025833	ENSMUST00000029060	Atp9a	ENSMUST00000046916	Ckap2	ENSMUST00000062893	Cenpe
ENSMUST00000094477	BC003331	ENSMUST00000099442	BC025920	ENSMUST00000101698	AU022751	ENSMUST00000075496	Clca6	ENSMUST00000094280	Chchd2
ENSMUST00000074390	BC034076	ENSMUST00000061504	BC027057	ENSMUST00000102608	AU040320	ENSMUST00000007207	Clcn2	ENSMUST00000089225	Chl1
ENSMUST00000094867	BC037112	ENSMUST00000020938	BC029169	ENSMUST00000047431	AU040320	ENSMUST00000007207	Clcn2	ENSMUST00000047629	Cirh1a
ENSMUST00000047497	BC046331	ENSMUST00000052835	BC030183	ENSMUST00000047431	AU040320	ENSMUST00000057713	Clec4a3	ENSMUST00000032240	Clec4d
ENSMUST00000098348	BC048644	ENSMUST00000076236	BC036313	ENSMUST00000092618	Aup1	ENSMUST00000088468	Clec4a3	ENSMUST00000072755	Col18a1
ENSMUST00000055944	BC049635	ENSMUST00000059683	BC039210	ENSMUST00000043785	AW049765	ENSMUST00000070918	Cmbl	ENSMUST00000049966	Copg
ENSMUST00000096197	BC052055	ENSMUST00000051714	BC049730	ENSMUST00000036619	AW554918	ENSMUST00000047013	Cmtm8	ENSMUST00000075738	Cox6b1
ENSMUST00000079764	BC056474	ENSMUST00000038626	BC051227	ENSMUST00000027412	AW822216	ENSMUST00000047013	Cmtm8	ENSMUST00000050129	Cox7b2
ENSMUST00000051118	BC068110	ENSMUST00000062708	BC053749	ENSMUST00000071886	AY761184	ENSMUST00000089215	Cntn6	ENSMUST00000050129	Cox7b2
ENSMUST00000090406	BC094916	ENSMUST00000079764	BC056474	ENSMUST00000056191	B430006D22Rik	ENSMUST00000094622	Cntnap5a	ENSMUST00000027917	Cr2
ENSMUST00000033282	Bccip	ENSMUST00000036719	BC067047	ENSMUST00000064272	B4galt3	ENSMUST00000026740	Col7a1	ENSMUST00000059825	Crb1
ENSMUST00000046521	Bcl9	ENSMUST00000099080	BC067047	ENSMUST00000018270	Baiap2l2	ENSMUST00000027446	Cops7b	ENSMUST00000095075	Crispld1
ENSMUST00000089759	Bdh1	ENSMUST00000051118	BC068110	ENSMUST00000058845	Basp1	ENSMUST00000034881	Cox7a2	ENSMUST00000096355	Csf2rb
ENSMUST00000049166	Bet1	ENSMUST00000059662	BC087945	ENSMUST00000040536	Batf	ENSMUST00000034881	Cox7a2	ENSMUST00000073378	Csprs
ENSMUST00000024879	Birc6	ENSMUST00000056589	BC089491	ENSMUST00000102613	BB220380	ENSMUST00000099334	Cradd	ENSMUST00000021890	Cts6
ENSMUST00000077408	Bloc1s3	ENSMUST00000071056	Bckdk	ENSMUST00000060441	BB220380	ENSMUST00000071087	Cspp1	ENSMUST00000021892	Cts7
ENSMUST00000100405	Bmp1	ENSMUST00000066047	Bcl11b	ENSMUST00000029102	BC006779	ENSMUST00000101095	Ctps2	ENSMUST00000031320	Cxcl4
ENSMUST00000065039	Bpi	ENSMUST00000034709	Bcl2l10	ENSMUST00000093268	BC016201	ENSMUST00000000426	Cttnbp2	ENSMUST00000039061	D030016E14Rik
ENSMUST00000017290	Brca1	ENSMUST00000065454	Bcl3	ENSMUST00000033982	BC019943	ENSMUST00000025946	Cyp26a1	ENSMUST00000086674	D5Ertd585e
ENSMUST00000023022	Brd1	ENSMUST00000061468	Bcl7c	ENSMUST00000054022	BC024139	ENSMUST00000003137	Cyp2c29	ENSMUST00000051870	D8Ertd457e
ENSMUST00000056578	Bri3	ENSMUST00000032386	Bhlhb3	ENSMUST00000099442	BC025920	ENSMUST00000068317	Cyp3a25	ENSMUST00000051870	D8Ertd457e
ENSMUST00000004985	Brpf3	ENSMUST00000022693	Bmp1	ENSMUST00000087177	BC031901	ENSMUST00000064892	Cysltr1	ENSMUST00000052342	D930015E06Rik
ENSMUST00000028858	Bub1	ENSMUST00000100405	Bmp1	ENSMUST00000040624	BC032203	ENSMUST00000093445	D330050I16Rik	ENSMUST00000035430	Dars2
ENSMUST00000097289	C030034I22Rik	ENSMUST00000032237	Bms1	ENSMUST00000074390	BC034076	ENSMUST00000099739	D630037F22Rik	ENSMUST00000102988	Dclre1c
ENSMUST00000045522	C130092O11Rik	ENSMUST00000027499	Bok	ENSMUST00000093526	BC035537	ENSMUST00000095677	D630037F22Rik	ENSMUST00000022535	Dcp1a
ENSMUST00000045522	C130092O11Rik	ENSMUST00000052145	Bola2	ENSMUST00000076236	BC036313	ENSMUST00000057001	D930030D11Rik	ENSMUST00000088598	Dcpp2
ENSMUST00000042163	C330023M02Rik	ENSMUST00000065039	Bpi	ENSMUST00000091474	BC048546	ENSMUST00000038227	Darc	ENSMUST00000000804	Ddx3x
ENSMUST00000032770	C330024D12Rik	ENSMUST00000024637	Brp44l	ENSMUST00000051973	BC050099	ENSMUST00000054244	Dbx2	ENSMUST00000077452	Defcr-rs1
ENSMUST00000063839	C430048L16Rik	ENSMUST00000067036	Bsg	ENSMUST00000051973	BC050099	ENSMUST00000102988	Dclre1c	ENSMUST00000021187	Dhrs13
ENSMUST00000095143	C430048L16Rik	ENSMUST00000067036	Bsg	ENSMUST00000097992	BC057079	ENSMUST00000087181	Dcun1d4	ENSMUST00000100787	Dhrs13
ENSMUST00000078272	Cacna2d1	ENSMUST00000051672	Bst2	ENSMUST00000085664	BC062115	ENSMUST00000087181	Dcun1d4	ENSMUST00000021512	Dhrs7
ENSMUST00000039370	Cacna2d1	ENSMUST00000046266	C130039O16Rik	ENSMUST00000038529	BC066135	ENSMUST00000095386	Ddhd2	ENSMUST00000029336	Dhx36
ENSMUST00000097774	Camta1	ENSMUST00000031040	C130090K23Rik	ENSMUST00000041229	Bdkrb1	ENSMUST00000051706	Ddi1	ENSMUST00000081401	Dhx40
ENSMUST00000090028	Capn3	ENSMUST00000046285	C1qa	ENSMUST00000078720	Best2	ENSMUST00000065630	Ddx10	ENSMUST00000018569	Dhx40
ENSMUST00000028799	Casc5	ENSMUST00000023747	C230021P08Rik	ENSMUST00000058125	Bex1	ENSMUST00000065630	Ddx10	ENSMUST00000086555	Dhx57
ENSMUST00000065629	Cast	ENSMUST00000015595	C4a	ENSMUST00000017290	Brca1	ENSMUST00000020270	Ddx50	ENSMUST00000042141	Dhx9
ENSMUST00000072276	Cast	ENSMUST00000009360	C630035N08Rik	ENSMUST00000096258	Bscl2	ENSMUST00000082026	Dennd4c	ENSMUST00000042141	Dhx9
ENSMUST00000039620	Cbr3	ENSMUST00000095154	C79267	ENSMUST00000041541	Btn2a2	ENSMUST00000029825	Depdc1a	ENSMUST00000055775	Dlec1
ENSMUST00000030320	Cc2d1b	ENSMUST00000095153	C79267	ENSMUST00000031980	C130060K24Rik	ENSMUST00000100660	Depdc6	ENSMUST00000011493	Dmrtc2
ENSMUST00000030320	Cc2d1b	ENSMUST00000087664	C920016K16Rik	ENSMUST00000057241	C330011K17Rik	ENSMUST00000028595	Depdc7	ENSMUST00000075581	Dnahc9
ENSMUST00000020312	Ccdc109a	ENSMUST00000031519	Cabp1	ENSMUST00000063839	C430048L16Rik	ENSMUST00000055775	Dlec1	ENSMUST00000029669	Dnajb4
ENSMUST00000005120	Ccdc130	ENSMUST00000100348	Cacna1b	ENSMUST00000095143	C430048L16Rik	ENSMUST00000063169	Dleu7	ENSMUST00000099469	Dot1l
ENSMUST00000089174	Ccdc134	ENSMUST00000068905	Cacna1h	ENSMUST00000098780	C530028I08Rik	ENSMUST00000063169	Dleu7	ENSMUST00000043342	Dph5
ENSMUST00000036470	Ccdc32	ENSMUST00000013773	Cad	ENSMUST00000073371	C530044N13Rik	ENSMUST00000053068	Dmrt2	ENSMUST00000084892	Dpy19l4
ENSMUST00000002043	Ccdc47	ENSMUST00000005470	Cadm3	ENSMUST00000032560	C79127	ENSMUST00000035776	Dnttip2	ENSMUST00000065018	Dpy19l4
ENSMUST00000077488	Ccdc72	ENSMUST00000068023	Cadm4	ENSMUST00000097489	C87414	ENSMUST00000077946	Dock10	ENSMUST00000056102	Dscam
ENSMUST00000093253	Ccdc85a	ENSMUST00000027488	Capn10	ENSMUST00000025761	Cabp4	ENSMUST00000046389	Drbp1	ENSMUST00000019426	Dsg4
ENSMUST00000098949	Ccl25	ENSMUST00000028748	Capn3	ENSMUST00000100348	Cacna1b	ENSMUST00000058077	E030011K20Rik	ENSMUST00000027503	Dtymk
ENSMUST00000021040	Cct6b	ENSMUST00000057653	Car5a	ENSMUST00000068023	Cadm4	ENSMUST00000094379	E2f8	ENSMUST00000091672	Dusp22
ENSMUST00000033888	Cd209e	ENSMUST00000085786	Card11	ENSMUST00000093033	Capn9	ENSMUST00000020759	Efemp1	ENSMUST00000025101	Dync2li1
ENSMUST00000070630	Cd248	ENSMUST00000053245	Card14	ENSMUST00000036181	Car14	ENSMUST00000022543	Efha1	ENSMUST00000100639	E130112L23Rik
ENSMUST00000087559	Cd320	ENSMUST00000010899	Cars	ENSMUST00000053245	Card14	ENSMUST00000067007	EG235327	ENSMUST00000065383	E330013P04Rik
ENSMUST00000087559	Cd320	ENSMUST00000068986	Ccdc21	ENSMUST00000006105	Carkl	ENSMUST00000088150	EG245506	ENSMUST00000065383	E330013P04Rik
ENSMUST00000025572	Cd6	ENSMUST00000033483	Ccdc22	ENSMUST00000039620	Cbr3	ENSMUST00000101297	EG331493	ENSMUST00000069023	Eapa2
ENSMUST00000080292	Cd6	ENSMUST00000103072	Ccdc47	ENSMUST00000077955	Ccdc102a	ENSMUST00000092878	EG381483	ENSMUST00000041383	Edaradd
ENSMUST00000022555	Cdadc1	ENSMUST00000017332	Ccdc56	ENSMUST00000038720	Ccdc114	ENSMUST00000097044	EG434172	ENSMUST00000038447	Efhc1
ENSMUST00000094324	Cdc25a	ENSMUST00000056781	Ccdc57	ENSMUST00000007865	Ccdc124	ENSMUST00000097044	EG434172	ENSMUST00000095211	EG244595
ENSMUST00000024270	Cdca3	ENSMUST00000045956	Cchcr1	ENSMUST00000080860	Ccdc28a	ENSMUST00000094794	EG545925	ENSMUST00000101297	EG331493
ENSMUST00000021592	Cdca7l	ENSMUST00000037333	Ccnd3	ENSMUST00000002048	Ccdc44	ENSMUST00000023559	Ehhadh	ENSMUST00000049079	EG436523
ENSMUST00000062495	Cdcp2	ENSMUST00000058746	Cd151	ENSMUST00000080351	Ccdc88b	ENSMUST00000029387	Eif2a	ENSMUST00000080062	EG628565
ENSMUST00000034443	Cdh15	ENSMUST00000022124	Cd180	ENSMUST00000080351	Ccdc88b	ENSMUST00000005233	Eif2ak4	ENSMUST00000097345	Egfl8
ENSMUST00000091674	Cdkal1	ENSMUST00000032486	Cd27	ENSMUST00000095114	Ccl21b	ENSMUST00000102527	Eif2ak4	ENSMUST00000015611	Egfl8
ENSMUST00000085021	Cdkn3	ENSMUST00000062787	Cd300e	ENSMUST00000098128	Ccl21c	ENSMUST00000030655	Eif2c3	ENSMUST00000024860	Ehd3
ENSMUST00000094799	Ceacam11	ENSMUST00000000696	Cd52	ENSMUST00000098123	Ccl21c	ENSMUST00000069097	Eif2c3	ENSMUST00000030592	Eif3s2
ENSMUST00000094799	Ceacam11	ENSMUST00000015998	Cd5l	ENSMUST00000098114	Ccl21c	ENSMUST00000102723	Elavl4	ENSMUST00000074417	Eif5
ENSMUST00000079466	Ceacam11	ENSMUST00000050487	Cd74	ENSMUST00000019074	Ccl4	ENSMUST00000064293	ENSMUSG00000052436	ENSMUST00000074417	Eif5
ENSMUST00000079466	Ceacam11	ENSMUST00000099696	Cd82	ENSMUST00000000388	Ccm2	ENSMUST00000066353	ENSMUSG00000053750	ENSMUST00000025120	Elp2
ENSMUST00000089510	Cenpb	ENSMUST00000099696	Cd82	ENSMUST00000103134	Ccr7	ENSMUST00000068934	ENSMUSG00000055370	ENSMUST00000068250	ENSMUSG00000054945
ENSMUST00000087114	Cenpq	ENSMUST00000028644	Cd82	ENSMUST00000036262	Ccr7	ENSMUST00000074184	ENSMUSG00000060893	ENSMUST00000071072	ENSMUSG00000056739
ENSMUST00000087113	Cenpq	ENSMUST00000028644	Cd82	ENSMUST00000020562	Cct4	ENSMUST00000101281	ENSMUSG00000073000	ENSMUST00000090661	ENSMUSG00000063277
ENSMUST00000079031	Centb5	ENSMUST00000059619	Cdc42ep1	ENSMUST00000092455	Cd300lf	ENSMUST00000097702	ENSMUSG00000073653	ENSMUST00000098707	ENSMUSG00000074294
ENSMUST00000091863	Cep192	ENSMUST00000067784	Cdh24	ENSMUST00000024270	Cdca3	ENSMUST00000097721	ENSMUSG00000073665	ENSMUST00000100294	ENSMUSG00000075465
ENSMUST00000025425	Cep192	ENSMUST00000000314	Cdh4	ENSMUST00000093249	Cdh8	ENSMUST00000098619	ENSMUSG00000074233	ENSMUST00000052414	Entpd1
ENSMUST00000025229	Cfb	ENSMUST00000032920	Cdipt	ENSMUST00000032920	Cdipt	ENSMUST00000098619	ENSMUSG00000074233	ENSMUST00000052414	Entpd1
ENSMUST00000070195	Cfl1	ENSMUST00000086374	Cdkn2d	ENSMUST00000006911	Cdk4	ENSMUST00000098770	ENSMUSG00000074351	ENSMUST00000002011	Esam1
ENSMUST00000070195	Cfl1	ENSMUST00000089461	Cds2	ENSMUST00000018813	Cdk5rap3	ENSMUST00000099174	ENSMUSG00000074658	ENSMUST00000002011	Esam1
ENSMUST00000029730	Chd1l	ENSMUST00000089461	Cds2	ENSMUST00000063531	Cdkn2c	ENSMUST00000099686	ENSMUSG00000075017	ENSMUST00000056365	Evc2
ENSMUST00000014812	Chfr	ENSMUST00000075389	Centa1	ENSMUST00000063531	Cdkn2c	ENSMUST00000099686	ENSMUSG00000075017	ENSMUST00000066439	Exoc6
ENSMUST00000030128	Chmp5	ENSMUST00000070498	Centa1	ENSMUST00000097921	Cdkn2c	ENSMUST00000027214	Ercc5	ENSMUST00000074366	Eya4
ENSMUST00000034430	Chst5	ENSMUST00000084896	Centd2	ENSMUST00000087114	Cenpq	ENSMUST00000076661	Etaa1	ENSMUST00000074366	Eya4
ENSMUST00000052708	Ckap2l	ENSMUST00000084895	Centd2	ENSMUST00000087113	Cenpq	ENSMUST00000076661	Etaa1	ENSMUST00000067492	Fabp1
ENSMUST00000001304	Ckb	ENSMUST00000090847	Cgn	ENSMUST00000045111	Cep110	ENSMUST00000093365	Ewsr1	ENSMUST00000101082	Fancb
ENSMUST00000029679	Cks1b	ENSMUST00000040835	Chchd4	ENSMUST00000021610	Chga	ENSMUST00000027615	F13b	ENSMUST00000057150	Fancb
ENSMUST00000035048	Cldn18	ENSMUST00000040835	Chchd4	ENSMUST00000079132	Chia	ENSMUST00000101051	Fancd2	ENSMUST00000070793	Fastkd3
ENSMUST00000031382	Clip1	ENSMUST00000086475	Chit1	ENSMUST00000089765	Chrac1	ENSMUST00000025691	Fas	ENSMUST00000021907	Fbp2
ENSMUST00000022721	Cln5	ENSMUST00000045537	Chrm4	ENSMUST00000035089	Clasp2	ENSMUST00000074892	Fasl	ENSMUST00000046073	Fbxl10
ENSMUST00000032419	Cmas	ENSMUST00000099546	Chst14	ENSMUST00000030879	Clcn6	ENSMUST00000000834	Fasl	ENSMUST00000030858	Fbxo6
ENSMUST00000075968	Cnih4	ENSMUST00000094696	Cic	ENSMUST00000095269	Clic5	ENSMUST00000051784	Fastkd3	ENSMUST00000056965	Fbxo6
ENSMUST00000015346	Cnksr3	ENSMUST00000025404	Cidea	ENSMUST00000065330	Clk3	ENSMUST00000070793	Fastkd3	ENSMUST00000078825	Fcgr4
ENSMUST00000034460	Cog2	ENSMUST00000025404	Cidea	ENSMUST00000039144	Clstn1	ENSMUST00000021669	Fcf1	ENSMUST00000078825	Fcgr4
ENSMUST00000093038	Cog2	ENSMUST00000085101	Cish	ENSMUST00000070918	Cmbl	ENSMUST00000034630	Fez1	ENSMUST00000034552	Fdx1
ENSMUST00000090669	Col28a1	ENSMUST00000007207	Clcn2	ENSMUST00000038913	Cnot3	ENSMUST00000028821	Fsip1	ENSMUST00000024810	Fgd2
ENSMUST00000100162	Copz1	ENSMUST00000043577	Cldn5	ENSMUST00000034460	Cog2	ENSMUST00000020457	Fzr1	ENSMUST00000069284	Fgd4
ENSMUST00000072242	Copz1	ENSMUST00000043577	Cldn5	ENSMUST00000001181	Col6a2	ENSMUST00000000572	Gabra2	ENSMUST00000033138	Fgfr2
ENSMUST00000008893	Coro1b	ENSMUST00000024699	Cldn6	ENSMUST00000049966	Copg	ENSMUST00000101342	Gabrb2	ENSMUST00000047689	Fignl1
ENSMUST00000090480	Coro7	ENSMUST00000014686	Clec4f	ENSMUST00000018816	Copz2	ENSMUST00000015763	Gata3	ENSMUST00000033699	Flna
ENSMUST00000050273	Cox17	ENSMUST00000095269	Clic5	ENSMUST00000040421	Coq5	ENSMUST00000102976	Gata3	ENSMUST00000101454	Flna
ENSMUST00000035577	Cpa6	ENSMUST00000055242	Clptm1	ENSMUST00000082141	Crem	ENSMUST00000057659	Gcc2	ENSMUST00000085377	Flt3l
ENSMUST00000022576	Cpb2	ENSMUST00000039144	Clstn1	ENSMUST00000093925	Crhr1	ENSMUST00000034905	Gclc	ENSMUST00000085858	Fmn2
ENSMUST00000026608	Crcp	ENSMUST00000040881	Cluap1	ENSMUST00000026876	Crisp4	ENSMUST00000077271	Gfm1	ENSMUST00000001824	Folh1
ENSMUST00000029521	Crct1	ENSMUST00000077256	Cmtm1	ENSMUST00000028139	Crsp8	ENSMUST00000026474	Gli1	ENSMUST00000071708	Frem1
ENSMUST00000029521	Crct1	ENSMUST00000038913	Cnot3	ENSMUST00000084881	Crtap	ENSMUST00000001611	Gm1040	ENSMUST00000001183	Ftcd
ENSMUST00000024042	Creld2	ENSMUST00000102962	Cntfr	ENSMUST00000023805	Csad	ENSMUST00000036418	Gm129	ENSMUST00000066173	Fut10
ENSMUST00000008032	Crlf1	ENSMUST00000001806	Coasy	ENSMUST00000020403	Csrp2	ENSMUST00000076622	Gm1574	ENSMUST00000018711	Gabarap
ENSMUST00000103233	Crlf3	ENSMUST00000051826	Col13a1	ENSMUST00000037059	Ctrc	ENSMUST00000076622	Gm1574	ENSMUST00000094604	Galk2
ENSMUST00000061283	Crlf3	ENSMUST00000003659	Comp	ENSMUST00000021890	Cts6	ENSMUST00000100645	Gm75	ENSMUST00000065224	Galr1
ENSMUST00000092859	Crlf3	ENSMUST00000019638	Cops6	ENSMUST00000006235	Ctsb	ENSMUST00000086353	Gm885	ENSMUST00000102817	Gap43
ENSMUST00000001667	Csn3	ENSMUST00000008893	Coro1b	ENSMUST00000071526	Ctsj	ENSMUST00000042416	Gm885	ENSMUST00000063402	Gata2
ENSMUST00000081045	Csnk2a1	ENSMUST00000030021	Coro2a	ENSMUST00000015664	Ctsk	ENSMUST00000076889	Gnb5	ENSMUST00000015197	Gata2
ENSMUST00000089200	Cst7	ENSMUST00000039758	Cox8a	ENSMUST00000025844	Ctsw	ENSMUST00000033255	Gp2	ENSMUST00000099628	Gbe1
ENSMUST00000033524	Ctag2	ENSMUST00000022823	Cpne6	ENSMUST00000025027	Cuta	ENSMUST00000099776	Gpr137	ENSMUST00000036954	Gbx2
ENSMUST00000020171	Ctgf	ENSMUST00000028897	Cpxm1	ENSMUST00000003137	Cyp2c29	ENSMUST00000043149	Grap2	ENSMUST00000029904	Ggh
ENSMUST00000030839	Ctnnbip1	ENSMUST00000024959	Cript	ENSMUST00000003100	Cyp2f2	ENSMUST00000065932	Gripap1	ENSMUST00000029172	Ghrh
ENSMUST00000005643	Cugbp1	ENSMUST00000029545	Crtc2	ENSMUST00000054174	Cyp4f14	ENSMUST00000065932	Gripap1	ENSMUST00000071419	Gm628
ENSMUST00000080089	Cul2	ENSMUST00000038886	Csf3	ENSMUST00000001834	D10Wsu52e	ENSMUST00000099482	Grk6	ENSMUST00000039447	Gm784
ENSMUST00000065599	Cutl1	ENSMUST00000069370	Csnk1g2	ENSMUST00000060561	D330028D13Rik	ENSMUST00000099482	Grk6	ENSMUST00000030971	Gpr125
ENSMUST00000021970	Cxcl14	ENSMUST00000027367	Ctdsp1	ENSMUST00000030886	D4Wsu114e	ENSMUST00000001115	Grk6	ENSMUST00000030971	Gpr125
ENSMUST00000037789	Cybasc3	ENSMUST00000018522	Cuedc1	ENSMUST00000028369	Dapl1	ENSMUST00000001115	Grk6	ENSMUST00000070053	Gprasp1
ENSMUST00000028430	Cyct	ENSMUST00000041459	Cyb561d2	ENSMUST00000003628	Ddr1	ENSMUST00000001715	Gstt3	ENSMUST00000081260	Grip1
ENSMUST00000028430	Cyct	ENSMUST00000018186	Cyb5r3	ENSMUST00000044923	Ddx24	ENSMUST00000029938	Gtf2b	ENSMUST00000021513	Gsc
ENSMUST00000032629	Cyfip1	ENSMUST00000081291	Cyhr1	ENSMUST00000019944	Deadc1	ENSMUST00000006774	Gtf2h1	ENSMUST00000034902	Gsta2
ENSMUST00000005477	Cyp2b10	ENSMUST00000038824	Cyp24a1	ENSMUST00000098890	Defcr-rs1	ENSMUST00000006774	Gtf2h1	ENSMUST00000096900	Gtl3
ENSMUST00000072438	Cyp2b10	ENSMUST00000001834	D10Wsu52e	ENSMUST00000061206	Dennd2d	ENSMUST00000066984	Gtf2h2	ENSMUST00000091746	Hist4h4
ENSMUST00000025968	Cyp2c39	ENSMUST00000019506	D8Ertd738e	ENSMUST00000027409	Des	ENSMUST00000029635	Gucy1b3	ENSMUST00000056878	Hmbox1
ENSMUST00000030487	Cyp4a14	ENSMUST00000040261	D930010J01Rik	ENSMUST00000011526	Dhdh	ENSMUST00000043868	Gyltl1b	ENSMUST00000056878	Hmbox1
ENSMUST00000001507	Cyp51	ENSMUST00000030244	Dab1	ENSMUST00000002403	Dhrs1	ENSMUST00000000031	H19	ENSMUST00000020454	Hmg20b
ENSMUST00000001507	Cyp51	ENSMUST00000044083	Dapk1	ENSMUST00000033290	Dhx32	ENSMUST00000077662	H2-M2	ENSMUST00000041676	Hrh4
ENSMUST00000074163	Cys1	ENSMUST00000072100	Dbpht2	ENSMUST00000063669	Dhx32	ENSMUST00000037044	Hace1	ENSMUST00000041676	Hrh4
ENSMUST00000020659	D11Ertd497e	ENSMUST00000026479	Dctn2	ENSMUST00000031443	Dhx37	ENSMUST00000044669	Heatr5b	ENSMUST00000016338	Hsd11b1
ENSMUST00000018871	D11Ertd636e	ENSMUST00000030158	Dctn3	ENSMUST00000042141	Dhx9	ENSMUST00000087659	Hecw2	ENSMUST00000019445	Hsd17b1
ENSMUST00000069066	D12Ertd553e	ENSMUST00000021046	Ddx42	ENSMUST00000074562	Disc1	ENSMUST00000044755	Hel308	ENSMUST00000027961	Hspa14
ENSMUST00000039127	D130059P03Rik	ENSMUST00000040907	Decr2	ENSMUST00000033776	Dkc1	ENSMUST00000058636	Helt	ENSMUST00000036653	Htr2a
ENSMUST00000096255	D19Ertd721e	ENSMUST00000058702	Dedd2	ENSMUST00000002980	Dld	ENSMUST00000076226	Herc2	ENSMUST00000027431	Htr2b
ENSMUST00000061914	D230039L06Rik	ENSMUST00000013295	Dedd2	ENSMUST00000084509	Dmbt1	ENSMUST00000041015	Herc2	ENSMUST00000102943	Hus1b
ENSMUST00000055922	D4Bwg0951e	ENSMUST00000090997	Dennd1a	ENSMUST00000094318	Dmn	ENSMUST00000034220	Herpud1	ENSMUST00000033570	Igbp1
ENSMUST00000066789	D630008O14Rik	ENSMUST00000102787	Dennd1a	ENSMUST00000064948	Dnahc6	ENSMUST00000034220	Herpud1	ENSMUST00000020704	Igfbp1
ENSMUST00000100817	D6Ertd474e	ENSMUST00000040406	Dennd1a	ENSMUST00000020309	Dnajb12	ENSMUST00000095678	Hfe	ENSMUST00000103478	IGHV3-4
ENSMUST00000032120	D6Mm5e	ENSMUST00000011623	Dennd1c	ENSMUST00000020309	Dnajb12	ENSMUST00000006787	Hfe	ENSMUST00000103446	IGHV5-6
ENSMUST00000070425	D830013O20Rik	ENSMUST00000027409	Des	ENSMUST00000003910	Dnase2a	ENSMUST00000038906	Hisppd2a	ENSMUST00000103452	IGHV5S8
ENSMUST00000052342	D930015E06Rik	ENSMUST00000023214	Dgat1	ENSMUST00000098522	Dnase2b	ENSMUST00000018246	Hist1h2be	ENSMUST00000103302	IGKV2-137
ENSMUST00000052342	D930015E06Rik	ENSMUST00000028667	Dgkz	ENSMUST00000038794	Dpp9	ENSMUST00000060148	Hivep1	ENSMUST00000103404	IGKV3-1
ENSMUST00000049825	D930028F11Rik	ENSMUST00000002403	Dhrs1	ENSMUST00000077173	Dppa1	ENSMUST00000030383	Hivep3	ENSMUST00000103746	IGLV1
ENSMUST00000061273	Dact1	ENSMUST00000031385	Diablo	ENSMUST00000077502	Dqx1	ENSMUST00000067925	Hmgb2	ENSMUST00000103752	IGLV2
ENSMUST00000022781	Dad1	ENSMUST00000031385	Diablo	ENSMUST00000009157	Dynll1	ENSMUST00000001701	Hoxc11	ENSMUST00000007042	Ik
ENSMUST00000077453	Dapk1	ENSMUST00000097228	Dio3	ENSMUST00000085901	Dyrk1b	ENSMUST00000053932	Hoxd3	ENSMUST00000016110	Il17rb
ENSMUST00000079421	Daxx	ENSMUST00000074562	Disc1	ENSMUST00000002483	Dyrk1b	ENSMUST00000089824	Hrasls	ENSMUST00000028363	Il1f8
ENSMUST00000097349	Daxx	ENSMUST00000004911	Dlst	ENSMUST00000100318	Dzip1	ENSMUST00000089824	Hrasls	ENSMUST00000097772	Il1rl1
ENSMUST00000036932	Dcdc2a	ENSMUST00000021241	Dlx4	ENSMUST00000093813	E130112L23Rik	ENSMUST00000098407	Hydin	ENSMUST00000027673	Il20
ENSMUST00000026063	Dclre1a	ENSMUST00000032570	Dmwd	ENSMUST00000100639	E130112L23Rik	ENSMUST00000041993	Iapp	ENSMUST00000093793	Il20rb
ENSMUST00000022725	Dct	ENSMUST00000038752	Dnaic1	ENSMUST00000028612	E430002G05Rik	ENSMUST00000097874	Ibrdc3	ENSMUST00000096691	Il22
ENSMUST00000075444	Ddn	ENSMUST00000088506	Dnase1l2	ENSMUST00000022344	Ecd	ENSMUST00000008016	Id3	ENSMUST00000099251	Il22
ENSMUST00000065630	Ddx10	ENSMUST00000072362	Dnm2	ENSMUST00000022543	Efha1	ENSMUST00000003635	Ier3	ENSMUST00000025403	Impa2
ENSMUST00000039374	Ddx26b	ENSMUST00000091087	Dnm2	ENSMUST00000038447	Efhc1	ENSMUST00000020188	Ifngr1	ENSMUST00000033956	Indo
ENSMUST00000101553	Ddx26b	ENSMUST00000089651	Dok1	ENSMUST00000067176	EG328231	ENSMUST00000031838	Igf2bp3	ENSMUST00000044616	Ints8
ENSMUST00000071057	Ddx55	ENSMUST00000089651	Dok1	ENSMUST00000079395	EG432555	ENSMUST00000020704	Igfbp1	ENSMUST00000023535	Iqcb1
ENSMUST00000031335	Ddx55	ENSMUST00000101298	Dok7	ENSMUST00000070382	EG432945	ENSMUST00000103412	IGHA	ENSMUST00000062917	Iqcf3
ENSMUST00000081017	Defb4	ENSMUST00000025746	Dpf2	ENSMUST00000024283	EG434064	ENSMUST00000103527	IGHV1-56	ENSMUST00000062917	Iqcf3
ENSMUST00000063112	Defb6	ENSMUST00000028151	Dpm2	ENSMUST00000094794	EG545925	ENSMUST00000103376	IGKV7-33	ENSMUST00000042322	Iqch
ENSMUST00000095620	Dgkd	ENSMUST00000066312	Dusp7	ENSMUST00000094794	EG545925	ENSMUST00000023156	Il1rap	ENSMUST00000069384	Iqgap2
ENSMUST00000021512	Dhrs7	ENSMUST00000039926	Dusp8	ENSMUST00000101667	EG546282	ENSMUST00000023156	Il1rap	ENSMUST00000027856	Iqwd1
ENSMUST00000024159	Dlx2	ENSMUST00000085901	Dyrk1b	ENSMUST00000101667	EG546282	ENSMUST00000093793	Il20rb	ENSMUST00000068286	Irak1
ENSMUST00000029132	Dnajc5b	ENSMUST00000081904	Dysf	ENSMUST00000087602	EG547109	ENSMUST00000026845	Il6	ENSMUST00000022095	Irx4
ENSMUST00000037488	Dock4	ENSMUST00000043958	E230008N13Rik	ENSMUST00000087602	EG547109	ENSMUST00000042275	Inpp5d	ENSMUST00000021107	Itgb4
ENSMUST00000101460	Dock4	ENSMUST00000000894	E2f1	ENSMUST00000081029	EG624367	ENSMUST00000026126	Ints4	ENSMUST00000056482	Itsn1
ENSMUST00000101459	Dock4	ENSMUST00000000894	E2f1	ENSMUST00000023469	EG630249	ENSMUST00000019043	Irf1	ENSMUST00000029667	Kcnq5
ENSMUST00000102555	Dph4	ENSMUST00000066048	Ebf4	ENSMUST00000047263	EG632302	ENSMUST00000021028	Itgb3	ENSMUST00000063445	Klhdc1
ENSMUST00000028587	Dph4	ENSMUST00000071453	Eda	ENSMUST00000102884	Egfr	ENSMUST00000021028	Itgb3	ENSMUST00000014063	Klk12
ENSMUST00000025851	Dpp3	ENSMUST00000053646	Edg6	ENSMUST00000093276	Ehbp1	ENSMUST00000042290	Itih2	ENSMUST00000014063	Klk12
ENSMUST00000039177	Dpyd	ENSMUST00000070118	Efemp2	ENSMUST00000078061	Ehmt2	ENSMUST00000102974	Itih2	ENSMUST00000005891	Klk9
ENSMUST00000035462	Dsel	ENSMUST00000070118	Efemp2	ENSMUST00000013931	Ehmt2	ENSMUST00000032192	Itpr1	ENSMUST00000081796	Klra1
ENSMUST00000019426	Dsg4	ENSMUST00000025843	Efemp2	ENSMUST00000102673	Elovl1	ENSMUST00000049648	Kbtbd3	ENSMUST00000038839	Krt35
ENSMUST00000026151	Dus1l	ENSMUST00000025843	Efemp2	ENSMUST00000002029	Emd	ENSMUST00000095873	Kcnj6	ENSMUST00000103127	Krt35
ENSMUST00000007747	Dus3l	ENSMUST00000039881	Eftud1	ENSMUST00000039949	Eme1	ENSMUST00000095873	Kcnj6	ENSMUST00000068904	Krt7
ENSMUST00000033519	Dynlt3	ENSMUST00000061835	EG240916	ENSMUST00000072841	Eno3	ENSMUST00000099508	Kcnj6	ENSMUST00000082065	Krtap6-2
ENSMUST00000032495	Dyrk4	ENSMUST00000071825	EG432649	ENSMUST00000064140	Eno3	ENSMUST00000099508	Kcnj6	ENSMUST00000055281	Lbxcor1
ENSMUST00000078521	Dyrk4	ENSMUST00000098378	EG434197	ENSMUST00000064248	ENSMUSG00000052390	ENSMUST00000034815	Kif23	ENSMUST00000055281	Lbxcor1
ENSMUST00000034734	Dyx1c1	ENSMUST00000015611	Egfl8	ENSMUST00000069526	ENSMUSG00000055790	ENSMUST00000043605	Kif27	ENSMUST00000085797	Lefty2
ENSMUST00000095145	E130016E03Rik	ENSMUST00000066070	Eif3s12	ENSMUST00000070164	ENSMUSG00000056177	ENSMUST00000027725	Klhl12	ENSMUST00000058358	Leng9
ENSMUST00000052420	E130308A19Rik	ENSMUST00000048502	Eml2	ENSMUST00000068730	ENSMUSG00000060603	ENSMUST00000053164	Klrc3	ENSMUST00000052550	Lrp1b
ENSMUST00000103145	E2f1	ENSMUST00000045942	Emx1	ENSMUST00000095183	ENSMUSG00000071033	ENSMUST00000053164	Klrc3	ENSMUST00000030356	Lrp8
ENSMUST00000103145	E2f1	ENSMUST00000045942	Emx1	ENSMUST00000098610	ENSMUSG00000074231	ENSMUST00000080085	Krit1	ENSMUST00000099761	Lsamp
ENSMUST00000015769	E2f1	ENSMUST00000022797	ENSMUSG00000022188	ENSMUST00000098697	ENSMUSG00000074284	ENSMUST00000076186	Krtap16-1	ENSMUST00000081552	Luc7l
ENSMUST00000015769	E2f1	ENSMUST00000054910	ENSMUSG00000043795	ENSMUST00000099759	ENSMUSG00000075070	ENSMUST00000072306	Krtap2-4	ENSMUST00000020949	Map2k6
ENSMUST00000039008	E330009J07Rik	ENSMUST00000064293	ENSMUSG00000052436	ENSMUST00000100156	ENSMUSG00000075388	ENSMUST00000037552	Lepr	ENSMUST00000068453	Mapkapk3
ENSMUST00000060896	E330026B02Rik	ENSMUST00000064880	ENSMUSG00000053059	ENSMUST00000100338	ENSMUSG00000075485	ENSMUST00000100131	Lrp1b	ENSMUST00000022947	Matn2
ENSMUST00000041413	E330034G19Rik	ENSMUST00000066077	ENSMUSG00000053568	ENSMUST00000100431	ENSMUSG00000075542	ENSMUST00000030360	Lrrc42	ENSMUST00000047413	Mbd5
ENSMUST00000022494	Ebpl	ENSMUST00000067622	ENSMUSG00000054515	ENSMUST00000100512	ENSMUSG00000075583	ENSMUST00000036421	Lrrk2	ENSMUST00000098927	Mcf2l
ENSMUST00000003154	Efna2	ENSMUST00000070468	ENSMUSG00000056391	ENSMUST00000028328	Entpd2	ENSMUST00000036421	Lrrk2	ENSMUST00000095456	Mcf2l
ENSMUST00000029674	Efna4	ENSMUST00000099665	ENSMUSG00000071343	ENSMUST00000006614	Epha2	ENSMUST00000026881	Ly96	ENSMUST00000028672	Mdk
ENSMUST00000029674	Efna4	ENSMUST00000101349	ENSMUSG00000073041	ENSMUST00000086372	Eps8l1	ENSMUST00000026274	Lztfl1	ENSMUST00000067398	Mdm4
ENSMUST00000039881	Eftud1	ENSMUST00000098260	ENSMUSG00000073995	ENSMUST00000086372	Eps8l1	ENSMUST00000021792	Mak	ENSMUST00000032853	Me3
ENSMUST00000067007	EG235327	ENSMUST00000099098	ENSMUSG00000074597	ENSMUST00000079438	Erc2	ENSMUST00000087582	March2	ENSMUST00000014505	Mertk
ENSMUST00000067176	EG328231	ENSMUST00000103161	Entpd6	ENSMUST00000022536	F630043A04Rik	ENSMUST00000040167	Mat2b	ENSMUST00000032760	Mesp1
ENSMUST00000084331	EG432982	ENSMUST00000094467	Entpd6	ENSMUST00000028848	Fahd2a	ENSMUST00000101347	Mat2b	ENSMUST00000060579	Mgat2
ENSMUST00000087602	EG547109	ENSMUST00000097859	Epb4.1	ENSMUST00000003906	Farsa	ENSMUST00000052347	Mc2r	ENSMUST00000071986	Mia1
ENSMUST00000081029	EG624367	ENSMUST00000031903	Ephb6	ENSMUST00000098794	Fat1	ENSMUST00000037205	Mcee	ENSMUST00000078090	Mllt3
ENSMUST00000078925	EG625540	ENSMUST00000069106	Epm2a	ENSMUST00000066116	Fate1	ENSMUST00000101238	Med6	ENSMUST00000078090	Mllt3
ENSMUST00000059991	EG637898	ENSMUST00000045277	Epn1	ENSMUST00000095220	Fbxw9	ENSMUST00000101238	Med6	ENSMUST00000100602	Mmd
ENSMUST00000059991	EG637898	ENSMUST00000045277	Epn1	ENSMUST00000008311	Fbxw9	ENSMUST00000030408	Mfsd2	ENSMUST00000004050	Mmd
ENSMUST00000048289	Egr2	ENSMUST00000098845	Epn1	ENSMUST00000079957	Fcer1g	ENSMUST00000086552	Mfsd4	ENSMUST00000034488	Mmp10
ENSMUST00000005233	Eif2ak4	ENSMUST00000098845	Epn1	ENSMUST00000079957	Fcer1g	ENSMUST00000044970	Mgat3	ENSMUST00000034187	Mmp2
ENSMUST00000040518	Eif3s6ip	ENSMUST00000062831	Ercc2	ENSMUST00000068631	Fev	ENSMUST00000025719	Mlana	ENSMUST00000038197	Mrap
ENSMUST00000043739	Elovl3	ENSMUST00000001059	Ern1	ENSMUST00000000187	Fgf6	ENSMUST00000020530	Mpg	ENSMUST00000094390	Mrgprx1
ENSMUST00000096241	Eml3	ENSMUST00000030785	Espn	ENSMUST00000054691	Foxc2	ENSMUST00000024734	Mrpl14	ENSMUST00000097990	Mrpl48-ps
ENSMUST00000033437	Enox2	ENSMUST00000049305	Espn	ENSMUST00000050684	Foxf1a	ENSMUST00000025745	Mrpl21	ENSMUST00000102807	Mrpl48-ps
ENSMUST00000065363	ENSMUSG00000053118	ENSMUST00000097030	Etnk2	ENSMUST00000002126	Foxn1	ENSMUST00000096579	Mrpl27	ENSMUST00000025584	Ms4a3
ENSMUST00000069425	ENSMUSG00000055697	ENSMUST00000017868	Etv4	ENSMUST00000063846	Foxo6	ENSMUST00000033934	Mrps31	ENSMUST00000087904	Ms4a4c
ENSMUST00000069568	ENSMUSG00000055831	ENSMUST00000021689	Evl	ENSMUST00000022287	Fst	ENSMUST00000099672	Ms4a4c	ENSMUST00000056035	Ms4a7
ENSMUST00000071072	ENSMUSG00000056739	ENSMUST00000060009	Exdl1	ENSMUST00000021048	Ftsj3	ENSMUST00000025581	Ms4a4d	ENSMUST00000067532	Ms4a7
ENSMUST00000071059	ENSMUSG00000056743	ENSMUST00000079634	Exosc5	ENSMUST00000041382	Fuk	ENSMUST00000025581	Ms4a4d	ENSMUST00000090986	Msr2
ENSMUST00000091444	ENSMUSG00000069163	ENSMUST00000028623	Ext2	ENSMUST00000018909	Fxr2	ENSMUST00000021922	Msx2	ENSMUST00000087141	Mtap7d2
ENSMUST00000087202	ENSMUSG00000069667	ENSMUST00000063422	Eya2	ENSMUST00000101342	Gabrb2	ENSMUST00000085256	Mthfs	ENSMUST00000090332	Muc15
ENSMUST00000100826	ENSMUSG00000072686	ENSMUST00000044844	F630110N24Rik	ENSMUST00000102817	Gap43	ENSMUST00000020365	Mum1	ENSMUST00000090332	Muc15
ENSMUST00000100898	ENSMUSG00000072737	ENSMUST00000065741	F730035P03Rik	ENSMUST00000017309	Gast	ENSMUST00000099487	Mum1	ENSMUST00000032228	Mug1
ENSMUST00000101035	ENSMUSG00000072830	ENSMUST00000035495	Fanca	ENSMUST00000049382	Gatad2b	ENSMUST00000046931	Mum1l1	ENSMUST00000000445	Myf5
ENSMUST00000097444	ENSMUSG00000073482	ENSMUST00000026256	Fbxl15	ENSMUST00000024104	Gcm1	ENSMUST00000098059	Musk	ENSMUST00000081857	Myh6
ENSMUST00000097524	ENSMUSG00000073534	ENSMUST00000034268	Fbxo31	ENSMUST00000029459	Gdap2	ENSMUST00000098057	Musk	ENSMUST00000093969	Myohd1
ENSMUST00000097983	ENSMUSG00000073804	ENSMUST00000039319	Fer1l4	ENSMUST00000076443	Ggt6	ENSMUST00000035569	Nbeal1	ENSMUST00000075275	Nell2
ENSMUST00000099196	ENSMUSG00000074672	ENSMUST00000061035	Ferd3l	ENSMUST00000068127	Ggt6	ENSMUST00000035569	Nbeal1	ENSMUST00000064770	Nfib
ENSMUST00000099389	ENSMUSG00000074810	ENSMUST00000026296	Fgd1	ENSMUST00000029131	Ggtl3	ENSMUST00000094331	Ndnl2	ENSMUST00000030133	Nfx1
ENSMUST00000035020	Eomes	ENSMUST00000033392	Fgf3	ENSMUST00000033950	Gins4	ENSMUST00000013737	Ndufs2	ENSMUST00000098143	Nfx1
ENSMUST00000080934	Epha7	ENSMUST00000000187	Fgf6	ENSMUST00000032128	Gkn2	ENSMUST00000034065	Nek1	ENSMUST00000021468	Nin
ENSMUST00000032279	Erc1	ENSMUST00000026241	Fgf8	ENSMUST00000021754	Gli3	ENSMUST00000036594	Nek1	ENSMUST00000095666	Nin
ENSMUST00000079582	Erc1	ENSMUST00000051924	Fhad1	ENSMUST00000032157	Glt8d4	ENSMUST00000061677	Ngrn	ENSMUST00000039606	Nkx6-2
ENSMUST00000052590	Erp29	ENSMUST00000019198	Fis1	ENSMUST00000062560	Gluld1	ENSMUST00000100054	Nhsl1	ENSMUST00000096307	Nlrc3
ENSMUST00000064924	Espl1	ENSMUST00000044972	Fkbp6	ENSMUST00000097697	Gm216	ENSMUST00000100054	Nhsl1	ENSMUST00000037728	Nlrp4c
ENSMUST00000074698	Esx1	ENSMUST00000065090	Flnc	ENSMUST00000064444	Gm50	ENSMUST00000045022	Nlrp2	ENSMUST00000037728	Nlrp4c
ENSMUST00000029771	F3	ENSMUST00000101617	Flnc	ENSMUST00000042416	Gm885	ENSMUST00000065373	NM_027415.2	ENSMUST00000085637	NM_001081259.1
ENSMUST00000029046	Fabp5	ENSMUST00000042286	Fmnl1	ENSMUST00000030201	Gne	ENSMUST00000021314	Nmt1	ENSMUST00000048462	NM_001081361.1
ENSMUST00000029046	Fabp5	ENSMUST00000001882	Folr1	ENSMUST00000031670	Gng11	ENSMUST00000061728	Nog	ENSMUST00000095408	NM_133964.1
ENSMUST00000032865	Fah	ENSMUST00000085768	Foxk1	ENSMUST00000051079	Gphb5	ENSMUST00000054104	NP_001074505.1	ENSMUST00000018610	Nos2
ENSMUST00000023219	Fbxl6	ENSMUST00000051312	Foxl2	ENSMUST00000051079	Gphb5	ENSMUST00000075641	Npm1	ENSMUST00000088453	Notch4
ENSMUST00000100910	Fbxo39	ENSMUST00000002126	Foxn1	ENSMUST00000088117	Gpr113	ENSMUST00000075773	Npn2	ENSMUST00000094190	NP_001074606.1
ENSMUST00000049926	Fcrl5	ENSMUST00000031565	Fscn1	ENSMUST00000046893	Gpr162	ENSMUST00000075773	Npn2	ENSMUST00000094190	NP_001074606.1
ENSMUST00000034552	Fdx1	ENSMUST00000001183	Ftcd	ENSMUST00000055022	Gpr175	ENSMUST00000075773	Npn2	ENSMUST00000084747	NP_081767.2
ENSMUST00000048246	Fgb	ENSMUST00000102544	Fusip1	ENSMUST00000101122	Gpr27	ENSMUST00000074429	Nptn	ENSMUST00000058605	NP_808532.1
ENSMUST00000034014	Fgf20	ENSMUST00000041654	Fut7	ENSMUST00000101122	Gpr27	ENSMUST00000085651	Nptn	ENSMUST00000030191	Npr2
ENSMUST00000033751	Figf	ENSMUST00000063982	Fzd5	ENSMUST00000079824	Gpr84	ENSMUST00000042747	Npy6r	ENSMUST00000021843	Nqo2
ENSMUST00000033699	Flna	ENSMUST00000036734	Gadd45gip1	ENSMUST00000095585	Gpr98	ENSMUST00000058899	Nr1h5	ENSMUST00000020939	Nrcam
ENSMUST00000101454	Flna	ENSMUST00000036734	Gadd45gip1	ENSMUST00000019456	Grb7	ENSMUST00000035253	Nsmce4a	ENSMUST00000054178	Nrip1
ENSMUST00000097425	Fndc1	ENSMUST00000102541	Gale	ENSMUST00000049749	Grhl2	ENSMUST00000035179	Nudt16	ENSMUST00000063955	Nrxn2
ENSMUST00000037824	Foxh1	ENSMUST00000068652	Gale	ENSMUST00000065382	Gsh1	ENSMUST00000041905	Nupl1	ENSMUST00000092689	Nt5c3l
ENSMUST00000075832	Foxp1	ENSMUST00000068652	Gale	ENSMUST00000028239	Gsn	ENSMUST00000044224	Oas1d	ENSMUST00000092688	Nt5c3l
ENSMUST00000061516	Fpr1	ENSMUST00000068652	Gale	ENSMUST00000020552	Gtrgeo22	ENSMUST00000086382	Oas1d	ENSMUST00000026927	Nudt5
ENSMUST00000031536	Ftsj2	ENSMUST00000068652	Gale	ENSMUST00000024015	Guca2a	ENSMUST00000062166	Olfr1032	ENSMUST00000028000	Nuf2
ENSMUST00000062804	Fut8	ENSMUST00000093496	Gapdh	ENSMUST00000044426	Guca2b	ENSMUST00000099910	Olfr1039	ENSMUST00000028000	Nuf2
ENSMUST00000010049	Fvt1	ENSMUST00000073605	Gapdh	ENSMUST00000060240	H2afv	ENSMUST00000099910	Olfr1039	ENSMUST00000070165	Nup98
ENSMUST00000005114	Fxyd4	ENSMUST00000093258	Gapdh	ENSMUST00000097143	H2-Q2	ENSMUST00000099909	Olfr1040	ENSMUST00000010085	Nxf2
ENSMUST00000029759	G430022H21Rik	ENSMUST00000026254	Gbf1	ENSMUST00000028704	Hao1	ENSMUST00000099909	Olfr1040	ENSMUST00000088198	Obp1b
ENSMUST00000030925	Gabrd	ENSMUST00000103118	Gcn5l2	ENSMUST00000023531	Hcls1	ENSMUST00000099878	Olfr1086	ENSMUST00000047441	Obscn
ENSMUST00000064780	Gabre	ENSMUST00000006973	Gcn5l2	ENSMUST00000034889	Hcn4	ENSMUST00000099846	Olfr1141	ENSMUST00000099920	Olfr1002
ENSMUST00000045041	Galnt12	ENSMUST00000100451	Gcn5l2	ENSMUST00000001002	Heatr6	ENSMUST00000099846	Olfr1141	ENSMUST00000055273	Olfr1093
ENSMUST00000049430	Galntl4	ENSMUST00000034751	Gcnt3	ENSMUST00000024543	Hes7	ENSMUST00000090708	Olfr1143	ENSMUST00000099861	Olfr1110
ENSMUST00000029935	Gbp3	ENSMUST00000071601	Ggn	ENSMUST00000035433	Hesx1	ENSMUST00000099818	Olfr1195	ENSMUST00000102624	Olfr1128
ENSMUST00000090511	Gcc1	ENSMUST00000053683	Ggnbp1	ENSMUST00000035433	Hesx1	ENSMUST00000099813	Olfr1199	ENSMUST00000081034	Olfr1129
ENSMUST00000054368	Gimap1	ENSMUST00000029131	Ggtl3	ENSMUST00000091713	Hist4h4	ENSMUST00000099791	Olfr1225	ENSMUST00000081034	Olfr1129
ENSMUST00000046532	Gjb3	ENSMUST00000088789	Ggtl3	ENSMUST00000067843	Hmbox1	ENSMUST00000090695	Olfr1259	ENSMUST00000099852	Olfr1136
ENSMUST00000003404	Glg1	ENSMUST00000028948	Gins1	ENSMUST00000093430	Hmgn2	ENSMUST00000099599	Olfr1313	ENSMUST00000099784	Olfr1233
ENSMUST00000058787	Glra2	ENSMUST00000052130	Gjb1	ENSMUST00000075602	Hmgn2	ENSMUST00000099599	Olfr1313	ENSMUST00000099618	Olfr1282
ENSMUST00000000275	Glra3	ENSMUST00000046532	Gjb3	ENSMUST00000086276	Hmgn2	ENSMUST00000060562	Olfr1342	ENSMUST00000053710	Olfr1288
ENSMUST00000000275	Glra3	ENSMUST00000062931	Gjc1	ENSMUST00000102553	Hmgn2	ENSMUST00000075859	Olfr1354	ENSMUST00000079215	Olfr133
ENSMUST00000022082	Glrx	ENSMUST00000102716	Glra1	ENSMUST00000003122	Hmgn2	ENSMUST00000052274	Olfr1389	ENSMUST00000068163	Olfr1365
ENSMUST00000020485	Glt8d2	ENSMUST00000101176	Gm1965	ENSMUST00000099501	Hmha1	ENSMUST00000087825	Olfr1427	ENSMUST00000071521	Olfr1415
ENSMUST00000023134	Glycam1	ENSMUST00000099690	Gm1967	ENSMUST00000099501	Hmha1	ENSMUST00000087824	Olfr1428	ENSMUST00000056005	Olfr1449
ENSMUST00000101495	Gm1141	ENSMUST00000086615	Gm854	ENSMUST00000043311	Hmha1	ENSMUST00000073671	Olfr146	ENSMUST00000079234	Olfr157
ENSMUST00000097619	Gm1614	ENSMUST00000000260	Gmpr	ENSMUST00000043311	Hmha1	ENSMUST00000053772	Olfr1461	ENSMUST00000078517	Olfr191
ENSMUST00000075686	Gm237	ENSMUST00000000260	Gmpr	ENSMUST00000038572	Hnrpl	ENSMUST00000089305	Olfr203	ENSMUST00000072608	Olfr194
ENSMUST00000053013	Gm414	ENSMUST00000034466	Gnpat	ENSMUST00000098622	Hnrpl	ENSMUST00000074125	Olfr205	ENSMUST00000094109	Olfr2
ENSMUST00000095760	Gm889	ENSMUST00000094654	Gnrhr	ENSMUST00000026922	Homer2	ENSMUST00000076850	Olfr345	ENSMUST00000051520	Olfr273
ENSMUST00000041160	Gng10	ENSMUST00000061190	Gp5	ENSMUST00000044922	Hs3st6	ENSMUST00000077757	Olfr44	ENSMUST00000054181	Olfr281
ENSMUST00000092285	Gng7	ENSMUST00000061190	Gp5	ENSMUST00000033097	Hsd17b14	ENSMUST00000057251	Olfr456	ENSMUST00000055690	Olfr309
ENSMUST00000044812	Gpatch2	ENSMUST00000023221	Gpaa1	ENSMUST00000026462	Hsd17b6	ENSMUST00000084761	Olfr473	ENSMUST00000100150	Olfr351
ENSMUST00000053970	Gpr119	ENSMUST00000045970	Gpc1	ENSMUST00000020238	Hsp90b1	ENSMUST00000061738	Olfr571	ENSMUST00000100144	Olfr362
ENSMUST00000089318	Gpr15	ENSMUST00000014089	Gpc2	ENSMUST00000098573	Hspb6	ENSMUST00000078108	Olfr611	ENSMUST00000072993	Olfr386
ENSMUST00000101122	Gpr27	ENSMUST00000023760	Gpd1	ENSMUST00000044048	Hspb6	ENSMUST00000084807	Olfr612	ENSMUST00000072993	Olfr386
ENSMUST00000041708	Gpr34	ENSMUST00000025698	Gpha2	ENSMUST00000030547	Hspg2	ENSMUST00000051346	Olfr629	ENSMUST00000052254	Olfr411
ENSMUST00000085636	Gramd1a	ENSMUST00000077652	Gprc5c	ENSMUST00000028892	Idh3b	ENSMUST00000081116	Olfr666	ENSMUST00000058907	Olfr466
ENSMUST00000098661	Gramd2	ENSMUST00000020062	Gprc6a	ENSMUST00000060427	Ier2	ENSMUST00000050928	Olfr734	ENSMUST00000078162	Olfr503
ENSMUST00000045078	Grhpr	ENSMUST00000038244	Gpsm3	ENSMUST00000003635	Ier3	ENSMUST00000050928	Olfr734	ENSMUST00000077343	Olfr506
ENSMUST00000045078	Grhpr	ENSMUST00000082430	Gpx3	ENSMUST00000050366	Ift20	ENSMUST00000059891	Olfr809	ENSMUST00000098263	Olfr521
ENSMUST00000071076	Grm7	ENSMUST00000082430	Gpx3	ENSMUST00000018002	Ift52	ENSMUST00000059891	Olfr809	ENSMUST00000097963	Olfr537-ps1
ENSMUST00000031897	Gstk1	ENSMUST00000034515	Grik4	ENSMUST00000103372	IGKV5-37	ENSMUST00000058123	Olfr827	ENSMUST00000098221	Olfr554
ENSMUST00000007754	Gtpbp3	ENSMUST00000019007	Grin2c	ENSMUST00000039506	Igsf8	ENSMUST00000078861	Olfr830	ENSMUST00000098220	Olfr555
ENSMUST00000100341	Gtse1	ENSMUST00000003351	Grin2c	ENSMUST00000039506	Igsf8	ENSMUST00000059315	Olfr835	ENSMUST00000084812	Olfr575
ENSMUST00000023018	Gtse1	ENSMUST00000033827	Grk1	ENSMUST00000085912	Igsf8	ENSMUST00000074986	Olfr836	ENSMUST00000098205	Olfr594
ENSMUST00000025322	H2-M10.1	ENSMUST00000099482	Grk6	ENSMUST00000085912	Igsf8	ENSMUST00000074986	Olfr836	ENSMUST00000098182	Olfr646
ENSMUST00000073546	H2-M10.3	ENSMUST00000088073	Grm4	ENSMUST00000035266	Igtp	ENSMUST00000093864	Olfr895	ENSMUST00000053290	Olfr722
ENSMUST00000041398	H2-M10.6	ENSMUST00000004134	Gstm5	ENSMUST00000016668	Il19	ENSMUST00000070808	Olfr90	ENSMUST00000053290	Olfr722
ENSMUST00000041398	H2-M10.6	ENSMUST00000036512	Gtf2a2	ENSMUST00000028361	Il1f6	ENSMUST00000050326	Olfr93	ENSMUST00000051453	Olfr730
ENSMUST00000087192	H2-T10	ENSMUST00000100341	Gtse1	ENSMUST00000033182	Ilk	ENSMUST00000050326	Olfr93	ENSMUST00000050733	Olfr902
ENSMUST00000087192	H2-T10	ENSMUST00000100341	Gtse1	ENSMUST00000034827	Imp3	ENSMUST00000080748	Olfr935	ENSMUST00000076516	Olfr948
ENSMUST00000074201	H2-T10	ENSMUST00000023018	Gtse1	ENSMUST00000085289	Impg1	ENSMUST00000075928	Olfr968	ENSMUST00000060728	Olfr95
ENSMUST00000074201	H2-T10	ENSMUST00000023018	Gtse1	ENSMUST00000032480	Ing4	ENSMUST00000057161	Olfr978	ENSMUST00000062545	Olfr958
ENSMUST00000028838	Hdc	ENSMUST00000075012	Helz	ENSMUST00000032480	Ing4	ENSMUST00000022331	Opn4	ENSMUST00000059859	Olfr981
ENSMUST00000000304	Hddc2	ENSMUST00000086851	Hes6	ENSMUST00000084382	Insl5	ENSMUST00000102744	Orc1l	ENSMUST00000048214	Oosp1
ENSMUST00000001002	Heatr6	ENSMUST00000038831	Hexdc	ENSMUST00000051049	Iqsec3	ENSMUST00000075835	Orc1l	ENSMUST00000048214	Oosp1
ENSMUST00000039097	Hecw1	ENSMUST00000062530	Hexim2	ENSMUST00000002396	Isgf3g	ENSMUST00000055139	Osbpl1a	ENSMUST00000102744	Orc1l
ENSMUST00000031817	Herc5	ENSMUST00000037134	Hipk4	ENSMUST00000034034	Isx	ENSMUST00000055536	OTTMUSG00000000469	ENSMUST00000102744	Orc1l
ENSMUST00000042412	Hey1	ENSMUST00000004222	Hira	ENSMUST00000088135	Itfg3	ENSMUST00000073532	OTTMUSG00000010333	ENSMUST00000075835	Orc1l
ENSMUST00000042412	Hey1	ENSMUST00000020454	Hmg20b	ENSMUST00000073153	Itga7	ENSMUST00000089201	OTTMUSG00000015730	ENSMUST00000075835	Orc1l
ENSMUST00000025944	Hhex	ENSMUST00000052117	Hmga1	ENSMUST00000074708	Itga7	ENSMUST00000026520	Paip1	ENSMUST00000090976	Orc4l
ENSMUST00000094803	Hif3a	ENSMUST00000087674	Hmx1	ENSMUST00000099112	Itga7	ENSMUST00000021535	Papola	ENSMUST00000090976	Orc4l
ENSMUST00000094803	Hif3a	ENSMUST00000049241	Hoxb4	ENSMUST00000076079	Itga7	ENSMUST00000095313	Pawr	ENSMUST00000080443	OTTMUSG00000000655
ENSMUST00000052117	Hmga1	ENSMUST00000001700	Hoxc13	ENSMUST00000021107	Itgb4	ENSMUST00000021958	Pcbd2	ENSMUST00000091878	OTTMUSG00000010173
ENSMUST00000005548	Hmox1	ENSMUST00000047904	Hoxd3	ENSMUST00000049681	Itgbl1	ENSMUST00000060309	Pcdh19	ENSMUST00000084149	OTTMUSG00000010657
ENSMUST00000005548	Hmox1	ENSMUST00000053932	Hoxd3	ENSMUST00000101306	Itk	ENSMUST00000040360	Pcf11	ENSMUST00000071378	OTTMUSG00000011275
ENSMUST00000051416	Hnmt	ENSMUST00000047830	Hoxd3	ENSMUST00000030768	Kcnab2	ENSMUST00000040360	Pcf11	ENSMUST00000099094	OTTMUSG00000016293
ENSMUST00000090002	Hnrpa2b1	ENSMUST00000030572	Hpca	ENSMUST00000043605	Kif27	ENSMUST00000029017	Pck1	ENSMUST00000000573	Ovgp1
ENSMUST00000048680	Hoxa9	ENSMUST00000033097	Hsd17b14	ENSMUST00000099171	Kif5a	ENSMUST00000029424	Pdcd10	ENSMUST00000101272	Pap
ENSMUST00000019117	Hoxb1	ENSMUST00000025865	Htatip	ENSMUST00000024798	Kif6	ENSMUST00000043259	Pde3a	ENSMUST00000101272	Pap
ENSMUST00000019749	Hoxd8	ENSMUST00000085272	Htatip2	ENSMUST00000041732	Kirrel	ENSMUST00000090750	Pde4dip	ENSMUST00000063725	Pard3b
ENSMUST00000034363	Hsd11b2	ENSMUST00000085272	Htatip2	ENSMUST00000041732	Kirrel	ENSMUST00000058692	Pdgfd	ENSMUST00000036126	Parp2
ENSMUST00000044094	Hsd3b5	ENSMUST00000098426	Htatip2	ENSMUST00000045817	Kirrel2	ENSMUST00000034618	Pdzd3	ENSMUST00000022612	Pbk
ENSMUST00000046863	Hsd3b7	ENSMUST00000098426	Htatip2	ENSMUST00000077837	Kirrel3	ENSMUST00000088558	Pex26	ENSMUST00000060309	Pcdh19
ENSMUST00000042790	Hspb2	ENSMUST00000010191	Hyal2	ENSMUST00000045529	Kiss1r	ENSMUST00000075087	Pfdn4	ENSMUST00000051126	Pcdhb10
ENSMUST00000055884	Htr5b	ENSMUST00000001040	Icam4	ENSMUST00000069361	Klhl25	ENSMUST00000059229	Pgam5	ENSMUST00000061405	Pcdhb21
ENSMUST00000055884	Htr5b	ENSMUST00000048892	Icmt	ENSMUST00000007161	Klk4	ENSMUST00000031473	Pgam5	ENSMUST00000096021	Pcnp
ENSMUST00000025747	Ide	ENSMUST00000023687	Ifngr2	ENSMUST00000014476	Klra8	ENSMUST00000048188	Phf20l1	ENSMUST00000006164	Pdc
ENSMUST00000027087	Idh1	ENSMUST00000100052	Igf2bp2	ENSMUST00000100046	Kng2	ENSMUST00000048188	Phf20l1	ENSMUST00000102653	Pde1a
ENSMUST00000097709	Idh1	ENSMUST00000041504	Igf2bp2	ENSMUST00000077093	Krba1	ENSMUST00000100574	Phf20l1	ENSMUST00000090758	Pde1a
ENSMUST00000003635	Ier3	ENSMUST00000006713	Ihh	ENSMUST00000023709	Krt5	ENSMUST00000100574	Phf20l1	ENSMUST00000101372	Pde1c
ENSMUST00000001672	Ifrd1	ENSMUST00000004330	Ikbkg	ENSMUST00000063292	Krt73	ENSMUST00000046962	Phf8	ENSMUST00000028683	Pdia3
ENSMUST00000001672	Ifrd1	ENSMUST00000000808	Il12rb1	ENSMUST00000023713	Krt82	ENSMUST00000007620	Phyhd1	ENSMUST00000021271	Per1
ENSMUST00000065673	Ifrg15	ENSMUST00000093452	Il12rb1	ENSMUST00000081945	Krt83	ENSMUST00000038859	Pik3cd	ENSMUST00000020182	Pex7
ENSMUST00000047328	Igfbp2	ENSMUST00000001792	Il16	ENSMUST00000023720	Krt84	ENSMUST00000021611	Pitrm1	ENSMUST00000018716	Phf23
ENSMUST00000017637	Igfbp4	ENSMUST00000058300	Il17rc	ENSMUST00000072306	Krtap2-4	ENSMUST00000043812	Pkn2	ENSMUST00000022459	Phf7
ENSMUST00000103424	IGHD	ENSMUST00000058056	Il1f10	ENSMUST00000100129	Kynu	ENSMUST00000101382	Plb1	ENSMUST00000053771	Phkb
ENSMUST00000103552	IGHV1S12	ENSMUST00000032480	Ing4	ENSMUST00000090863	Lce3f	ENSMUST00000101382	Plb1	ENSMUST00000034296	Pik3r2
ENSMUST00000103323	IGKV16-104	ENSMUST00000080856	Ipo11	ENSMUST00000090863	Lce3f	ENSMUST00000067576	Plekhj1	ENSMUST00000039408	Pkp2
ENSMUST00000033939	Ikbkb	ENSMUST00000091253	Ipo11	ENSMUST00000090863	Lce3f	ENSMUST00000036805	Plekhj1	ENSMUST00000074861	Plac1
ENSMUST00000039046	Il17f	ENSMUST00000047131	Ipo4	ENSMUST00000059693	Lcn6	ENSMUST00000027267	Pms1	ENSMUST00000034930	Plscr1
ENSMUST00000028881	Il1b	ENSMUST00000096275	Iqsec2	ENSMUST00000022330	Ldb3	ENSMUST00000057177	Polr2k	ENSMUST00000025752	Pola2
ENSMUST00000027243	Il1r2	ENSMUST00000033769	Irak1	ENSMUST00000060630	Ldoc1l	ENSMUST00000075861	Pou1f1	ENSMUST00000078229	Pou3f4
ENSMUST00000036564	Il22ra2	ENSMUST00000004392	Irf5	ENSMUST00000038608	Leng4	ENSMUST00000027312	Prim2	ENSMUST00000070850	Ppp1r14b
ENSMUST00000025562	Incenp	ENSMUST00000051175	Isg20l1	ENSMUST00000037552	Lepr	ENSMUST00000017208	Prl5a1	ENSMUST00000091900	Prdm6
ENSMUST00000098087	Iqck	ENSMUST00000064547	Isoc2b	ENSMUST00000023958	Leprel2	ENSMUST00000070669	Prss23	ENSMUST00000076313	Prpf40a
ENSMUST00000034869	Isl2	ENSMUST00000103086	Itga2b	ENSMUST00000020350	Lgr5	ENSMUST00000027302	Ptpn18	ENSMUST00000027432	Psmd1
ENSMUST00000006101	Itgae	ENSMUST00000103086	Itga2b	ENSMUST00000020057	Lin7a	ENSMUST00000020685	Pttg1	ENSMUST00000027898	Ptpn14
ENSMUST00000028807	Ivd	ENSMUST00000073153	Itga7	ENSMUST00000044937	Lman1l	ENSMUST00000101340	Pttg1	ENSMUST00000066352	Ptrh1
ENSMUST00000026486	Katnal2	ENSMUST00000074708	Itga7	ENSMUST00000069291	Loxl4	ENSMUST00000020687	Pttg1	ENSMUST00000051881	Purb
ENSMUST00000055168	Kcna1	ENSMUST00000006101	Itgae	ENSMUST00000040872	Lpin3	ENSMUST00000097295	Q3UT37_MOUSE	ENSMUST00000031472	Pxmp2
ENSMUST00000079169	Kcnd3	ENSMUST00000018620	Jmjd3	ENSMUST00000073834	Lrrc10	ENSMUST00000091565	Q5DU09-2	ENSMUST00000100385	Q3V1I2_MOUSE
ENSMUST00000101215	Kcnip4	ENSMUST00000041415	Kcnh3	ENSMUST00000065603	Lrrc49	ENSMUST00000068153	Q8BQW6_MOUSE	ENSMUST00000072083	Q8BQR5_MOUSE
ENSMUST00000056268	Kcnj6	ENSMUST00000041944	Kcnj12	ENSMUST00000020400	Lrrtm1	ENSMUST00000062143	Q8C7P0_MOUSE	ENSMUST00000095071	Q8K0V9_MOUSE
ENSMUST00000020091	Kera	ENSMUST00000057688	Kcnk3	ENSMUST00000023190	Lsg1	ENSMUST00000063683	Q8K2L9-2	ENSMUST00000063683	Q8K2L9-2
ENSMUST00000022954	Khdrbs3	ENSMUST00000080022	Kcnq2	ENSMUST00000089772	Lsg1	ENSMUST00000059948	Q9CXT5_MOUSE	ENSMUST00000094969	Q9CUK2_MOUSE
ENSMUST00000040717	Kif15	ENSMUST00000022272	Kctd6	ENSMUST00000065408	Ly6c1	ENSMUST00000002128	Rab34	ENSMUST00000049117	Q9CZY3-2
ENSMUST00000061155	Kif9	ENSMUST00000094499	Kif1c	ENSMUST00000007260	Ly6g6c	ENSMUST00000056241	Rab34	ENSMUST00000032971	Rabep2
ENSMUST00000034240	Kifc3	ENSMUST00000072187	Kif1c	ENSMUST00000037165	Lyl1	ENSMUST00000023524	Rabl3	ENSMUST00000099998	Rbm14
ENSMUST00000035232	Klhdc8b	ENSMUST00000004294	Kifc2	ENSMUST00000066386	Lysmd1	ENSMUST00000031646	Rasl11a	ENSMUST00000006625	Rbm14
ENSMUST00000056665	Klhl11	ENSMUST00000032174	Klf15	ENSMUST00000050021	Lysmd1	ENSMUST00000093786	Rassf1	ENSMUST00000076734	Rbm16
ENSMUST00000021331	Klhl28	ENSMUST00000069361	Klhl25	ENSMUST00000025076	Lyzl1	ENSMUST00000028915	Rbbp9	ENSMUST00000094698	Rbm44
ENSMUST00000048945	Klk1b26	ENSMUST00000080211	Klk11	ENSMUST00000037890	Mad2l1bp	ENSMUST00000010752	Rbm25	ENSMUST00000031345	Rchy1
ENSMUST00000076835	Klk1b26	ENSMUST00000097918	Kncn	ENSMUST00000084129	Mad2l2	ENSMUST00000100327	Rbm26	ENSMUST00000020947	Rdh14
ENSMUST00000096030	Klrg2	ENSMUST00000007275	Krt13	ENSMUST00000033487	Magix	ENSMUST00000040010	Rbm3	ENSMUST00000100832	Recql
ENSMUST00000097918	Kncn	ENSMUST00000007317	Krt19	ENSMUST00000100260	Map2k6	ENSMUST00000040081	Reep6	ENSMUST00000089667	Reg3d
ENSMUST00000080949	Krcc1	ENSMUST00000071104	Krt72	ENSMUST00000057669	Mapk3	ENSMUST00000027251	Rev1	ENSMUST00000046898	Rfx3
ENSMUST00000101311	Krcc1	ENSMUST00000054829	Krtcap3	ENSMUST00000057669	Mapk3	ENSMUST00000023867	Rfc2	ENSMUST00000085853	Rgs7
ENSMUST00000080085	Krit1	ENSMUST00000002979	Lamb1-1	ENSMUST00000057669	Mapk3	ENSMUST00000046898	Rfx3	ENSMUST00000059036	Rgsl1
ENSMUST00000007320	Krt32	ENSMUST00000066475	Lass3	ENSMUST00000019037	Mb	ENSMUST00000033133	Rgs10	ENSMUST00000024518	Rhebl1
ENSMUST00000023709	Krt5	ENSMUST00000091278	Lcn11	ENSMUST00000034650	Mcam	ENSMUST00000024518	Rhebl1	ENSMUST00000022499	Rnaseh2b
ENSMUST00000034929	Lactb	ENSMUST00000075983	Ldoc1	ENSMUST00000057957	Mchr1	ENSMUST00000042972	Rilp	ENSMUST00000017839	Rnf135
ENSMUST00000016315	Lamb3	ENSMUST00000089377	Lgals1	ENSMUST00000000505	Mcm7	ENSMUST00000069686	Rnf180	ENSMUST00000014022	Rnf170
ENSMUST00000074913	Lamp2	ENSMUST00000044828	Lgr6	ENSMUST00000028672	Mdk	ENSMUST00000059986	Rnf182	ENSMUST00000023530	Ropn1
ENSMUST00000046122	Lap3	ENSMUST00000004732	Lim2	ENSMUST00000028672	Mdk	ENSMUST00000008445	Rnuxa	ENSMUST00000096195	Rorc
ENSMUST00000084259	Laptm5	ENSMUST00000053568	Lingo1	ENSMUST00000065858	Med12	ENSMUST00000039720	Rragb	ENSMUST00000020045	Ros1
ENSMUST00000025370	Lars	ENSMUST00000025486	Lmnb1	ENSMUST00000021030	Mettl2	ENSMUST00000039720	Rragb	ENSMUST00000050737	Rpl14
ENSMUST00000097590	Lars	ENSMUST00000057623	Lmnb2	ENSMUST00000095180	Mettl4	ENSMUST00000042857	Satb2	ENSMUST00000043867	Rpl22l1
ENSMUST00000029524	Lce1d	ENSMUST00000045393	Lphn1	ENSMUST00000033033	Micalcl	ENSMUST00000021467	Sav1	ENSMUST00000077976	Rps23
ENSMUST00000023978	Lcn9	ENSMUST00000070508	Lrrc29	ENSMUST00000051308	Micalcl	ENSMUST00000046587	Scamp5	ENSMUST00000097423	Rshl2a
ENSMUST00000048937	Leo1	ENSMUST00000057608	Lrrc3	ENSMUST00000028730	Mkks	ENSMUST00000046587	Scamp5	ENSMUST00000024572	Rshl2b
ENSMUST00000048937	Leo1	ENSMUST00000030471	Lrrc41	ENSMUST00000077916	Mlf1	ENSMUST00000049972	Scg2	ENSMUST00000067507	Rsl1d1
ENSMUST00000021607	Lgmn	ENSMUST00000026139	Lrrc45	ENSMUST00000061322	Mlf1	ENSMUST00000049972	Scg2	ENSMUST00000052102	Ryr2
ENSMUST00000059562	Lhfp	ENSMUST00000070458	Lrrc56	ENSMUST00000089688	Mmp14	ENSMUST00000094810	Scg2	ENSMUST00000001051	S100a6
ENSMUST00000060787	Lhfpl4	ENSMUST00000047093	Lrrc56	ENSMUST00000068006	Mocos	ENSMUST00000094810	Scg2	ENSMUST00000077375	Scml2
ENSMUST00000060787	Lhfpl4	ENSMUST00000023190	Lsg1	ENSMUST00000043865	Mpst	ENSMUST00000029346	Schip1	ENSMUST00000063747	Scrib
ENSMUST00000101564	Lrguk	ENSMUST00000076366	Ltbp3	ENSMUST00000100475	Mpst	ENSMUST00000044717	Schip1	ENSMUST00000002603	Scrib
ENSMUST00000046316	Lrig2	ENSMUST00000067567	Lypla2	ENSMUST00000035045	Mras	ENSMUST00000028950	Sdcbp2	ENSMUST00000103026	Sec14l1
ENSMUST00000049755	Lrrc1	ENSMUST00000067567	Lypla2	ENSMUST00000066821	Mrgpra2	ENSMUST00000091252	Sec16a	ENSMUST00000086690	Serpinb7
ENSMUST00000036423	Lrrc14	ENSMUST00000067567	Lypla2	ENSMUST00000060569	Mrgpra3	ENSMUST00000067989	Sec31a	ENSMUST00000028046	Serpinc1
ENSMUST00000028337	Lrrc26	ENSMUST00000030842	Lzic	ENSMUST00000046797	Mrgpra3	ENSMUST00000016951	Serpinb1b	ENSMUST00000023450	Serpind1
ENSMUST00000101436	Lrrc61	ENSMUST00000084129	Mad2l2	ENSMUST00000094390	Mrgprx1	ENSMUST00000016951	Serpinb1b	ENSMUST00000012798	Siglec5
ENSMUST00000020400	Lrrtm1	ENSMUST00000030860	Mad2l2	ENSMUST00000030942	Mrpl20	ENSMUST00000034507	Sesn3	ENSMUST00000050029	Six1
ENSMUST00000028759	Ltk	ENSMUST00000036453	Map3k10	ENSMUST00000019854	Mrpl24	ENSMUST00000053737	Sfrs8	ENSMUST00000001122	Slc13a2
ENSMUST00000080718	Lypd3	ENSMUST00000004156	Map3k11	ENSMUST00000035177	Mrpl3	ENSMUST00000031394	Sfrs8	ENSMUST00000021089	Slc25a19
ENSMUST00000020506	Lyrm7	ENSMUST00000085835	Map4k1	ENSMUST00000030365	Mrpl37	ENSMUST00000078748	Slc10a5	ENSMUST00000042221	Slc26a7
ENSMUST00000096350	Maff	ENSMUST00000029698	Mapbpip	ENSMUST00000054135	Mrpl38	ENSMUST00000025666	Slc22a19	ENSMUST00000040158	Slc26a8
ENSMUST00000088137	Mageb18	ENSMUST00000057669	Mapk3	ENSMUST00000032840	Mrps11	ENSMUST00000003622	Slc25a1	ENSMUST00000007249	Slc44a4
ENSMUST00000042390	Man1b1	ENSMUST00000050312	Mapk8ip1	ENSMUST00000069376	Mrps2	ENSMUST00000069816	Slc36a3	ENSMUST00000035925	Slc7a6os
ENSMUST00000095806	Map3k5	ENSMUST00000037986	Mast3	ENSMUST00000057208	Mrps9	ENSMUST00000044019	Slc41a3	ENSMUST00000020721	Smtn
ENSMUST00000025078	Map3k8	ENSMUST00000020976	Mboat2	ENSMUST00000025636	Ms4a8a	ENSMUST00000028468	Slc43a3	ENSMUST00000097441	Smyd2
ENSMUST00000094119	Mapk7	ENSMUST00000078902	Mboat2	ENSMUST00000054356	Mtmr11	ENSMUST00000031023	Slc4a1ap	ENSMUST00000027897	Smyd2
ENSMUST00000023291	Mapk8ip2	ENSMUST00000041190	Mcrs1	ENSMUST00000042490	Myh8	ENSMUST00000091501	Slc6a19	ENSMUST00000071006	Snrpc
ENSMUST00000087582	March2	ENSMUST00000033163	Mettl9	ENSMUST00000079784	Myl3	ENSMUST00000091501	Slc6a19	ENSMUST00000029639	Snx7
ENSMUST00000021416	Mbip	ENSMUST00000102492	Mfap2	ENSMUST00000093911	Myo15b	ENSMUST00000091501	Slc6a19	ENSMUST00000037085	Sorbs2
ENSMUST00000022738	Mbnl2	ENSMUST00000071977	Mfap2	ENSMUST00000025251	Myo7b	ENSMUST00000091501	Slc6a19	ENSMUST00000067065	Sorbs2
ENSMUST00000041495	Mbnl3	ENSMUST00000034066	Mfap3l	ENSMUST00000072514	Myod1	ENSMUST00000091501	Slc6a19	ENSMUST00000103223	Spaca3
ENSMUST00000081381	Mbtps1	ENSMUST00000042057	Midn	ENSMUST00000069289	Mzf1	ENSMUST00000077741	Slc9a6	ENSMUST00000103222	Spaca3
ENSMUST00000098362	Mbtps1	ENSMUST00000062855	Mier2	ENSMUST00000022518	N6amt2	ENSMUST00000077741	Slc9a6	ENSMUST00000065468	Spaca3
ENSMUST00000058011	Mcm2	ENSMUST00000068237	Mlxip	ENSMUST00000001802	Naglu	ENSMUST00000041029	Smad6	ENSMUST00000028982	Spag4l
ENSMUST00000066368	Mdfi	ENSMUST00000000924	Mmp11	ENSMUST00000099082	Ncoa3	ENSMUST00000077569	Smarca1	ENSMUST00000027817	Spna1
ENSMUST00000066368	Mdfi	ENSMUST00000067803	Mmrn1	ENSMUST00000006215	Ndp52	ENSMUST00000101616	Smarca1	ENSMUST00000025295	Spry4
ENSMUST00000067398	Mdm4	ENSMUST00000068260	Mmrn2	ENSMUST00000047490	Ndst2	ENSMUST00000084597	Smc2	ENSMUST00000050658	Spz1
ENSMUST00000022089	Med10	ENSMUST00000000291	Mnt	ENSMUST00000027193	Ndufb3	ENSMUST00000059824	Smok2b	ENSMUST00000102774	Sqstm1
ENSMUST00000032760	Mesp1	ENSMUST00000000291	Mnt	ENSMUST00000024179	Nfatc4	ENSMUST00000068437	Smyd3	ENSMUST00000031971	Ssbp1
ENSMUST00000029344	Mfsd1	ENSMUST00000092911	Mnt	ENSMUST00000024179	Nfatc4	ENSMUST00000068856	Snupn	ENSMUST00000099331	Ssbp2
ENSMUST00000060579	Mgat2	ENSMUST00000034989	Mod1	ENSMUST00000093370	Nipsnap1	ENSMUST00000029047	Snx16	ENSMUST00000099331	Ssbp2
ENSMUST00000038361	Mgat5	ENSMUST00000043865	Mpst	ENSMUST00000048462	NM_001081361.1	ENSMUST00000018431	Spag7	ENSMUST00000004480	Sst
ENSMUST00000069430	Mgea6	ENSMUST00000100475	Mpst	ENSMUST00000094824	NM_009286.1	ENSMUST00000086833	Spp1	ENSMUST00000023039	St13
ENSMUST00000043421	Mgea6	ENSMUST00000100335	Mrc2	ENSMUST00000033830	NM_025601.2	ENSMUST00000022977	Sqle	ENSMUST00000059271	St7l
ENSMUST00000072386	Mill2	ENSMUST00000100335	Mrc2	ENSMUST00000050644	NM_028381.3	ENSMUST00000100640	Sqle	ENSMUST00000059271	St7l
ENSMUST00000027257	Mitd1	ENSMUST00000002495	Mrg2	ENSMUST00000075420	NP_001074940.1	ENSMUST00000088373	Srgap3	ENSMUST00000098765	St7l
ENSMUST00000034629	Mizf	ENSMUST00000058092	Mrgprg	ENSMUST00000058678	NP_001078970.1	ENSMUST00000090851	Ssb	ENSMUST00000027277	Stat4
ENSMUST00000053896	Morc2b	ENSMUST00000058092	Mrgprg	ENSMUST00000044415	Npepl1	ENSMUST00000100092	Stam2	ENSMUST00000092074	Stat6
ENSMUST00000087401	Morc4	ENSMUST00000002844	Mrpl2	ENSMUST00000006825	Nphs1	ENSMUST00000100092	Stam2	ENSMUST00000058908	Sycn
ENSMUST00000077786	Morf4l1	ENSMUST00000046149	Mrps26	ENSMUST00000006825	Nphs1	ENSMUST00000100092	Stam2	ENSMUST00000020252	Sycp3
ENSMUST00000085248	Morf4l1	ENSMUST00000075884	Msln	ENSMUST00000103230	Nppa	ENSMUST00000020174	Stx7	ENSMUST00000020278	Tacr2
ENSMUST00000085247	Morf4l1	ENSMUST00000034214	Mt2	ENSMUST00000029540	Npr1	ENSMUST00000049150	Styk1	ENSMUST00000022135	Taf9
ENSMUST00000023836	Mospd1	ENSMUST00000043151	Mtap7d2	ENSMUST00000034831	Nr2e3	ENSMUST00000098847	Sv2a	ENSMUST00000071268	Taok2
ENSMUST00000004715	Mospd2	ENSMUST00000032403	Mtmr14	ENSMUST00000067024	Nr4a2	ENSMUST00000035371	Sv2a	ENSMUST00000037337	Tbc1d19
ENSMUST00000022538	Mrp63	ENSMUST00000042548	Mtmr14	ENSMUST00000028084	Nr5a1	ENSMUST00000055677	Sv2c	ENSMUST00000065256	Tbc1d2
ENSMUST00000025586	Mrpl16	ENSMUST00000084424	Muc5b	ENSMUST00000065668	Nrgn	ENSMUST00000024059	Sva	ENSMUST00000040217	Tbc1d21
ENSMUST00000035177	Mrpl3	ENSMUST00000084424	Muc5b	ENSMUST00000063955	Nrxn2	ENSMUST00000001367	Sync	ENSMUST00000040217	Tbc1d21
ENSMUST00000027464	Mrpl44	ENSMUST00000042701	Mxd4	ENSMUST00000077182	Nrxn2	ENSMUST00000001367	Sync	ENSMUST00000034145	Tbc1d9
ENSMUST00000032841	Mrpl46	ENSMUST00000038445	Mybph	ENSMUST00000033715	Nsdhl	ENSMUST00000023696	Synj1	ENSMUST00000034145	Tbc1d9
ENSMUST00000032116	Mrpl53	ENSMUST00000048102	Myh14	ENSMUST00000103160	Nsfl1c	ENSMUST00000032846	Sytl2	ENSMUST00000102929	Tdrd7
ENSMUST00000045697	Mrpl55	ENSMUST00000000645	Myo18a	ENSMUST00000028949	Nsfl1c	ENSMUST00000020278	Tacr2	ENSMUST00000102929	Tdrd7
ENSMUST00000035034	Mrps22	ENSMUST00000041065	Myo1d	ENSMUST00000089140	Nsfl1c	ENSMUST00000027846	Tada1l	ENSMUST00000045245	Tdrkh
ENSMUST00000043907	Mrps34	ENSMUST00000027730	Myog	ENSMUST00000031793	Nt5c3	ENSMUST00000027846	Tada1l	ENSMUST00000050660	Teddm1
ENSMUST00000056035	Ms4a7	ENSMUST00000090469	Myoz1	ENSMUST00000030665	Nudc	ENSMUST00000027829	Tagln2	ENSMUST00000045542	Tesk2
ENSMUST00000067532	Ms4a7	ENSMUST00000055409	Nags	ENSMUST00000043815	Nup205	ENSMUST00000030792	Tas1r1	ENSMUST00000030030	Tex10
ENSMUST00000025574	Ms4a7	ENSMUST00000103041	Nat9	ENSMUST00000043815	Nup205	ENSMUST00000095391	Tas2r140	ENSMUST00000060835	Tex14
ENSMUST00000095460	Mtac2d1	ENSMUST00000103041	Nat9	ENSMUST00000032961	Nupr1	ENSMUST00000100340	Tbc1d4	ENSMUST00000009772	Tex15
ENSMUST00000082402	mt-Co1	ENSMUST00000037009	Nbeal2	ENSMUST00000096582	Nutf2	ENSMUST00000009241	Tbx1	ENSMUST00000095612	Tex21
ENSMUST00000048890	Mtmr7	ENSMUST00000093780	Nbeal2	ENSMUST00000027797	Nvl	ENSMUST00000101514	Tbxas1	ENSMUST00000032398	Thumpd3
ENSMUST00000022600	Mtrf1	ENSMUST00000004673	Ndrg2	ENSMUST00000010085	Nxf2	ENSMUST00000101514	Tbxas1	ENSMUST00000089084	Tiam1
ENSMUST00000070824	Mtus1	ENSMUST00000035735	Ndufa4l2	ENSMUST00000010085	Nxf2	ENSMUST00000029645	Tdo2	ENSMUST00000002588	Tiam1
ENSMUST00000093534	Mtus1	ENSMUST00000100334	Nelf	ENSMUST00000060369	Nxph1	ENSMUST00000023749	Tegt	ENSMUST00000003029	Timm44
ENSMUST00000059115	Mtus1	ENSMUST00000047191	Nepn	ENSMUST00000002469	Ocel1	ENSMUST00000041003	Tfb1m	ENSMUST00000032462	Timp4
ENSMUST00000098052	Mup1	ENSMUST00000007253	Neu1	ENSMUST00000102879	Olfm1	ENSMUST00000101623	Thoc2	ENSMUST00000066166	Tll1
ENSMUST00000074700	Mup1	ENSMUST00000100377	Nfam1	ENSMUST00000099909	Olfr1040	ENSMUST00000100500	Thrap4	ENSMUST00000007046	Tmco6
ENSMUST00000003870	Mxi1	ENSMUST00000043189	Nfasc	ENSMUST00000090700	Olfr1189	ENSMUST00000028470	TIM10_MOUSE	ENSMUST00000058488	Tmed3
ENSMUST00000048102	Myh14	ENSMUST00000078185	Nfic	ENSMUST00000099789	Olfr1228	ENSMUST00000045601	Tmem16d	ENSMUST00000078094	Tmem116
ENSMUST00000074157	Myo5b	ENSMUST00000063596	Nfix	ENSMUST00000099783	Olfr1234	ENSMUST00000081301	Tmod2	ENSMUST00000031405	Tmem116
ENSMUST00000091844	Myo5b	ENSMUST00000073116	Nfkb2	ENSMUST00000099754	Olfr1270	ENSMUST00000070390	Tmprss5	ENSMUST00000060004	Tmem116
ENSMUST00000044331	Myst3	ENSMUST00000085851	Nfkbib	ENSMUST00000054781	Olfr1344	ENSMUST00000101103	Tnfrsf13b	ENSMUST00000041000	Tmem16b
ENSMUST00000001826	Naalad2	ENSMUST00000092603	NM_001025286.1	ENSMUST00000070985	Olfr1350	ENSMUST00000101103	Tnfrsf13b	ENSMUST00000030357	Tmem48
ENSMUST00000023237	Naprt1	ENSMUST00000072751	NM_133964.1	ENSMUST00000071871	Olfr138	ENSMUST00000024708	Tnfrsf21	ENSMUST00000099318	Tmtc3
ENSMUST00000010209	Nat6	ENSMUST00000088485	Nnat	ENSMUST00000051768	Olfr1494	ENSMUST00000086085	Tnfsf18	ENSMUST00000103583	TRAV10D
ENSMUST00000035550	Nbeal1	ENSMUST00000061728	Nog	ENSMUST00000051520	Olfr273	ENSMUST00000086085	Tnfsf18	ENSMUST00000103648	TRAV11
ENSMUST00000037712	Ncaph	ENSMUST00000003513	Nosip	ENSMUST00000095955	Olfr444	ENSMUST00000027374	Tnp1	ENSMUST00000103585	TRAV11D
ENSMUST00000018645	Ncor1	ENSMUST00000019464	Noxo1	ENSMUST00000095955	Olfr444	ENSMUST00000035164	Topbp1	ENSMUST00000103652	TRAV14-1
ENSMUST00000037575	Ncor1	ENSMUST00000006380	NP_001078982.1	ENSMUST00000061055	Olfr589	ENSMUST00000021380	Trappc6b	ENSMUST00000103589	TRAV14D-1
ENSMUST00000033865	Nek3	ENSMUST00000084747	NP_081767.2	ENSMUST00000071844	Olfr604	ENSMUST00000103674	TRAV19	ENSMUST00000103615	TRAV14D-1
ENSMUST00000090973	Nes	ENSMUST00000098190	NP_081767.2	ENSMUST00000077836	Olfr787	ENSMUST00000035026	Trim42	ENSMUST00000103270	TRBV13-2
ENSMUST00000099068	Nfatc2	ENSMUST00000029946	NP_081767.2	ENSMUST00000079767	Olfr972	ENSMUST00000075084	Trim58	ENSMUST00000103277	TRBV20
ENSMUST00000034376	Nfatc3	ENSMUST00000070474	NP_780714.1	ENSMUST00000062229	Olfr986	ENSMUST00000101075	Ttc19	ENSMUST00000075141	Trim17
ENSMUST00000075192	Nfe2	ENSMUST00000001480	Npepps	ENSMUST00000048214	Oosp1	ENSMUST00000032627	Tubgcp5	ENSMUST00000103224	Trpm7
ENSMUST00000081775	Nfe2l1	ENSMUST00000002466	Nr2f6	ENSMUST00000097910	OTTMUSG00000008822	ENSMUST00000094359	Tubgcp5	ENSMUST00000028843	Trpm7
ENSMUST00000098143	Nfx1	ENSMUST00000023779	Nr4a1	ENSMUST00000044745	OTTMUSG00000015282	ENSMUST00000090908	Ubap2l	ENSMUST00000034365	Tsnaxip1
ENSMUST00000054562	Nkx1-2	ENSMUST00000029712	Ntrk1	ENSMUST00000093059	Pabpnl1	ENSMUST00000028473	Ube2l6	ENSMUST00000026585	Tspan4
ENSMUST00000046011	Nol10	ENSMUST00000029712	Ntrk1	ENSMUST00000041463	Pacrg	ENSMUST00000031181	Ugt2b34	ENSMUST00000080630	Tspan8
ENSMUST00000001083	Nola2	ENSMUST00000029742	Nudt17	ENSMUST00000032823	Pak4	ENSMUST00000094649	Ugt2b36	ENSMUST00000035563	Tspan8
ENSMUST00000030834	Nos3	ENSMUST00000041686	Nudt22	ENSMUST00000058762	Pam	ENSMUST00000023580	Usp25	ENSMUST00000050258	Ttc24
ENSMUST00000095968	NP_001074770.1	ENSMUST00000079258	Numbl	ENSMUST00000056755	Panx1	ENSMUST00000060704	Usp25	ENSMUST00000064404	Txnl2
ENSMUST00000059893	NP_001078998.1	ENSMUST00000079258	Numbl	ENSMUST00000102932	Pax5	ENSMUST00000066888	Utp18	ENSMUST00000064404	Txnl2
ENSMUST00000047194	NP_109616.1	ENSMUST00000057195	Nup62	ENSMUST00000000003	Pbsn	ENSMUST00000066888	Utp18	ENSMUST00000035166	Ube1dc1
ENSMUST00000079827	NP_666917.1	ENSMUST00000049369	Obfc1	ENSMUST00000064438	Pbx1	ENSMUST00000004470	Utp20	ENSMUST00000057254	Ubqln3
ENSMUST00000068792	NP_780727.3	ENSMUST00000067288	Obox1	ENSMUST00000092420	Pcdh15	ENSMUST00000077482	V1rc10	ENSMUST00000057254	Ubqln3
ENSMUST00000101136	Npal1	ENSMUST00000098807	Obox2	ENSMUST00000103149	Pcgf2	ENSMUST00000077482	V1rc10	ENSMUST00000002625	Uck1
ENSMUST00000073536	Nrap	ENSMUST00000098804	Obox2	ENSMUST00000033380	Pctk1	ENSMUST00000071414	V1rc12	ENSMUST00000022861	Ugt3a1
ENSMUST00000069808	Nrf1	ENSMUST00000052872	Obscn	ENSMUST00000027444	Pde6d	ENSMUST00000059523	V1rc27	ENSMUST00000032748	Unc45a
ENSMUST00000033597	Nsbp1	ENSMUST00000001130	Og9x	ENSMUST00000076095	Pdgfa	ENSMUST00000089917	V1rc29	ENSMUST00000032198	Usp18
ENSMUST00000079703	Nsmce2	ENSMUST00000078560	Ogfr	ENSMUST00000068021	Pecam1	ENSMUST00000078186	V1rc32	ENSMUST00000065461	Usp2
ENSMUST00000035253	Nsmce4a	ENSMUST00000078560	Ogfr	ENSMUST00000021271	Per1	ENSMUST00000078186	V1rc32	ENSMUST00000047349	Usp28
ENSMUST00000086961	Nt5c2	ENSMUST00000065786	Olfr211	ENSMUST00000021271	Per1	ENSMUST00000072266	V1rc8	ENSMUST00000044484	Utx
ENSMUST00000052355	Nup37	ENSMUST00000081743	Olfr331	ENSMUST00000092977	Per1	ENSMUST00000098747	V1rd21	ENSMUST00000071865	V1rb2
ENSMUST00000057195	Nup62	ENSMUST00000061690	Olfr509	ENSMUST00000092977	Per1	ENSMUST00000098722	V1rd21	ENSMUST00000095862	V1rc33
ENSMUST00000070165	Nup98	ENSMUST00000055890	Olfr523	ENSMUST00000051226	Pfkm	ENSMUST00000060603	V1rf2	ENSMUST00000098714	V1rd21
ENSMUST00000041905	Nupl1	ENSMUST00000043734	Omt2b	ENSMUST00000070463	Pgr	ENSMUST00000053134	V1rg1	ENSMUST00000058362	V1re9
ENSMUST00000101672	Nxph1	ENSMUST00000030872	Orc5l	ENSMUST00000061047	Phlpp	ENSMUST00000053134	V1rg1	ENSMUST00000058772	V1rg4
ENSMUST00000086122	Obox3	ENSMUST00000052919	Ormdl3	ENSMUST00000061047	Phlpp	ENSMUST00000058772	V1rg4	ENSMUST00000057438	Vcpip1
ENSMUST00000036575	Obox3	ENSMUST00000020411	Osbpl5	ENSMUST00000054173	Phospho1	ENSMUST00000050416	V1rg5	ENSMUST00000072299	Vsnl1
ENSMUST00000057279	Olfml2a	ENSMUST00000098365	Osgin1	ENSMUST00000042818	Pim3	ENSMUST00000040430	Vat1	ENSMUST00000100941	Vwf
ENSMUST00000074358	Olfr10	ENSMUST00000057021	Osr1	ENSMUST00000025800	Pip5k1b	ENSMUST00000037807	Vax2	ENSMUST00000051822	Wdr61
ENSMUST00000062166	Olfr1032	ENSMUST00000022952	Osr2	ENSMUST00000075628	Pitpnc1	ENSMUST00000020441	Vps13d	ENSMUST00000051822	Wdr61
ENSMUST00000099868	Olfr1105	ENSMUST00000047025	Otoa	ENSMUST00000077582	Pla2g2a	ENSMUST00000095950	Vti1a	ENSMUST00000051822	Wdr61
ENSMUST00000099868	Olfr1105	ENSMUST00000073937	OTTMUSG00000005737	ENSMUST00000077582	Pla2g2a	ENSMUST00000095950	Vti1a	ENSMUST00000065436	Wdr69
ENSMUST00000081986	Olfr1115	ENSMUST00000094526	OTTMUSG00000010537	ENSMUST00000077582	Pla2g2a	ENSMUST00000070075	Vti1a	ENSMUST00000097675	Wdr69
ENSMUST00000099754	Olfr1270	ENSMUST00000044745	OTTMUSG00000015282	ENSMUST00000030531	Pla2g2e	ENSMUST00000070075	Vti1a	ENSMUST00000062370	Wdr89
ENSMUST00000087128	Olfr132	ENSMUST00000037540	P2ry2	ENSMUST00000045905	Plekhc1	ENSMUST00000060481	Wdr40b	ENSMUST00000051272	Wfdc12
ENSMUST00000086318	Olfr1348	ENSMUST00000059331	P42pop	ENSMUST00000075250	Pmf1	ENSMUST00000043045	Wdr45	ENSMUST00000033990	Wrn
ENSMUST00000068163	Olfr1365	ENSMUST00000025786	Pacs1	ENSMUST00000075250	Pmf1	ENSMUST00000030895	Wdr8	ENSMUST00000037659	Xkr6
ENSMUST00000054866	Olfr1392	ENSMUST00000033640	Pak3	ENSMUST00000056370	Pmf1	ENSMUST00000037659	Xkr6	ENSMUST00000082163	Yes1
ENSMUST00000081236	Olfr1446	ENSMUST00000070348	Pak3	ENSMUST00000056370	Pmf1	ENSMUST00000088542	Xkr9	ENSMUST00000079441	Zbtb20
ENSMUST00000071484	Olfr1447	ENSMUST00000032823	Pak4	ENSMUST00000044082	Pnpla2	ENSMUST00000068551	Xlr4c	ENSMUST00000039710	Zc3hav1
ENSMUST00000038432	Olfr16	ENSMUST00000069453	Paqr3	ENSMUST00000045295	Pnpla7	ENSMUST00000088451	Xlr4c	ENSMUST00000102992	Zc3hc1
ENSMUST00000058609	Olfr370	ENSMUST00000093828	Parp16	ENSMUST00000026239	Poll	ENSMUST00000081827	Xlr4e	ENSMUST00000072713	Zfp108
ENSMUST00000070849	Olfr371	ENSMUST00000050483	Parp6	ENSMUST00000021405	Polr2h	ENSMUST00000086173	Xpr1	ENSMUST00000027313	Zfp142
ENSMUST00000053178	Olfr414	ENSMUST00000023074	Parvg	ENSMUST00000000793	Polr3d	ENSMUST00000094797	XR_001850.1	ENSMUST00000034583	Zfp259
ENSMUST00000051540	Olfr460	ENSMUST00000047382	Pax1	ENSMUST00000074274	Pop5	ENSMUST00000098774	XR_003740.1	ENSMUST00000069250	Zfp57
ENSMUST00000084758	Olfr471	ENSMUST00000024260	Pcbp4	ENSMUST00000034554	Pou2af1	ENSMUST00000087143	XR_003876.1	ENSMUST00000089968	Zfp57
ENSMUST00000072152	Olfr54	ENSMUST00000024260	Pcbp4	ENSMUST00000041343	Pou6f2	ENSMUST00000055813	XR_003957.1	ENSMUST00000032544	Zfp606
ENSMUST00000098212	Olfr582	ENSMUST00000024260	Pcbp4	ENSMUST00000057423	Ppapdc3	ENSMUST00000094732	XR_004366.1	ENSMUST00000032544	Zfp606
ENSMUST00000040983	Olfr6	ENSMUST00000068169	Pcnxl3	ENSMUST00000031359	Ppef2	ENSMUST00000095613	XR_004474.1	ENSMUST00000094819	Zmynd12
ENSMUST00000071844	Olfr604	ENSMUST00000051946	Pcsk1n	ENSMUST00000081343	Ppih	ENSMUST00000095613	XR_004474.1	ENSMUST00000067210	Zscan4c
ENSMUST00000098189	Olfr632	ENSMUST00000033380	Pctk1	ENSMUST00000035672	Ppl	ENSMUST00000088721	XR_004474.1	ENSMUST00000091440	Zscan4c
ENSMUST00000098188	Olfr633	ENSMUST00000027697	Pctk3	ENSMUST00000032963	Ppme1	ENSMUST00000088721	XR_004474.1	ENSMUST00000052377	Zswim6
ENSMUST00000098184	Olfr638	ENSMUST00000046901	Pdgfa	ENSMUST00000046094	Ppp1ca	ENSMUST00000063249	Xrcc1	ENSMUST00000075893
ENSMUST00000084801	Olfr639	ENSMUST00000089378	Pdxp	ENSMUST00000007708	Ppp2r1a	ENSMUST00000028921	Xrn2	ENSMUST00000100862
ENSMUST00000098172	Olfr656	ENSMUST00000030563	Pef1	ENSMUST00000084985	Ppp2r5c	ENSMUST00000048128	Zbtb7a	ENSMUST00000094405
ENSMUST00000098169	Olfr660	ENSMUST00000081131	Pef1	ENSMUST00000032936	Ppp4c	ENSMUST00000069537	Zfand6	ENSMUST00000094371
ENSMUST00000050599	Olfr672	ENSMUST00000102693	Pemt	ENSMUST00000062322	Pprc1	ENSMUST00000077791	Zfp1	ENSMUST00000072368
ENSMUST00000098161	Olfr677	ENSMUST00000000310	Pemt	ENSMUST00000099392	Pprc1	ENSMUST00000004614	Zfp110	ENSMUST00000094023
ENSMUST00000098161	Olfr677	ENSMUST00000078045	Pemt	ENSMUST00000091798	Pqlc1	ENSMUST00000063098	Zfp369	ENSMUST00000097201
ENSMUST00000058972	Olfr738	ENSMUST00000031727	Perq1	ENSMUST00000070135	Pqlc1	ENSMUST00000025599	Zfp91	ENSMUST00000047544
ENSMUST00000037071	Olfr796	ENSMUST00000002840	Pex6	ENSMUST00000091796	Pqlc1	ENSMUST00000102658	Zmynd12	ENSMUST00000087486
ENSMUST00000093867	Olfr893	ENSMUST00000085735	Pgk1	ENSMUST00000005015	Prcc	ENSMUST00000094819	Zmynd12	ENSMUST00000078304
ENSMUST00000059859	Olfr981	ENSMUST00000095844	Phactr1	ENSMUST00000076052	Prcp	ENSMUST00000098623		ENSMUST00000100893
ENSMUST00000050996	Olfr983	ENSMUST00000020655	Phf15	ENSMUST00000099807	Prdx5	ENSMUST00000057752		ENSMUST00000073480
ENSMUST00000053225	Olig3	ENSMUST00000026617	Phkg1	ENSMUST00000074416	Prima1	ENSMUST00000063285		ENSMUST00000080693
ENSMUST00000056559	Omg	ENSMUST00000045838	Phldb1	ENSMUST00000080595	Prl7b1	ENSMUST00000041389		ENSMUST00000096508
ENSMUST00000030044	Orm1	ENSMUST00000044507	Pib5pa	ENSMUST00000087442	Prom1	ENSMUST00000100861		ENSMUST00000045356
ENSMUST00000075341	Orm2	ENSMUST00000034689	Pin1	ENSMUST00000004955	Prpsap2	ENSMUST00000095910		ENSMUST00000057155
ENSMUST00000006687	Orm3	ENSMUST00000100022	Pitpnm1	ENSMUST00000023810	Prr13	ENSMUST00000072475		ENSMUST00000077834
ENSMUST00000025631	Ostf1	ENSMUST00000100022	Pitpnm1	ENSMUST00000023810	Prr13	ENSMUST00000072475		ENSMUST00000098797
ENSMUST00000092694	OTTMUSG00000002191	ENSMUST00000100022	Pitpnm1	ENSMUST00000018653	Prr6	ENSMUST00000082137		ENSMUST00000093814
ENSMUST00000095051	OTTMUSG00000007485	ENSMUST00000049658	Pitpnm1	ENSMUST00000041659	Prrx2	ENSMUST00000098737		ENSMUST00000079909
ENSMUST00000095049	OTTMUSG00000007485	ENSMUST00000049658	Pitpnm1	ENSMUST00000006341	Prss16	ENSMUST00000098654		ENSMUST00000078076
ENSMUST00000098040	OTTMUSG00000007485	ENSMUST00000049658	Pitpnm1	ENSMUST00000094026	Prss36	ENSMUST00000085239		ENSMUST00000042683
ENSMUST00000080606	OTTMUSG00000007485	ENSMUST00000042026	Pkd2l1	ENSMUST00000043898	Psenen	ENSMUST00000085239		ENSMUST00000073495
ENSMUST00000075206	OTTMUSG00000007485	ENSMUST00000064703	Pkig	ENSMUST00000004655	Psg17	ENSMUST00000094371		ENSMUST00000084294
ENSMUST00000033494	Otud5	ENSMUST00000034834	Pkm2	ENSMUST00000004655	Psg17	ENSMUST00000070652		ENSMUST00000055541
ENSMUST00000033640	Pak3	ENSMUST00000077582	Pla2g2a	ENSMUST00000004657	Psg19	ENSMUST00000080309
ENSMUST00000070348	Pak3	ENSMUST00000054651	Pla2g4f	ENSMUST00000004657	Psg19	ENSMUST00000094943
ENSMUST00000063587	Palb2	ENSMUST00000047816	Pla2g6	ENSMUST00000094793	Psg21	ENSMUST00000060089
ENSMUST00000095073	Palm2	ENSMUST00000025962	Plce1	ENSMUST00000071704	Psma3	ENSMUST00000080237
ENSMUST00000048702	Papd4	ENSMUST00000051810	Plekha4	ENSMUST00000021412	Psma6	ENSMUST00000096128
ENSMUST00000081525	Paqr7	ENSMUST00000042647	Plekhg6	ENSMUST00000021595	Psmc1	ENSMUST00000096028
ENSMUST00000056522	Pcdhb2	ENSMUST00000076859	Plk3	ENSMUST00000059642	Psmd8	ENSMUST00000079469
ENSMUST00000056712	Pcdhb4	ENSMUST00000076859	Plk3	ENSMUST00000089619	Psme1	ENSMUST00000089069
ENSMUST00000056712	Pcdhb4	ENSMUST00000028985	Plunc	ENSMUST00000059206	Pstpip1	ENSMUST00000061965
ENSMUST00000045218	Pcm1	ENSMUST00000017561	Plxdc1	ENSMUST00000022153	Ptcd2	ENSMUST00000071350
ENSMUST00000015498	Pcolce2	ENSMUST00000004326	Plxna3	ENSMUST00000086101	Ptgir	ENSMUST00000071350
ENSMUST00000099195	Pde7a	ENSMUST00000015511	Plxnd1	ENSMUST00000028769	Ptpra	ENSMUST00000096496
ENSMUST00000026672	Pde8a	ENSMUST00000048644	Pnliprp1	ENSMUST00000076553	Ptprm	ENSMUST00000026432
ENSMUST00000058692	Pdgfd	ENSMUST00000018803	Pnpo	ENSMUST00000034570	Pts	ENSMUST00000095522
ENSMUST00000027381	Pecr	ENSMUST00000041366	Polr2j	ENSMUST00000087341	Q80WE4-2	ENSMUST00000074680
ENSMUST00000075068	Pepd	ENSMUST00000000793	Polr3d	ENSMUST00000036256	Q80WE4-2	ENSMUST00000064197
ENSMUST00000066348	Pex6	ENSMUST00000005651	Por	ENSMUST00000062334	Q9Z204-4	ENSMUST00000096065
ENSMUST00000097312	Pgc	ENSMUST00000085970	Pou2f2	ENSMUST00000072468	R74862	ENSMUST00000096065
ENSMUST00000102783	Pgm2	ENSMUST00000098679	Pou2f2	ENSMUST00000046502	Rad54l2	ENSMUST00000096065
ENSMUST00000084392	Pgm2	ENSMUST00000004203	Ppan	ENSMUST00000029565	Rag1ap1	ENSMUST00000085572
ENSMUST00000103066	Phactr3	ENSMUST00000057423	Ppapdc3	ENSMUST00000029120	Raly	ENSMUST00000051204
ENSMUST00000073724	Phf1	ENSMUST00000087211	Ppp1r10	ENSMUST00000009425	Rarres2	ENSMUST00000091066
ENSMUST00000075026	Phf1	ENSMUST00000052927	Ppp1r16b	ENSMUST00000032388	Rassf8	ENSMUST00000088831
ENSMUST00000022459	Phf7	ENSMUST00000038696	Ppp1r9b	ENSMUST00000050069	Rbm12b	ENSMUST00000071458
ENSMUST00000038945	Phlda3	ENSMUST00000003183	Ppp5c	ENSMUST00000069128	Rbm12b	ENSMUST00000085720
ENSMUST00000037298	Phtf2	ENSMUST00000003183	Ppp5c	ENSMUST00000022702	Rcbtb2	ENSMUST00000085626
ENSMUST00000080968	Pias2	ENSMUST00000030902	Prdm16	ENSMUST00000021290	Rcvrn	ENSMUST00000081809
ENSMUST00000024811	Pim1	ENSMUST00000021942	Prelid1	ENSMUST00000021097	Recql5	ENSMUST00000103545
ENSMUST00000005768	Pip5k1a	ENSMUST00000005606	Prkaca	ENSMUST00000049912	Relb	ENSMUST00000066590
ENSMUST00000070639	Pira7	ENSMUST00000003493	Prkcsh	ENSMUST00000034524	Rexo2	ENSMUST00000066590
ENSMUST00000014647	Pkd2l2	ENSMUST00000037127	Prnpip1	ENSMUST00000071152	Rffl	ENSMUST00000050114
ENSMUST00000009790	Pla2g12b	ENSMUST00000003620	Prodh	ENSMUST00000020226	Rfx4	ENSMUST00000050114
ENSMUST00000044497	Pla2g4b	ENSMUST00000051159	Prop1	ENSMUST00000022166	Rgnef	ENSMUST00000073812
ENSMUST00000002284	Plaur	ENSMUST00000008517	Prpf31	ENSMUST00000063771	Rgs14	ENSMUST00000064556
ENSMUST00000063888	Pld4	ENSMUST00000023265	Psca	ENSMUST00000027603	Rgs18	ENSMUST00000099919
ENSMUST00000101012	Pld4	ENSMUST00000100181	Pscd1	ENSMUST00000059036	Rgsl1	ENSMUST00000099150
ENSMUST00000021544	Plek2	ENSMUST00000041391	Psd	ENSMUST00000026288	Ribc1	ENSMUST00000099010
ENSMUST00000033154	Plk1	ENSMUST00000019447	Psmc3ip	ENSMUST00000042972	Rilp
ENSMUST00000076859	Plk3	ENSMUST00000026560	Psmd13	ENSMUST00000025183	Ring1
ENSMUST00000021381	Pnn	ENSMUST00000031628	Ptcd1	ENSMUST00000100646	Rnase10
ENSMUST00000082330	Pnpla8	ENSMUST00000046575	Ptov1	ENSMUST00000022424	Rnase10
ENSMUST00000058470	Polr2a	ENSMUST00000092167	Ptprb	ENSMUST00000089798	Rnase12
ENSMUST00000004786	Polr2e	ENSMUST00000049074	Ptprf	ENSMUST00000089771	Rnase13
ENSMUST00000033173	Polr3e	ENSMUST00000034961	Punc	ENSMUST00000023600	Robo1
ENSMUST00000075861	Pou1f1	ENSMUST00000098906	Q3UW31-2	ENSMUST00000071438	Rpl30
ENSMUST00000064587	Pou3f2	ENSMUST00000097364	Q3V2K2_MOUSE	ENSMUST00000071438	Rpl30
ENSMUST00000057979	Ppara	ENSMUST00000097364	Q3V2K2_MOUSE	ENSMUST00000040917	Rps27l
ENSMUST00000090760	Ppp1r1c	ENSMUST00000002350	Q7TMW6-2	ENSMUST00000024832	Rsph1
ENSMUST00000091918	Ppp2r2b	ENSMUST00000035012	Q9D3Y5_MOUSE	ENSMUST00000030687	Rspo1
ENSMUST00000025377	Ppp2r2b	ENSMUST00000097740	Q9D9D6_MOUSE	ENSMUST00000098971	Rtel1
ENSMUST00000099392	Pprc1	ENSMUST00000006838	Qars	ENSMUST00000054622	Rtel1
ENSMUST00000037419	Pramel1	ENSMUST00000050569	R3hcc1	ENSMUST00000101331	Rtn1
ENSMUST00000097803	Prdm2	ENSMUST00000002128	Rab34	ENSMUST00000032559	Rtn2
ENSMUST00000075322	Prdm2	ENSMUST00000093040	Rab4b	ENSMUST00000102514	Rtn4rl1
ENSMUST00000091900	Prdm6	ENSMUST00000003121	Rab8a	ENSMUST00000059167	Rtn4rl1
ENSMUST00000059797	Prkce	ENSMUST00000018156	Rac3	ENSMUST00000060738	S100a1
ENSMUST00000035273	Prl3b1	ENSMUST00000018156	Rac3	ENSMUST00000060738	S100a1
ENSMUST00000051277	Prlhr	ENSMUST00000023756	Racgap1	ENSMUST00000001049	S100a5
ENSMUST00000032152	Prok2	ENSMUST00000102705	Rad54l	ENSMUST00000075510	Safb2
ENSMUST00000025642	Prpf19	ENSMUST00000046502	Rad54l2	ENSMUST00000049279	Safb2
ENSMUST00000079213	Prpf38a	ENSMUST00000049009	Rad9b	ENSMUST00000023071	Samm50
ENSMUST00000070377	Prpf39	ENSMUST00000097648	Ramp1	ENSMUST00000021101	Sap30bp
ENSMUST00000046775	Prpf39	ENSMUST00000006750	Rap2ip	ENSMUST00000024940	Sbp
ENSMUST00000024993	Prss29	ENSMUST00000023109	Rapgef3	ENSMUST00000024939	Sbpl
ENSMUST00000041391	Psd	ENSMUST00000031606	Rasal1	ENSMUST00000029684	Scamp3
ENSMUST00000093469	Psd3	ENSMUST00000022221	Rasgrf2	ENSMUST00000095576	Scel
ENSMUST00000041806	Psen1	ENSMUST00000025823	Rce1	ENSMUST00000095576	Scel
ENSMUST00000015815	Psma2	ENSMUST00000064393	Rcl1	ENSMUST00000021770	Scgn
ENSMUST00000028278	Psmd14	ENSMUST00000019683	Rcn3	ENSMUST00000000087	Scmh1
ENSMUST00000036690	Ptchd3	ENSMUST00000103029	Rhbdf2	ENSMUST00000007423	Scube2
ENSMUST00000022622	Ptk2b	ENSMUST00000026831	Rhbdl1	ENSMUST00000100296	Sdccag3
ENSMUST00000097864	Pum1	ENSMUST00000020101	Rhobtb1	ENSMUST00000002133	Sdf2
ENSMUST00000097862	Pum1	ENSMUST00000067908	Rhobtb1	ENSMUST00000093989	Sdf2
ENSMUST00000031481	Pus1	ENSMUST00000002303	Rhoc	ENSMUST00000081499	Sectm1b
ENSMUST00000075447	Pvrl2	ENSMUST00000044734	Rims4	ENSMUST00000063167	Selplg
ENSMUST00000100634	Pvt1	ENSMUST00000099480	Rkhd1	ENSMUST00000078218	Serhl
ENSMUST00000051526	Pxt1	ENSMUST00000061923	Rln3	ENSMUST00000049246	Setmar
ENSMUST00000098837	Q3UTB7-2	ENSMUST00000040555	Rnf10	ENSMUST00000092290	Sf3a2
ENSMUST00000063827	Q8BU63_MOUSE	ENSMUST00000094576	Rnf186	ENSMUST00000025774	Sf3b2
ENSMUST00000098077	Q8C784-2	ENSMUST00000051223	Rpl13	ENSMUST00000041105	Sfmbt2
ENSMUST00000060175	Q8C784-2	ENSMUST00000080514	Rpp25	ENSMUST00000018966	Sfrp5
ENSMUST00000075689	Q8CIE4_MOUSE	ENSMUST00000057870	Rprml	ENSMUST00000022692	Sftpc
ENSMUST00000074024	Q921Z5-2	ENSMUST00000035105	Rpsa	ENSMUST00000027202	Sgol2
ENSMUST00000032912	Qprt	ENSMUST00000037875	Rrbp1	ENSMUST00000040308	Sh2b3
ENSMUST00000027529	Rab17	ENSMUST00000037875	Rrbp1	ENSMUST00000062126	Sh2d5
ENSMUST00000020343	Rab21	ENSMUST00000037875	Rrbp1	ENSMUST00000089687	Sh2d6
ENSMUST00000022210	Rab3c	ENSMUST00000037875	Rrbp1	ENSMUST00000032874	Sh3gl3
ENSMUST00000076961	Rabac1	ENSMUST00000037875	Rrbp1	ENSMUST00000093488	Sh3rf1
ENSMUST00000028049	Rabgap1l	ENSMUST00000037875	Rrbp1	ENSMUST00000039074	Shank3
ENSMUST00000003911	Rad23a	ENSMUST00000037875	Rrbp1	ENSMUST00000027830	Slamf9
ENSMUST00000000451	Raf1	ENSMUST00000037875	Rrbp1	ENSMUST00000092566	Slc16a10
ENSMUST00000061514	Rai2	ENSMUST00000037875	Rrbp1	ENSMUST00000078314	Slc22a16
ENSMUST00000049064	Rap2b	ENSMUST00000037875	Rrbp1	ENSMUST00000027405	Slc23a3
ENSMUST00000050145	Rapgef6	ENSMUST00000037875	Rrbp1	ENSMUST00000094841	Slc23a3
ENSMUST00000068133	Rara	ENSMUST00000037875	Rrbp1	ENSMUST00000081121	Slc24a3
ENSMUST00000034984	Rasa2	ENSMUST00000037875	Rrbp1	ENSMUST00000023040	Slc25a17
ENSMUST00000037218	Rasl10a	ENSMUST00000037875	Rrbp1	ENSMUST00000018821	Slc25a39
ENSMUST00000033720	Rbbp7	ENSMUST00000037875	Rrbp1	ENSMUST00000048670	Slc35f2
ENSMUST00000047322	Rbbp8	ENSMUST00000037875	Rrbp1	ENSMUST00000080067	Slc4a2
ENSMUST00000100143	Rc3h2	ENSMUST00000037875	Rrbp1	ENSMUST00000063857	Slc6a9
ENSMUST00000084250	Rcc1	ENSMUST00000032559	Rtn2	ENSMUST00000102685	Slc6a9
ENSMUST00000010506	Rdm1	ENSMUST00000080167	Rufy4	ENSMUST00000102684	Slc6a9
ENSMUST00000061352	Rdx	ENSMUST00000035645	Rusc2	ENSMUST00000086538	Slc8a1
ENSMUST00000064280	Reep1	ENSMUST00000098911	S100a16	ENSMUST00000025993	Slit1
ENSMUST00000033762	Renbp	ENSMUST00000098911	S100a16	ENSMUST00000026999	Smad7
ENSMUST00000023329	Retnla	ENSMUST00000098910	S100a16	ENSMUST00000045281	Smg6
ENSMUST00000019986	Rev3l	ENSMUST00000098910	S100a16	ENSMUST00000020022	Smpdl3a
ENSMUST00000075724	Rfxank	ENSMUST00000001051	S100a6	ENSMUST00000077876	Snx12
ENSMUST00000023832	Rgn	ENSMUST00000002908	S3-12	ENSMUST00000048519	Snx13
ENSMUST00000002303	Rhoc	ENSMUST00000079034	Saa1	ENSMUST00000023806	Soat2
ENSMUST00000037360	Rhov	ENSMUST00000075982	Saa2	ENSMUST00000028657	Sord
ENSMUST00000062149	Rnf144	ENSMUST00000098967	Samd10	ENSMUST00000061038	Sprr2b
ENSMUST00000099989	Rnf168	ENSMUST00000040531	Samd4b	ENSMUST00000055433	Spsb4
ENSMUST00000047312	Rnh1	ENSMUST00000042771	Sbno2	ENSMUST00000006611	Srm
ENSMUST00000050737	Rpl14	ENSMUST00000029684	Scamp3	ENSMUST00000088392	Srpk2
ENSMUST00000077856	Rpl27	ENSMUST00000021770	Scgn	ENSMUST00000002081	Srpk3
ENSMUST00000102782	Rpl35	ENSMUST00000021056	Scn4a	ENSMUST00000088621	Srrm2
ENSMUST00000077306	Rpl37a	ENSMUST00000021056	Scn4a	ENSMUST00000033289	Stim1
ENSMUST00000087026	Rpo1-1	ENSMUST00000060125	Scn4b	ENSMUST00000071083	Stim2
ENSMUST00000100089	Rprm	ENSMUST00000081440	Scnn1a	ENSMUST00000087347	Stim2
ENSMUST00000040917	Rps27l	ENSMUST00000074355	Scube3	ENSMUST00000016125	Stk32c
ENSMUST00000090295	Rrh	ENSMUST00000023453	Sdf2l1	ENSMUST00000030636	Stmn1
ENSMUST00000033283	Rrm1	ENSMUST00000041627	Sdk2	ENSMUST00000030636	Stmn1
ENSMUST00000032165	Ruvbl1	ENSMUST00000090839	Selenbp1	ENSMUST00000098809	Sult2a2
ENSMUST00000034090	Sall1	ENSMUST00000090848	Selenbp2	ENSMUST00000102896	Svep1
ENSMUST00000034090	Sall1	ENSMUST00000038162	Sema3f	ENSMUST00000017147	Svs3a
ENSMUST00000022386	Samd4	ENSMUST00000090823	Sema6c	ENSMUST00000003922	Syce2
ENSMUST00000025109	Sap130	ENSMUST00000079897	Sema6c	ENSMUST00000066513	Syt8
ENSMUST00000034022	Sap30	ENSMUST00000090821	Sema6c	ENSMUST00000093099	Taf1c
ENSMUST00000034022	Sap30	ENSMUST00000043059	Sema7a	ENSMUST00000046534	Tbl3
ENSMUST00000026318	Sat1	ENSMUST00000077523	Serpine1	ENSMUST00000066819	Tceal5
ENSMUST00000026318	Sat1	ENSMUST00000094022	Serpinf1	ENSMUST00000021016	Tcf2
ENSMUST00000026601	Satl1	ENSMUST00000043696	Serpinf2	ENSMUST00000022522	Tdh
ENSMUST00000085694	Sbsn	ENSMUST00000043696	Serpinf2	ENSMUST00000070656	Tgfb1i1
ENSMUST00000024005	Scg5	ENSMUST00000094155	Serpinh1	ENSMUST00000098011	Tgfb1i1
ENSMUST00000077375	Scml2	ENSMUST00000047157	Setd1a	ENSMUST00000044234	Tgfbr1
ENSMUST00000084787	Scn10a	ENSMUST00000002180	Sfpi1	ENSMUST00000028886	Tgm3
ENSMUST00000043089	Scx	ENSMUST00000031513	Sfrs9	ENSMUST00000067552	Thnsl2
ENSMUST00000028293	Sdccag3	ENSMUST00000076206	Sh2b1	ENSMUST00000017354	Thrap4
ENSMUST00000000175	Sdhd	ENSMUST00000074248	Sh2d3c	ENSMUST00000021257	Thrap4
ENSMUST00000067989	Sec31a	ENSMUST00000061986	Shb	ENSMUST00000003029	Timm44
ENSMUST00000044239	Selk	ENSMUST00000003857	Shkbp1	ENSMUST00000084058	Tmco3
ENSMUST00000027871	Sell	ENSMUST00000003857	Shkbp1	ENSMUST00000095478	Tmem1
ENSMUST00000095012	Sema3a	ENSMUST00000093114	Shroom1	ENSMUST00000095478	Tmem1
ENSMUST00000067458	Sema5a	ENSMUST00000004494	Sin3b	ENSMUST00000101426	Tmem176a
ENSMUST00000049488	Serinc5	ENSMUST00000085809	Sipa1l3	ENSMUST00000065080	Tmem24
ENSMUST00000055089	Serpina3m	ENSMUST00000072965	Sirt2	ENSMUST00000041240	Tmem58
ENSMUST00000027566	Serpinb11	ENSMUST00000072965	Sirt2	ENSMUST00000050686	Tmem67
ENSMUST00000079101	Serpinb3d	ENSMUST00000026559	Sirt3	ENSMUST00000050686	Tmem67
ENSMUST00000086690	Serpinb7	ENSMUST00000005490	Slc1a6	ENSMUST00000055085	Tmem86b
ENSMUST00000028046	Serpinc1	ENSMUST00000021089	Slc25a19	ENSMUST00000056887	Tmsb4x
ENSMUST00000044107	Sestd1	ENSMUST00000021089	Slc25a19	ENSMUST00000013851	Tnfaip8l2
ENSMUST00000032921	Sez6l2	ENSMUST00000034267	Slc27a1	ENSMUST00000024698	Tnfrsf12a
ENSMUST00000089994	Sftpd	ENSMUST00000029541	Slc27a3	ENSMUST00000102587	Tnfsf12
ENSMUST00000024736	Sgol1	ENSMUST00000100964	Slc2a4	ENSMUST00000001626	Tnk1
ENSMUST00000096000	Sh2d4b	ENSMUST00000100964	Slc2a4	ENSMUST00000039199	Tob2
ENSMUST00000001226	Sh3bp1	ENSMUST00000018710	Slc2a4	ENSMUST00000000550	Tom1l2
ENSMUST00000089245	Shq1	ENSMUST00000018710	Slc2a4	ENSMUST00000033870	Tpte
ENSMUST00000078748	Slc10a5	ENSMUST00000031037	Slc30a3	ENSMUST00000077194	Tpte
ENSMUST00000034111	Slc10a7	ENSMUST00000045738	Slc32a1	ENSMUST00000103604	TRAV13D-3
ENSMUST00000093416	Slc10a7	ENSMUST00000041353	Slc35b2	ENSMUST00000103566	TRGC4
ENSMUST00000068263	Slc12a7	ENSMUST00000025186	Slc39a7	ENSMUST00000041022	Trim46
ENSMUST00000033431	Slc25a14	ENSMUST00000080067	Slc4a2	ENSMUST00000102649	Trit1
ENSMUST00000033871	Slc25a15	ENSMUST00000080067	Slc4a2	ENSMUST00000102649	Trit1
ENSMUST00000025500	Slc27a6	ENSMUST00000033045	Slc5a2	ENSMUST00000082012	Trit1
ENSMUST00000025500	Slc27a6	ENSMUST00000064580	Slc6a13	ENSMUST00000082012	Trit1
ENSMUST00000030398	Slc2a1	ENSMUST00000084240	Slc9a1	ENSMUST00000030406	Trit1
ENSMUST00000059805	Slc35d3	ENSMUST00000038038	Slfn2	ENSMUST00000030406	Trit1
ENSMUST00000027580	Slc35f5	ENSMUST00000088716	Smarcc1	ENSMUST00000040489	Trpm6
ENSMUST00000086559	Slc41a1	ENSMUST00000102915	Smc2	ENSMUST00000040210	Trpm8
ENSMUST00000090726	Slc43a3	ENSMUST00000102915	Smc2	ENSMUST00000021134	Tsen54
ENSMUST00000028468	Slc43a3	ENSMUST00000084597	Smc2	ENSMUST00000044509	Tspyl2
ENSMUST00000099362	Slc4a11	ENSMUST00000084597	Smc2	ENSMUST00000055374	Tssk2
ENSMUST00000099362	Slc4a11	ENSMUST00000087556	Smc5	ENSMUST00000035100	Ttc21a
ENSMUST00000027415	Slc4a3	ENSMUST00000028806	Smox	ENSMUST00000076585	Ttc26
ENSMUST00000057015	Slc4a7	ENSMUST00000020721	Smtn	ENSMUST00000038424	Txndc11
ENSMUST00000090583	Slc4a7	ENSMUST00000006762	Snai3	ENSMUST00000000828	Txnrd3
ENSMUST00000090583	Slc4a7	ENSMUST00000035427	Snapc4	ENSMUST00000026994	Unc5a
ENSMUST00000100322	Slitrk1	ENSMUST00000031029	Snx17	ENSMUST00000076265	Upf3b
ENSMUST00000059407	Slitrk3	ENSMUST00000044338	Snx26	ENSMUST00000009667	Ush1c
ENSMUST00000049263	Sltm	ENSMUST00000054002	Socs3	ENSMUST00000054055	Usp29
ENSMUST00000023068	Smc1b	ENSMUST00000090813	Sp9	ENSMUST00000005825	Usp52
ENSMUST00000088555	Smgc	ENSMUST00000094424	Spaca4	ENSMUST00000070531	Uts2d
ENSMUST00000057109	Smgc	ENSMUST00000072836	Sphk2	ENSMUST00000029453	Vangl1
ENSMUST00000075118	Smtn	ENSMUST00000072836	Sphk2	ENSMUST00000087315	Vars
ENSMUST00000100461	Smurf1	ENSMUST00000028783	Spint1	ENSMUST00000038770	Vasn
ENSMUST00000103067	Smurf2	ENSMUST00000011895	Spnb4	ENSMUST00000090432	Vcl
ENSMUST00000032723	Snrpa1	ENSMUST00000092940	Spns3	ENSMUST00000041543	Vgf
ENSMUST00000020397	Snrpd3	ENSMUST00000021154	Spns3	ENSMUST00000028062	Vim
ENSMUST00000020397	Snrpd3	ENSMUST00000015749	Srf	ENSMUST00000019906	Vip
ENSMUST00000029639	Snx7	ENSMUST00000037992	Ssh3	ENSMUST00000000926	Vpreb3
ENSMUST00000098655	Snx7	ENSMUST00000035785	Ssr2	ENSMUST00000062017	Vps39
ENSMUST00000054002	Socs3	ENSMUST00000036618	Stab1	ENSMUST00000056601	Vps53
ENSMUST00000023683	Son	ENSMUST00000035839	Stac3	ENSMUST00000009102	Vps72
ENSMUST00000041407	Sostdc1	ENSMUST00000032927	Stard10	ENSMUST00000017488	Vtn
ENSMUST00000001326	Sp1	ENSMUST00000094761	Stk40	ENSMUST00000014691	Wdfy2
ENSMUST00000002013	Spa17	ENSMUST00000103045	Stmn3	ENSMUST00000041892	Wdr19
ENSMUST00000094424	Spaca4	ENSMUST00000019220	Strn4	ENSMUST00000069311	Wdr66
ENSMUST00000029839	Spata1	ENSMUST00000031008	Stx18	ENSMUST00000097553	Wdr7
ENSMUST00000041422	Spata18	ENSMUST00000073430	Stx5a	ENSMUST00000088260	Wfdc13
ENSMUST00000036274	Spcs2	ENSMUST00000050000	Stxbp1	ENSMUST00000103096	Wfdc3
ENSMUST00000081271	Spink12	ENSMUST00000015920	Surf5	ENSMUST00000095487	Wfikkn1
ENSMUST00000046186	Spon2	ENSMUST00000058196	Susd3	ENSMUST00000095487	Wfikkn1
ENSMUST00000022977	Sqle	ENSMUST00000021816	Susd3	ENSMUST00000076949	Xab1
ENSMUST00000100640	Sqle	ENSMUST00000044217	Syne2	ENSMUST00000063084	Xbp1
ENSMUST00000097585	Srgap2	ENSMUST00000085280	Syne2	ENSMUST00000088450	Xlr5c
ENSMUST00000088786	Sri	ENSMUST00000053577	Tacstd1	ENSMUST00000077775	Xpnpep2
ENSMUST00000003245	Sri	ENSMUST00000029752	Tars2	ENSMUST00000077775	Xpnpep2
ENSMUST00000030613	Srrm1	ENSMUST00000069722	Taz	ENSMUST00000074754	Xpnpep2
ENSMUST00000077689	Ssh1	ENSMUST00000092755	Tbkbp1	ENSMUST00000074754	Xpnpep2
ENSMUST00000086878	St6gal2	ENSMUST00000092668	Tbpl1	ENSMUST00000009344	Xpo6
ENSMUST00000025477	St8sia3	ENSMUST00000011258	Tbrg1	ENSMUST00000099956	XR_002438.1
ENSMUST00000054956	Stambpl1	ENSMUST00000094037	Tbx6	ENSMUST00000042984	XR_002597.1
ENSMUST00000062156	Stard6	ENSMUST00000094037	Tbx6	ENSMUST00000052562	XR_002654.1
ENSMUST00000098475	Stk22s1	ENSMUST00000057934	Tcf25	ENSMUST00000099319	XR_002752.1
ENSMUST00000029307	Stoml3	ENSMUST00000069536	Tcf3	ENSMUST00000082049	XR_002755.1
ENSMUST00000066698	Sulf1	ENSMUST00000048194	Tcfap2e	ENSMUST00000087454	XR_002962.1
ENSMUST00000065388	Supt7l	ENSMUST00000086932	Tcfeb	ENSMUST00000096427	XR_003497.1
ENSMUST00000015017	Surf2	ENSMUST00000033060	Tead2	ENSMUST00000101016	XR_004265.1
ENSMUST00000055015	Svil	ENSMUST00000019363	Tead3	ENSMUST00000071760	XR_004291.1
ENSMUST00000065957	Syt5	ENSMUST00000024987	Telo2	ENSMUST00000094205	XR_004431.1
ENSMUST00000053577	Tacstd1	ENSMUST00000024987	Telo2	ENSMUST00000085069	XR_004431.1
ENSMUST00000027846	Tada1l	ENSMUST00000078001	Tex101	ENSMUST00000076458	XR_004431.1
ENSMUST00000084721	Taf9	ENSMUST00000002389	Tgm1	ENSMUST00000085058	XR_004431.1
ENSMUST00000022849	Tars	ENSMUST00000066373	Tgm1	ENSMUST00000094206	XR_004431.1
ENSMUST00000095394	Tas2r115	ENSMUST00000000219	Th	ENSMUST00000023108	Xrcc6
ENSMUST00000082085	Tas2r131	ENSMUST00000036680	Thap3	ENSMUST00000069530	Xrcc6
ENSMUST00000054462	Tbc1d8	ENSMUST00000036680	Thap3	ENSMUST00000020382	Yeats4
ENSMUST00000039894	Tbce	ENSMUST00000064187	Thra	ENSMUST00000075693	Yipf1
ENSMUST00000066179	Tbcel	ENSMUST00000081946	Timm50	ENSMUST00000038614	Ypel3
ENSMUST00000025375	Tcerg1	ENSMUST00000012440	Tjap1	ENSMUST00000073528	Zar1
ENSMUST00000066843	Tcf20	ENSMUST00000075961	Tmed9	ENSMUST00000079441	Zbtb20
ENSMUST00000045717	Tdrd6	ENSMUST00000027290	Tmem131	ENSMUST00000028746	Zfp106
ENSMUST00000028487	Tfpi	ENSMUST00000051260	Tmem132c	ENSMUST00000036253	Zfp469
ENSMUST00000070656	Tgfb1i1	ENSMUST00000028308	Tmem141	ENSMUST00000035638	Zfp637
ENSMUST00000000219	Th	ENSMUST00000093450	Tmem16h	ENSMUST00000078563	Zfp82
ENSMUST00000037115	Thrap6	ENSMUST00000093450	Tmem16h	ENSMUST00000075888	Zic2
ENSMUST00000037115	Thrap6	ENSMUST00000023920	Tmem52	ENSMUST00000075888	Zic2
ENSMUST00000046121	Thsd7a	ENSMUST00000030575	Tmem54	ENSMUST00000095595	Zscan10
ENSMUST00000061267	Tinagl	ENSMUST00000030575	Tmem54	ENSMUST00000095429
ENSMUST00000100536	Tinf2	ENSMUST00000041240	Tmem58	ENSMUST00000065963
ENSMUST00000060719	Tlr7	ENSMUST00000045286	Tmem59l	ENSMUST00000065963
ENSMUST00000037709	Tm7sf3	ENSMUST00000027800	Tmem63a	ENSMUST00000060710
ENSMUST00000002391	Tm9sf1	ENSMUST00000039445	Tmem63b	ENSMUST00000088682
ENSMUST00000034393	Tmed6	ENSMUST00000050140	Tmem88	ENSMUST00000100838
ENSMUST00000064200	Tmem106c	ENSMUST00000036248	Tmepai	ENSMUST00000079808
ENSMUST00000031405	Tmem116	ENSMUST00000039490	Tnfsf9	ENSMUST00000074162
ENSMUST00000060004	Tmem116	ENSMUST00000030991	Tnip2	ENSMUST00000087411
ENSMUST00000067853	Tmem119	ENSMUST00000087737	Tnip2	ENSMUST00000076703
ENSMUST00000096194	Tmem2	ENSMUST00000027674	Tnni1	ENSMUST00000100667
ENSMUST00000015545	Tmem27	ENSMUST00000032555	Tomm40	ENSMUST00000089707
ENSMUST00000102588	Tmem39b	ENSMUST00000103597	TRAV14D-2	ENSMUST00000096363
ENSMUST00000048400	Tnks1bp1	ENSMUST00000103623	TRAV14D-2	ENSMUST00000096343
ENSMUST00000048400	Tnks1bp1	ENSMUST00000006046	Trh	ENSMUST00000093119
ENSMUST00000103095	Tnnc2	ENSMUST00000006046	Trh	ENSMUST00000095318
ENSMUST00000103095	Tnnc2	ENSMUST00000078438	Trim31	ENSMUST00000071277
ENSMUST00000094053	Tnrc6a	ENSMUST00000041106	Trim67	ENSMUST00000091583
ENSMUST00000039199	Tob2	ENSMUST00000019631	Trip10	ENSMUST00000095522
ENSMUST00000097527	Tor1aip1	ENSMUST00000077277	Trip10	ENSMUST00000071770
ENSMUST00000006559	Tpbg	ENSMUST00000094005	Trp53i13	ENSMUST00000091328
ENSMUST00000098500	Tpbg	ENSMUST00000020505	Trpm2	ENSMUST00000047300
ENSMUST00000068928	Tpte	ENSMUST00000088223	Trpt1	ENSMUST00000047300
ENSMUST00000021706	Traf3	ENSMUST00000071968	Trpv4	ENSMUST00000098755
ENSMUST00000047242	Traf3ip1	ENSMUST00000021134	Tsen54	ENSMUST00000095500
ENSMUST00000033738	Trex2	ENSMUST00000048580	Tsga13	ENSMUST00000082001
ENSMUST00000057525	Trim3	ENSMUST00000026993	Tspan17	ENSMUST00000097278
ENSMUST00000050850	Trim32	ENSMUST00000047935	Tspyl4	ENSMUST00000080123
ENSMUST00000042717	Trim39	ENSMUST00000011934	Ttn	ENSMUST00000080223
ENSMUST00000047145	Trim41	ENSMUST00000078848	Ttn	ENSMUST00000072062
ENSMUST00000085086	Trip11	ENSMUST00000071134	Tubb3	ENSMUST00000018542
ENSMUST00000077935	Trps1	ENSMUST00000034159	Txnl4b	ENSMUST00000092648
ENSMUST00000090037	Trps1	ENSMUST00000001036	Tyk2	ENSMUST00000100240
ENSMUST00000079553	Trps1	ENSMUST00000028763	Tyro3	ENSMUST00000100239
ENSMUST00000055374	Tssk2	ENSMUST00000009437	Ube2g2	ENSMUST00000086548
ENSMUST00000020954	Ttc15	ENSMUST00000005714	Ube2m	ENSMUST00000030645
ENSMUST00000066478	Ttc16	ENSMUST00000079496	Ube2s	ENSMUST00000100391
ENSMUST00000047922	Ttc22	ENSMUST00000057254	Ubqln3	ENSMUST00000099603
ENSMUST00000085741	Ttc32	ENSMUST00000026170	Ubtd1	ENSMUST00000099603
ENSMUST00000067255	Ttll3	ENSMUST00000026170	Ubtd1	ENSMUST00000091631
ENSMUST00000067255	Ttll3	ENSMUST00000006754	Ubtf
ENSMUST00000025515	Txndc10	ENSMUST00000079589	Ubtf
ENSMUST00000027981	Uap1	ENSMUST00000055830	Uhmk1
ENSMUST00000059743	Ube2f	ENSMUST00000053230	Ulk3
ENSMUST00000034604	Ube4a	ENSMUST00000075036	Unc13d
ENSMUST00000073177	Ubl5	ENSMUST00000032748	Unc45a
ENSMUST00000031103	Ugdh	ENSMUST00000032748	Unc45a
ENSMUST00000098284	Ulk4	ENSMUST00000062606	Upk3b
ENSMUST00000032748	Unc45a	ENSMUST00000026743	Uqcrc1
ENSMUST00000021116	Unk	ENSMUST00000091142	Urm1
ENSMUST00000042834	Uqcrfs1	ENSMUST00000001284	Usf1
ENSMUST00000042834	Uqcrfs1	ENSMUST00000039044	Uts2r
ENSMUST00000042834	Uqcrfs1	ENSMUST00000039044	Uts2r
ENSMUST00000091188	Usp9y	ENSMUST00000005889	Vav1
ENSMUST00000039044	Uts2r	ENSMUST00000041543	Vgf
ENSMUST00000078371	V1ra8	ENSMUST00000073945	Vkorc1l1
ENSMUST00000076759	V1re1	ENSMUST00000020190	Vnn3
ENSMUST00000060603	V1rf2	ENSMUST00000067935	Vps37d
ENSMUST00000053134	V1rg1	ENSMUST00000034388	Vps4a
ENSMUST00000091735	V1rh19	ENSMUST00000054791	Vtcn1
ENSMUST00000037807	Vax2	ENSMUST00000006470	Wbp7
ENSMUST00000033540	Vbp1	ENSMUST00000047305	Wbscr28
ENSMUST00000033465	Vgll1	ENSMUST00000061753	Wdfy4
ENSMUST00000061917	Vps13b	ENSMUST00000021645	Wdr21
ENSMUST00000061917	Vps13b	ENSMUST00000032273	Wnt5b
ENSMUST00000056871	Vps13c	ENSMUST00000021168	Wscd1
ENSMUST00000034388	Vps4a	ENSMUST00000069582	Wscd1
ENSMUST00000033505	Was	ENSMUST00000038537	Wtip
ENSMUST00000022601	Wbp4	ENSMUST00000089347	Xkr6
ENSMUST00000047318	Wdr17	ENSMUST00000037659	Xkr6
ENSMUST00000038193	Wdr59	ENSMUST00000069988	Xpnpep1
ENSMUST00000065403	Wdr69	ENSMUST00000094104	XR_002642.1
ENSMUST00000069988	Xpnpep1	ENSMUST00000078085	XR_002931.1
ENSMUST00000086725	XR_002517.1	ENSMUST00000087653	XR_003569.1
ENSMUST00000095644	XR_002978.1	ENSMUST00000096316	XR_004046.1
ENSMUST00000026504	Xrcc6bp1	ENSMUST00000078305	XR_032288.1
ENSMUST00000080771	Zbtb24	ENSMUST00000075693	Yipf1
ENSMUST00000102992	Zc3hc1	ENSMUST00000034700	Yipf2
ENSMUST00000080812	Zc3hc1	ENSMUST00000052778	Zbtb12
ENSMUST00000048067	Zcchc12	ENSMUST00000006377	Zbtb17
ENSMUST00000035840	Zdhhc5	ENSMUST00000006377	Zbtb17
ENSMUST00000051667	Zfp105	ENSMUST00000080771	Zbtb24
ENSMUST00000041361	Zfp335	ENSMUST00000100538	Zc3h3
ENSMUST00000035638	Zfp637	ENSMUST00000031077	Zcchc4
ENSMUST00000041124	Zfp704	ENSMUST00000027394	Zfand2b
ENSMUST00000034259	Zfp709	ENSMUST00000067549	Zfp219
ENSMUST00000034259	Zfp709	ENSMUST00000067549	Zfp219
ENSMUST00000025599	Zfp91	ENSMUST00000091788	Zfp236
ENSMUST00000025707	Zfpl1	ENSMUST00000034583	Zfp259
ENSMUST00000022814	Zfr	ENSMUST00000037408	Zfp291
ENSMUST00000071465	Zkscan6	ENSMUST00000060444	Zfp3
ENSMUST00000018491	Zkscan6	ENSMUST00000071361	Zfp428
ENSMUST00000029199	Zmat3	ENSMUST00000087992	Zfp513
ENSMUST00000057564	Znrd1	ENSMUST00000071233	Zfp516
ENSMUST00000052107	Zswim3	ENSMUST00000058844	Zfp786
ENSMUST00000034803	Zw10	ENSMUST00000058844	Zfp786
ENSMUST00000078991		ENSMUST00000102519	Zfyve19
ENSMUST00000095320		ENSMUST00000099702
ENSMUST00000099560		ENSMUST00000048714
ENSMUST00000034916		ENSMUST00000048714
ENSMUST00000089503		ENSMUST00000073483
ENSMUST00000064960		ENSMUST00000073325
ENSMUST00000070650		ENSMUST00000085937
ENSMUST00000098180		ENSMUST00000081016
ENSMUST00000033411		ENSMUST00000081016
ENSMUST00000094488		ENSMUST00000081016
ENSMUST00000087965		ENSMUST00000081016
ENSMUST00000090643		ENSMUST00000086768
ENSMUST00000100653		ENSMUST00000094530
ENSMUST00000080501		ENSMUST00000100529
ENSMUST00000099329		ENSMUST00000096343
ENSMUST00000095315		ENSMUST00000079590
ENSMUST00000099108		ENSMUST00000096506
ENSMUST00000009223		ENSMUST00000070621
ENSMUST00000066598		ENSMUST00000077997
ENSMUST00000066598		ENSMUST00000093772
ENSMUST00000051034		ENSMUST00000044712
ENSMUST00000099570		ENSMUST00000041115
ENSMUST00000091554		ENSMUST00000060134
ENSMUST00000040106		ENSMUST00000072046
ENSMUST00000040106		ENSMUST00000081285
ENSMUST00000093869		ENSMUST00000081285
ENSMUST00000035801		ENSMUST00000095262
ENSMUST00000049457		ENSMUST00000051601
ENSMUST00000039419		ENSMUST00000017342
ENSMUST00000081347		ENSMUST00000099551
ENSMUST00000021644
ENSMUST00000094269
ENSMUST00000073543
ENSMUST00000098086
ENSMUST00000084571
ENSMUST00000097972
ENSMUST00000057643
