# Supplementary material for: Modulation of miRNA Expression by Dietary Polyphenols in apoE Deficient Mice: A New Mechanism of the Action of Polyphenols
Source: PLoS One. 2012 Jan 10;7(1):e29837. doi: 10.1371/journal.pone.0029837 (PMC3254631; doi:10.1371/journal.pone.0029837)
Supplement: Table S5 — List of differentially expressed mRNAs. (XLS) [file pone.0029837.s010.xls]

## Sheet: Feuil1
Supplement table S5
ApoE -/-			Cafeic acid			Ferulic acid			Anthocyane			Catechin			Curcumin			Hesperidine			Naringin			Proanthocyanidin			Quercetin
ENSMUSG00000063639		4.68367	ENSMUSG00000023411	Nfatc4	3.88438	ENSMUSG00000062020		5.01739	ENSMUSG00000015126	0610007P22Rik	2.28083858689086	ENSMUSG00000024227	2610034M16Rik	7.41697	ENSMUSG00000036816	Atoh7	10.0508	ENSMUSG00000048933	Olfr722	5.58295	ENSMUSG00000034662		5.10616	ENSMUSG00000027661	Slc2a10	4.08458	ENSMUSG00000020766	Galk1	3.47048
ENSMUSG00000031171	Ftsj1	3.99574	ENSMUSG00000046908	Ltb4r1	2.69551	ENSMUSG00000057777	Mab21l2	4.54921	ENSMUSG00000033615	Cplx1	1.99495807984270	ENSMUSG00000032191	Bcl2l10	3.29443	ENSMUSG00000024227	2610034M16Rik	3.67737	ENSMUSG00000061352		5.52928	ENSMUSG00000062020		4.50458	ENSMUSG00000020546	Stxbp4	3.70503	ENSMUSG00000039848		3.19539
ENSMUSG00000057357		3.79969	ENSMUSG00000015970	Chdh	2.64303	ENSMUSG00000018199	Trove2	4.03897	ENSMUSG00000060446		1.95869373712949	ENSMUSG00000033765	Calm4	3.24487	ENSMUSG00000051580		3.53995	ENSMUSG00000047086		5.2236	ENSMUSG00000018648	Dusp14	4.35275	ENSMUSG00000055508		3.05555	ENSMUSG00000020974	Pole2	3.13735
ENSMUSG00000049733		3.70437	ENSMUSG00000039476	Prrx2	2.43522	ENSMUSG00000042292	Mkl1	3.96644	ENSMUSG00000024220	Zfp523	1.92964298577293	ENSMUSG00000063634		3.14664	ENSMUSG00000042523	Dnalc1	3.00897	ENSMUSG00000035831	Krt25	4.9575	ENSMUSG00000047428	Dlk2	3.57016	ENSMUSG00000037525	Bcdin3d	2.84791	ENSMUSG00000035021	Baz1a	2.85138
ENSMUSG00000033061	Resp18	3.62451	ENSMUSG00000020090	Npffr1	2.34932	ENSMUSG00000055708		3.62321	ENSMUSG00000023868	Pde10a	1.91882894197608	ENSMUSG00000049775	Tmsb4x	2.81047	ENSMUSG00000041911	Dlx1	2.87479	ENSMUSG00000055745	Ldoc1l	4.91943	ENSMUSG00000041372	B4galnt3	3.28996	ENSMUSG00000033061	Resp18	2.84356	ENSMUSG00000040140	Tdrd6	2.82703
ENSMUSG00000060915		3.38989	ENSMUSG00000021731	Mrps30	2.26716	ENSMUSG00000018648	Dusp14	3.52339	ENSMUSG00000044865		1.91575815881378	ENSMUSG00000026123	Plekhb2	2.42996	ENSMUSG00000024553	Galr1	2.85759	ENSMUSG00000031647	Mfap3l	4.46292	ENSMUSG00000031949	Adat1	3.21887	ENSMUSG00000003657	Calb2	2.75973	ENSMUSG00000064307	Lrrc51	2.79605
ENSMUSG00000029680	Hyal4	3.35872	ENSMUSG00000006958	Chrd	2.25173	ENSMUSG00000062314	Olfr1505	3.33068	ENSMUSG00000063823	Olfr532	1.89867393493784	ENSMUSG00000054488	EG330403	2.40572	ENSMUSG00000034397		2.78892	ENSMUSG00000019796	Lrp11	4.39848	ENSMUSG00000017550	Atad5	3.21817	ENSMUSG00000040829	Zmynd15	2.50231	ENSMUSG00000037750	BC017647	2.54846
ENSMUSG00000027661	Slc2a10	3.30257	ENSMUSG00000003848	Nob1	2.23058	ENSMUSG00000032931		3.20047	ENSMUSG00000054651		1.88000238840364	ENSMUSG00000055816	Magea3	2.39793	ENSMUSG00000014245	Pigl	2.72953	ENSMUSG00000024532	1700034E13Rik	4.2368	ENSMUSG00000023991	Foxp4	3.21605	ENSMUSG00000026628	Atf3	2.47028	ENSMUSG00000032931		2.49168
ENSMUSG00000028064	Sema4a	3.09301	ENSMUSG00000021589	Rhobtb3	2.21489	ENSMUSG00000031647	Mfap3l	3.13907	ENSMUSG00000051213		1.87555970748579	ENSMUSG00000046722	Cdc42se1	2.34567	ENSMUSG00000049775	Tmsb4x	2.72549	ENSMUSG00000029724		4.1885	ENSMUSG00000026499	Acbd3	3.10781	ENSMUSG00000037059		2.46732	ENSMUSG00000025035	Arl3	2.41758
ENSMUSG00000047901		3.08408	ENSMUSG00000038291	Snx25	2.10483	ENSMUSG00000036816	Atoh7	3.09984	ENSMUSG00000027120	Fshb	1.86555067600261	ENSMUSG00000005994	Tyrp1	2.27112	ENSMUSG00000056888	Glipr1	2.61734	ENSMUSG00000020929	Eftud2	4.0289	ENSMUSG00000024862	Klc2	2.98179	ENSMUSG00000051746	BC068281	2.39075	ENSMUSG00000044500		2.36643
ENSMUSG00000019189	Rnf145	2.9193	ENSMUSG00000030034	Znhit4	2.06035	ENSMUSG00000024862	Klc2	3.08067	ENSMUSG00000061722		1.85428016203556	ENSMUSG00000020241	Col6a2	2.24863	ENSMUSG00000033885	Pxk	2.53838	ENSMUSG00000021071	Trim9	4.02064	ENSMUSG00000027857	Tshb	2.95714	ENSMUSG00000039853	Trim14	2.36925	ENSMUSG00000044229	D930028F11Rik	2.34119
ENSMUSG00000027435	Cd93	2.86356	ENSMUSG00000003644	Rps6ka1	2.05292	ENSMUSG00000005949	Ctns	3.07653	ENSMUSG00000053185	AC124469.1	1.82842323100445	ENSMUSG00000022126	Irg1	2.10188	ENSMUSG00000037035	Inhbb	2.50123	ENSMUSG00000039810	Zc3h10	3.88326	ENSMUSG00000054869		2.89339	ENSMUSG00000030842	2400001E08Rik	2.3452	ENSMUSG00000029017	Pmpcb	2.32846
ENSMUSG00000031552	Adam18	2.73819	ENSMUSG00000003813	Rad23a	2.041	ENSMUSG00000030109	Slc6a12	2.93868	ENSMUSG00000033004	Mycbp2	1.82502462132705	ENSMUSG00000049188		2.04501	ENSMUSG00000062083	AC108421.8	2.45289	ENSMUSG00000020766	Galk1	3.86519	ENSMUSG00000031295	Phka2	2.80083	ENSMUSG00000032181	Scg3	2.30732	ENSMUSG00000051171		2.3146
ENSMUSG00000058200	Olfr66	2.69189	ENSMUSG00000036557	1700011E24Rik	2.03991	ENSMUSG00000034634	Ly6d	2.8702	ENSMUSG00000033717	Adra2a	1.80558942431311	ENSMUSG00000035069	Oma1	2.02452	ENSMUSG00000048363		2.44899	ENSMUSG00000034634	Ly6d	3.83032	ENSMUSG00000055024	Ep300	2.74444	ENSMUSG00000005696	Sh2d1a	2.21704	ENSMUSG00000063852		2.28621
ENSMUSG00000044367	Slc16a13	2.67361	ENSMUSG00000029044	4930584F24Rik	2.03804	ENSMUSG00000024532	1700034E13Rik	2.83265	ENSMUSG00000060878	Olfr1420	1.79021118913242	ENSMUSG00000027774	Gfm1	2.01364	ENSMUSG00000027715	Ccna2	2.4354	ENSMUSG00000053024	Cntn2	3.79773	ENSMUSG00000046846	Spesp1	2.63007	ENSMUSG00000044025	Olfr790	2.20823	ENSMUSG00000055061	4931431C16Rik	2.26728
ENSMUSG00000017550	Atad5	2.53876	ENSMUSG00000001333	Sync	2.03763	ENSMUSG00000022838	Eaf2	2.81808	ENSMUSG00000054869		1.78827344548632	ENSMUSG00000038028	9630033F20Rik	1.98779	ENSMUSG00000015702	Anxa9	2.42343	ENSMUSG00000060969	Irx1	3.75261	ENSMUSG00000033765	Calm4	2.49062	ENSMUSG00000006050	Sra1	2.20742	ENSMUSG00000054762		2.24092
ENSMUSG00000027245	2310003F16Rik	2.52104	ENSMUSG00000039095	En2	2.01233	ENSMUSG00000034102		2.68592	ENSMUSG00000038663	Fsd2	1.77649126526035	ENSMUSG00000027868	Tbx15	1.9509	ENSMUSG00000036896	C1qc	2.41743	ENSMUSG00000022217	1500005A01Rik	3.66807	ENSMUSG00000037953	A4gnt	2.47704	ENSMUSG00000000031	H19	2.17633	ENSMUSG00000058901		2.20339
ENSMUSG00000061373		2.49469	ENSMUSG00000020644	Id2	2.01025	ENSMUSG00000055747		2.67874	ENSMUSG00000059184		1.76753101926468	ENSMUSG00000028949	Smarcd3	1.94038	ENSMUSG00000021671	1200014M14Rik	2.38776	ENSMUSG00000048899	BC057371	3.63746	ENSMUSG00000037957	Wdr20a	2.46817	ENSMUSG00000033765	Calm4	2.16286	ENSMUSG00000046695		2.19715
ENSMUSG00000046064		2.4721	ENSMUSG00000041650	Pcca	1.99945	ENSMUSG00000048910	AC163995.4	2.66077	ENSMUSG00000032612	Usp4	1.74214677907939	ENSMUSG00000040485	Lrrc52	1.92639	ENSMUSG00000037955		2.317	ENSMUSG00000045594	Glb1	3.56983	ENSMUSG00000031071		2.4512	ENSMUSG00000041698	Slco1a1	2.16238	ENSMUSG00000027468	Defb22	2.18478
ENSMUSG00000035831	Krt25	2.46904	ENSMUSG00000029432	Gbas	1.98566	ENSMUSG00000027322	Siglec1	2.64534	ENSMUSG00000059307		1.71406843344200	ENSMUSG00000020177	9530003J23Rik	1.91716	ENSMUSG00000049413		2.31653	ENSMUSG00000013974	1810033B17Rik	3.52266	ENSMUSG00000036849		2.42636	ENSMUSG00000025487	Psmd13	2.14906	ENSMUSG00000041700	Lhfpl1	2.18444
ENSMUSG00000051176	Zfp42	2.43864	ENSMUSG00000028813	CK137956	1.98454	ENSMUSG00000021071	Trim9	2.62699	ENSMUSG00000047631	Apof	1.71295052679410	ENSMUSG00000027132	2410042D21Rik	1.90863	ENSMUSG00000040093	Bmf	2.29051	ENSMUSG00000034902	Pip5k1c	3.51041	ENSMUSG00000016921	Sfrs6	2.40745	ENSMUSG00000025936	EG241041	2.10343	ENSMUSG00000054178	AC134830.2-201	2.18153
ENSMUSG00000046881	Olfr374	2.4077	ENSMUSG00000020884	Asgr1	1.96081	ENSMUSG00000031847	1700030J22Rik	2.6217	ENSMUSG00000057996		1.69214683923802	ENSMUSG00000041621		1.88791	ENSMUSG00000024222	Fkbp5	2.28085	ENSMUSG00000018126	Baiap2l2	3.44501	ENSMUSG00000035804	Ins1	2.36727	ENSMUSG00000031651	Triml1	2.08165	ENSMUSG00000061846		2.16647
ENSMUSG00000028460	Sit1	2.35854	ENSMUSG00000024902	Mrpl11	1.95406	ENSMUSG00000041993		2.59917	ENSMUSG00000037624	Kcnk2	1.68835135574605	ENSMUSG00000027224	Duoxa1	1.87408	ENSMUSG00000035401	2210018M11Rik	2.24779	ENSMUSG00000059278	Lsmd1	3.31065	ENSMUSG00000030752	Jmjd5	2.28734	ENSMUSG00000033883	AC187103.3-201	2.07038	ENSMUSG00000063049	Ing2	2.16338
ENSMUSG00000064003		2.34757	ENSMUSG00000017198	AL772328.13	1.95135	ENSMUSG00000020131	Pcsk4	2.57975	ENSMUSG00000022579	Gpihbp1	1.68339554763736	ENSMUSG00000063312		1.86349	ENSMUSG00000025316	Banp	2.23038	ENSMUSG00000060564	Olfr823	3.30018	ENSMUSG00000055747		2.2432	ENSMUSG00000061093		2.0676	ENSMUSG00000020849	Ywhae	2.15907
ENSMUSG00000023952	Gtpbp2	2.28982	ENSMUSG00000005442	Cic	1.92068	ENSMUSG00000060969	Irx1	2.56506	ENSMUSG00000020673	Tpo	1.68116853671989	ENSMUSG00000027324	Rpusd2	1.84228	ENSMUSG00000027661	Slc2a10	2.22542	ENSMUSG00000058074		3.29168	ENSMUSG00000029530	Ccr9	2.24056	ENSMUSG00000021248	Tmed10	2.0275	ENSMUSG00000022961	Son	2.15325
ENSMUSG00000031872	Bean	2.24081	ENSMUSG00000026153	4921533L14Rik	1.90126	ENSMUSG00000037103	BC057552	2.56234	ENSMUSG00000061666	Gdpd1	1.68005060205033	ENSMUSG00000064305		1.84054	ENSMUSG00000024799	Tm7sf2	2.18583	ENSMUSG00000019947	Arid5b	3.26881	ENSMUSG00000042742	AC139884.8	2.21636	ENSMUSG00000061029	Sfrs16	2.02392	ENSMUSG00000026618	Iars2	2.1219
ENSMUSG00000031161	Hdac6	2.22788	ENSMUSG00000026077	Npas2	1.8862	ENSMUSG00000022217	1500005A01Rik	2.48577	ENSMUSG00000058365		1.67946425722507	ENSMUSG00000021336	Slc17a4	1.83645	ENSMUSG00000044471	AB041803	2.15624	ENSMUSG00000052331	Ankrd44	3.26174	ENSMUSG00000003665	Has1	2.21481	ENSMUSG00000048796	Cyb561d1	2.02254	ENSMUSG00000032580	Rbm5	2.08647
ENSMUSG00000063207		2.21273	ENSMUSG00000036764	Dnajc12	1.8847	ENSMUSG00000047894	Ang2	2.4852	ENSMUSG00000051586	Mical3	1.67529117795068	ENSMUSG00000059675		1.83357	ENSMUSG00000036275	9530068E07Rik	2.14239	ENSMUSG00000047894	Ang2	3.23958	ENSMUSG00000040900		2.14756	ENSMUSG00000022223	2310014G06Rik	2.01261	ENSMUSG00000046876	Atxn1	2.04101
ENSMUSG00000038304	Cd160	2.21053	ENSMUSG00000019989	Enpp3	1.88464	ENSMUSG00000037279	Ovol2	2.48004	ENSMUSG00000029545	Acads	1.67351964652174	ENSMUSG00000033450	Tagap	1.83337	ENSMUSG00000019785	Rlbp1l2	2.13657	ENSMUSG00000022295	Atp6v1c1	3.23055	ENSMUSG00000041828	Abca8a	2.14197	ENSMUSG00000055681		1.99253	ENSMUSG00000042949	Olfr957	2.03307
ENSMUSG00000035078	Mtmr9	2.18278	ENSMUSG00000025153	Fasn	1.88273	ENSMUSG00000047086		2.46599	ENSMUSG00000052713	Zfp608	1.67317910586069	ENSMUSG00000028020	Glrb	1.83129	ENSMUSG00000004328	Hif3a	2.1345	ENSMUSG00000053928		3.1594	ENSMUSG00000029657	Hsph1	2.13308	ENSMUSG00000020409	Slu7	1.98374	ENSMUSG00000055873		2.02067
ENSMUSG00000035000	Dpp4	2.17651	ENSMUSG00000036910		1.85551	ENSMUSG00000048933	Olfr722	2.46393	ENSMUSG00000033417	2700078E11Rik	1.67240940553685	ENSMUSG00000050064	Zfp697	1.82745	ENSMUSG00000043165	Lor	2.11462	ENSMUSG00000059230	Defb4	3.13132	ENSMUSG00000037019	Zbtb44	2.13129	ENSMUSG00000032931		1.98342	ENSMUSG00000061701	Fbxw12	2.01817
ENSMUSG00000028809	Srrm1	2.15322	ENSMUSG00000039756	Dnttip2	1.8551	ENSMUSG00000056071	S100a7a	2.43744	ENSMUSG00000060373	Hnrnpc	1.66948765032887	ENSMUSG00000031767	Nudt7	1.82499	ENSMUSG00000046853		2.09245	ENSMUSG00000060999		3.09957	ENSMUSG00000047117	9330128J19Rik	2.07725	ENSMUSG00000061325		1.95862	ENSMUSG00000031990	Jam3	2.01341
ENSMUSG00000031831	Lrrc50	2.13032	ENSMUSG00000042340	Ctf1	1.84834	ENSMUSG00000019947	Arid5b	2.43052	ENSMUSG00000004044	Ptrf	1.66811934351748	ENSMUSG00000038446	Cdc40	1.80778	ENSMUSG00000064049		2.05589	ENSMUSG00000022538	Lsg1	3.03573	ENSMUSG00000055139		2.07379	ENSMUSG00000022838	Eaf2	1.95662	ENSMUSG00000060890	Arr3	1.98484
ENSMUSG00000032036	Kirrel3	2.12865	ENSMUSG00000021238	Aldh6a1	1.8346	ENSMUSG00000045269		2.4242	ENSMUSG00000041052	Slc7a13	1.66183962081344	ENSMUSG00000035614	A430041B07Rik	1.8063	ENSMUSG00000058251	Olfr822	2.04576	ENSMUSG00000042840	1700016A09Rik	2.99706	ENSMUSG00000060441	EG667823	2.07164	ENSMUSG00000036353	P2ry12	1.95228	ENSMUSG00000023043	Krt18	1.98344
ENSMUSG00000041378	Cldn5	2.08718	ENSMUSG00000024887	Asah2	1.83374	ENSMUSG00000006764	Tph2	2.41206	ENSMUSG00000063676		1.66078906150021	ENSMUSG00000035941	Ibtk	1.79451	ENSMUSG00000045206		2.03984	ENSMUSG00000029524	Sirt4	2.95097	ENSMUSG00000055762	Eef1d	2.06983	ENSMUSG00000036198	1100001E04Rik	1.93459	ENSMUSG00000048701	AC132435.3	1.97969
ENSMUSG00000050727		2.07989	ENSMUSG00000038422	Hdhd3	1.82583	ENSMUSG00000054434	Tmem120b	2.40631	ENSMUSG00000029832		1.65740613322712	ENSMUSG00000019846	Lama4	1.79411	ENSMUSG00000046732		2.02897	ENSMUSG00000004872	Pax3	2.93769	ENSMUSG00000025732	9530058B02Rik	2.03974	ENSMUSG00000049741	C1ql3	1.93448	ENSMUSG00000063386	Olfr1387	1.97065
ENSMUSG00000030278	Cidec	2.04812	ENSMUSG00000028004	Npy2r	1.82435	ENSMUSG00000034595	2310014H01Rik	2.40023	ENSMUSG00000059828		1.65652532940786	ENSMUSG00000027508	Pag1	1.78673	ENSMUSG00000000305	Cdh4	2.02355	ENSMUSG00000055397	AC158379.5	2.926	ENSMUSG00000039231	Suv39h1	2.02982	ENSMUSG00000037989	Wnk2	1.93281	ENSMUSG00000057773		1.96898
ENSMUSG00000041134	Cyyr1	2.04169	ENSMUSG00000031530	Dusp4	1.81715	ENSMUSG00000028476	Reck	2.39841	ENSMUSG00000018076	Med13l	1.64459488731795	ENSMUSG00000029991		1.77925	ENSMUSG00000031244		2.02215	ENSMUSG00000038718	Pbx3	2.91537	ENSMUSG00000017861	Mybl2	1.98357	ENSMUSG00000048339		1.92735	ENSMUSG00000032641	Gpr19	1.9591
ENSMUSG00000063421		2.03802	ENSMUSG00000029712	Actl6b	1.81595	ENSMUSG00000020312	Shc2	2.38698	ENSMUSG00000052448		1.64321961430786	ENSMUSG00000064134		1.77919	ENSMUSG00000049863		2.02164	ENSMUSG00000037692	Ahdc1	2.91475	ENSMUSG00000053538		1.9679	ENSMUSG00000014778	Fhod1	1.92384	ENSMUSG00000022325	Pop1	1.95626
ENSMUSG00000032363	Adamts7	2.00542	ENSMUSG00000010135		1.81528	ENSMUSG00000025630	Hprt1	2.38041	ENSMUSG00000014725	Adam28	1.63674117682768	ENSMUSG00000061070		1.7741	ENSMUSG00000030208	Emp1	2.02117	ENSMUSG00000063723		2.90034	ENSMUSG00000062875		1.94258	ENSMUSG00000038028	9630033F20Rik	1.90625	ENSMUSG00000053918		1.953
ENSMUSG00000003623	Crot	2.00422	ENSMUSG00000024034	Tmprss3	1.81442	ENSMUSG00000055067	Smyd3	2.37521	ENSMUSG00000029335	Bmp3	1.63359060769548	ENSMUSG00000019917	Sept10	1.76867	ENSMUSG00000003812	Dnase2a	2.02106	ENSMUSG00000039883	Lrrc17	2.89302	ENSMUSG00000036896	C1qc	1.93641	ENSMUSG00000022715	4930511J11Rik	1.90271	ENSMUSG00000058681		1.94368
ENSMUSG00000014873	Surf2	1.99865	ENSMUSG00000047884	Klk9	1.80999	ENSMUSG00000053803		2.36557	ENSMUSG00000005871	Apc	1.63120720271252	ENSMUSG00000063292		1.75588	ENSMUSG00000046585	Ccdc147	2.01826	ENSMUSG00000026236		2.88247	ENSMUSG00000044124		1.93513	ENSMUSG00000026155	Smap1	1.90146	ENSMUSG00000034158	Lrrc58	1.9414
ENSMUSG00000045437		1.99803	ENSMUSG00000020893	Per1	1.80373	ENSMUSG00000061812		2.35461	ENSMUSG00000053868	Gm5142	1.63067740934737	ENSMUSG00000045782		1.74795	ENSMUSG00000043144	Aqp6	2.01556	ENSMUSG00000032562	Gnai2	2.87457	ENSMUSG00000025586	Cpeb1	1.93068	ENSMUSG00000026141	Col19a1	1.90049	ENSMUSG00000021509	AU042651	1.91699
ENSMUSG00000018800	Abca5	1.98827	ENSMUSG00000030890	Ilk	1.79704	ENSMUSG00000031443	F7	2.3423	ENSMUSG00000004068		1.62981351398074	ENSMUSG00000027793	Ccna1	1.73945	ENSMUSG00000049612	Omg	1.98151	ENSMUSG00000031788	Kifc3	2.8679	ENSMUSG00000055824		1.91684	ENSMUSG00000022228	Zfp187	1.89941	ENSMUSG00000022824	Muc13	1.91101
ENSMUSG00000030804	Vkorc1	1.97203	ENSMUSG00000018334	Ksr1	1.79325	ENSMUSG00000055745	Ldoc1l	2.33796	ENSMUSG00000035572	Dcaf10	1.62746968510542	ENSMUSG00000030036	Gcs1	1.73248	ENSMUSG00000055820	Olfr967	1.9761	ENSMUSG00000038170	Pde4dip	2.86372	ENSMUSG00000007594	Hapln4	1.91163	ENSMUSG00000063549	Eno1	1.87256	ENSMUSG00000062791	Gm382	1.90234
ENSMUSG00000005696	Sh2d1a	1.95904	ENSMUSG00000018800	Abca5	1.79204	ENSMUSG00000062508	AC131692.5-201	2.3364	ENSMUSG00000044954		1.62561170704497	ENSMUSG00000054944	5330416C01Rik	1.72328	ENSMUSG00000055747		1.96985	ENSMUSG00000058421		2.85964	ENSMUSG00000036288		1.9	ENSMUSG00000032401	Lctl	1.84678	ENSMUSG00000049863		1.89871
ENSMUSG00000031755	Bbs2	1.95679	ENSMUSG00000040373	Cacng5	1.78169	ENSMUSG00000036304	Zdhhc23	2.33307	ENSMUSG00000038526	Car14	1.62440706554568	ENSMUSG00000017049	Ccdc70	1.7102	ENSMUSG00000043315		1.9691	ENSMUSG00000041372	B4galnt3	2.83131	ENSMUSG00000048353		1.8912	ENSMUSG00000054574		1.84403	ENSMUSG00000034687	Fras1	1.88787
ENSMUSG00000020329	Polrmt	1.93412	ENSMUSG00000032316	Clk3	1.78123	ENSMUSG00000052333		2.31135	ENSMUSG00000053318	Slamf8	1.62034583762908	ENSMUSG00000020477	Mrps24	1.69925	ENSMUSG00000007034	Slc44a4	1.96707	ENSMUSG00000045012		2.77107	ENSMUSG00000062987	Olfr715	1.87802	ENSMUSG00000043241	Upf2	1.82723	ENSMUSG00000064179	AC161218.10	1.88588
ENSMUSG00000021665	Hexb	1.92852	ENSMUSG00000032207	Lipc	1.76382	ENSMUSG00000028833	Ncdn	2.30687	ENSMUSG00000061065	Gm5382	1.61920654629465	ENSMUSG00000025037	Maoa	1.69863	ENSMUSG00000035741		1.95515	ENSMUSG00000030109	Slc6a12	2.74923	ENSMUSG00000030109	Slc6a12	1.87292	ENSMUSG00000058901	0610039K10Rik	1.81824	ENSMUSG00000041426	Hibch	1.88034
ENSMUSG00000022603		1.92741	ENSMUSG00000046722	Cdc42se1	1.76089	ENSMUSG00000063639		2.30462	ENSMUSG00000059036		1.60942109086350	ENSMUSG00000046727	0610010O12Rik	1.69223	ENSMUSG00000060933		1.95141	ENSMUSG00000026280	Atg4b	2.73056	ENSMUSG00000059547	EG382109	1.87096	ENSMUSG00000035807		1.79335	ENSMUSG00000051729	EG328354	1.87816
ENSMUSG00000030264	Thumpd3	1.92233	ENSMUSG00000021840	Mapk1ip1l	1.75322	ENSMUSG00000035376	Ptplb	2.29087	ENSMUSG00000045064	Fam164c	1.60918232812455	ENSMUSG00000035424		1.68942	ENSMUSG00000047945	Marcksl1	1.93543	ENSMUSG00000023391	Dlx2	2.71711	ENSMUSG00000045763	Basp1	1.86949	ENSMUSG00000043747	1520401A03Rik	1.77009	ENSMUSG00000041052	Slc7a13	1.87587
ENSMUSG00000018377	Vezf1	1.91219	ENSMUSG00000025147	2700078K21Rik	1.74702	ENSMUSG00000054663	AC168278.2	2.27602	ENSMUSG00000006369	Fbln1	1.60723013220605	ENSMUSG00000027778	Ift80	1.68266	ENSMUSG00000015829	Tnr	1.92095	ENSMUSG00000050538	B230217C12Rik	2.70954	ENSMUSG00000031847	1700030J22Rik	1.86143	ENSMUSG00000050963	Rtn4rl2	1.76942	ENSMUSG00000049553	Rpo1-4	1.87504
ENSMUSG00000057324		1.91116	ENSMUSG00000020873	Slc35b1	1.74533	ENSMUSG00000053024	Cntn2	2.24942	ENSMUSG00000034164	Emid1	1.60482412847321	ENSMUSG00000044941	AC165433.5-201	1.67793	ENSMUSG00000063749		1.91661	ENSMUSG00000033728	Lrrc14	2.70351	ENSMUSG00000064078		1.85477	ENSMUSG00000051775	AC116736.14	1.76394	ENSMUSG00000034209	Rasl10a	1.86967
ENSMUSG00000020630	Rnaseh1	1.89461	ENSMUSG00000037348	Paqr7	1.74449	ENSMUSG00000054387	Mdm4	2.24429	ENSMUSG00000020475	Pgam2	1.60345621962043	ENSMUSG00000002949	Timm44	1.67307	ENSMUSG00000026667	Uhmk1	1.91178	ENSMUSG00000000355	Mcts1	2.69135	ENSMUSG00000058901		1.85285	ENSMUSG00000048899		1.7639	ENSMUSG00000042529	Kcnj12	1.86786
ENSMUSG00000051159	Cited1	1.8788	ENSMUSG00000035764	Fbxo45	1.74129	ENSMUSG00000019796	Lrp11	2.22664	ENSMUSG00000035126	Wdr78	1.60225527740851	ENSMUSG00000032478	Nme6	1.66976	ENSMUSG00000032083	Apoa1	1.89631	ENSMUSG00000041220	Elovl6	2.66543	ENSMUSG00000031027	Stk33	1.83418	ENSMUSG00000001552	Jup	1.76211	ENSMUSG00000025934	Gsta3	1.86509
ENSMUSG00000005687	Bcas2	1.87313	ENSMUSG00000032323	Cyp11a1	1.73933	ENSMUSG00000004880	Lbr	2.21556	ENSMUSG00000061835	Olfr316	1.60124339991184	ENSMUSG00000004896	BC023814	1.66235	ENSMUSG00000041248	Kcnj1	1.89469	ENSMUSG00000021980		2.65505	ENSMUSG00000044058	AC102064.8	1.83151	ENSMUSG00000004100	Ppan	1.75978	ENSMUSG00000060597		1.8603
ENSMUSG00000021944	Gata4	1.8487	ENSMUSG00000047861	Foxi1	1.72854	ENSMUSG00000053545	6430503K07Rik	2.20611	ENSMUSG00000021262	Evl	1.59953518101575	ENSMUSG00000033500		1.66016	ENSMUSG00000026589	Sec16b	1.88691	ENSMUSG00000039798	2600006K01Rik	2.65267	ENSMUSG00000042527		1.83046	ENSMUSG00000035385	Ccl2	1.75709	ENSMUSG00000028410	Dnaja1	1.85418
ENSMUSG00000028978	Nos3	1.84385	ENSMUSG00000005202	Shbg	1.72846	ENSMUSG00000031651	Triml1	2.19339	ENSMUSG00000030800	Prss8	1.59922635676453	ENSMUSG00000026618	Iars2	1.6599	ENSMUSG00000040327	Parc	1.88239	ENSMUSG00000020843	Timm22	2.64929	ENSMUSG00000053574	4930563E22Rik	1.82696	ENSMUSG00000016256	Ctsz	1.7539	ENSMUSG00000033220	Rac2	1.84381
ENSMUSG00000037395	Rcor3	1.83949	ENSMUSG00000028104	Polr3gl	1.72752	ENSMUSG00000028796	Phc2	2.19146	ENSMUSG00000028101	Pias3	1.59830195134786	ENSMUSG00000035333		1.65753	ENSMUSG00000023886	Smoc2	1.87401	ENSMUSG00000024032	Tff1	2.64396	ENSMUSG00000014074	Rnf168	1.82531	ENSMUSG00000026510	Trp53bp2	1.74137	ENSMUSG00000032396	Dis3l	1.84078
ENSMUSG00000031910	Has3	1.83896	ENSMUSG00000024837	Dmrt1	1.72631	ENSMUSG00000046665		2.19022	ENSMUSG00000021706	Zfyve16	1.59800087498956	ENSMUSG00000042426	Dhx29	1.65091	ENSMUSG00000022650	Retnlb	1.84931	ENSMUSG00000057092	Fxyd3	2.64276	ENSMUSG00000057931		1.81326	ENSMUSG00000061742		1.73523	ENSMUSG00000055510		1.83915
ENSMUSG00000035401	2210018M11Rik	1.81902	ENSMUSG00000025651	Uqcrc1	1.71605	ENSMUSG00000042840	1700016A09Rik	2.18616	ENSMUSG00000048110		1.59780038569567	ENSMUSG00000022220	Adcy4	1.64649	ENSMUSG00000037710	Cisd1	1.83941	ENSMUSG00000028228	Cpne3	2.63237	ENSMUSG00000031568	Rwdd4a	1.81139	ENSMUSG00000037435		1.72921	ENSMUSG00000042745	Id1	1.82923
ENSMUSG00000025173	Wdr45l	1.81587	ENSMUSG00000033282	Rpgrip1l	1.71548	ENSMUSG00000019872	Smpdl3a	2.18278	ENSMUSG00000056100		1.59432865961780	ENSMUSG00000040231	Syngr4	1.64536	ENSMUSG00000051169	Rpusd3	1.82977	ENSMUSG00000055708		2.62904	ENSMUSG00000063386	Olfr1387	1.80004	ENSMUSG00000049892	Ceacam16	1.72833	ENSMUSG00000022555	Dgat1	1.82278
ENSMUSG00000034102		1.79553	ENSMUSG00000030732	Chrdl2	1.7119	ENSMUSG00000029861	6330503C03Rik	2.17746	ENSMUSG00000061775		1.59170048151721	ENSMUSG00000025888	Casp1	1.64337	ENSMUSG00000028840	Zfp593	1.82654	ENSMUSG00000049885		2.62536	ENSMUSG00000033196	Myh2	1.79874	ENSMUSG00000030495	Slc7a10	1.72706	ENSMUSG00000019794	Katna1	1.81762
ENSMUSG00000049863		1.79434	ENSMUSG00000047721	Bola2	1.71023	ENSMUSG00000048353		2.17233	ENSMUSG00000037519	Ppfia1	1.58697688436029	ENSMUSG00000063444		1.6373	ENSMUSG00000025630	Hprt1	1.81464	ENSMUSG00000047121		2.61723	ENSMUSG00000044165	Bcl2l15	1.79056	ENSMUSG00000063222	Nol7	1.72566	ENSMUSG00000036502	6430550H21Rik	1.81467
ENSMUSG00000062746		1.79319	ENSMUSG00000040610	Tlx3	1.70907	ENSMUSG00000032115	Hyou1	2.17111	ENSMUSG00000036053	Fmnl2	1.58654032553869	ENSMUSG00000028911	Sfrs4	1.62851	ENSMUSG00000054194		1.80732	ENSMUSG00000032412	Atp1b3	2.61676	ENSMUSG00000045665	Mfsd5	1.78559	ENSMUSG00000022722	Arl6	1.7222	ENSMUSG00000060816	V1ra7	1.80784
ENSMUSG00000063891		1.79224	ENSMUSG00000017670	Elmo2	1.70118	ENSMUSG00000040335		2.16937	ENSMUSG00000046717	Igbp1b	1.58446031808742	ENSMUSG00000021258	Ccnk	1.62815	ENSMUSG00000038633	Degs1	1.80523	ENSMUSG00000037608	Bclaf1	2.61287	ENSMUSG00000030208	Emp1	1.77526	ENSMUSG00000042505	Acn9	1.72159	ENSMUSG00000029482	Aacs	1.80562
ENSMUSG00000037364	Ars2	1.78387	ENSMUSG00000004359	Spic	1.69814	ENSMUSG00000034762	Glis1	2.16728	ENSMUSG00000052819	Best2	1.58402582607643	ENSMUSG00000027581	Stmn3	1.62268	ENSMUSG00000041141	Pnmal1	1.7987	ENSMUSG00000064190		2.55911	ENSMUSG00000020607	Fam84a	1.77327	ENSMUSG00000014353	Tmem87b	1.71901	ENSMUSG00000049413		1.80371
ENSMUSG00000055510		1.77649	ENSMUSG00000047805		1.69379	ENSMUSG00000006221	Hspb7	2.16525	ENSMUSG00000020000	Moxd1	1.58381562355411	ENSMUSG00000030407	Qpctl	1.62222	ENSMUSG00000047121		1.78847	ENSMUSG00000027358	Bmp2	2.54573	ENSMUSG00000042529	Kcnj12	1.76851	ENSMUSG00000044988	Ucn3	1.7079	ENSMUSG00000056404		1.79703
ENSMUSG00000046908	Ltb4r1	1.77611	ENSMUSG00000030653	Pde2a	1.67961	ENSMUSG00000062323		2.146	ENSMUSG00000042660	Wdr55	1.58177816664931	ENSMUSG00000057440	Mpp7	1.61601	ENSMUSG00000020023	Tmcc3	1.78793	ENSMUSG00000038523	1700003F12Rik	2.52589	ENSMUSG00000022824	Muc13	1.76687	ENSMUSG00000051803	Olfr284	1.70344	ENSMUSG00000032855	Pkd1	1.79478
ENSMUSG00000048994		1.77379	ENSMUSG00000026433	Rab7l1	1.67807	ENSMUSG00000021696	Elovl7	2.14255	ENSMUSG00000020061	Mybpc1	1.58166154044941	ENSMUSG00000032593	Amigo3	1.60917	ENSMUSG00000028860	Sytl1	1.78152	ENSMUSG00000034762	Glis1	2.5255	ENSMUSG00000025231	Sufu	1.75954	ENSMUSG00000000049	Apoh	1.70012	ENSMUSG00000041794	Myrip	1.78742
ENSMUSG00000045930	Clec14a	1.77338	ENSMUSG00000005078	1200003C05Rik	1.67463	ENSMUSG00000030407	Qpctl	2.14107	ENSMUSG00000033992		1.57874433845531	ENSMUSG00000032252	Glce	1.59994	ENSMUSG00000029712	Actl6b	1.77524	ENSMUSG00000018199	Trove2	2.52456	ENSMUSG00000033808	Tmem87a	1.75731	ENSMUSG00000039656	Rxrb	1.69779	ENSMUSG00000050815	Olfr1441	1.78032
ENSMUSG00000025353	Ormdl2	1.77268	ENSMUSG00000043592	Unc5cl	1.67193	ENSMUSG00000014686	AC149085.6	2.12871	ENSMUSG00000027227	Sord	1.57161000229027	ENSMUSG00000031181	Ctag2	1.59871	ENSMUSG00000056820	AL672234.27	1.77366	ENSMUSG00000049536	Tceal1	2.49662	ENSMUSG00000038718	Pbx3	1.75323	ENSMUSG00000028274	Rngtt	1.69536	ENSMUSG00000061029		1.76641
ENSMUSG00000053371		1.77099	ENSMUSG00000021206	D830046C22Rik	1.67093	ENSMUSG00000028082	Sh3d19	2.1126	ENSMUSG00000027933	Ints3	1.56999227863534	ENSMUSG00000025936	EG241041	1.59807	ENSMUSG00000027858	Tspan2	1.77168	ENSMUSG00000041700	Lhfpl1	2.49607	ENSMUSG00000032306	Mpi	1.7467	ENSMUSG00000042289	Hsd3b7	1.69143	ENSMUSG00000026384	Ptpn4	1.76581
ENSMUSG00000029434	Vps33a	1.76785	ENSMUSG00000031988	Vps26b	1.67085	ENSMUSG00000053768	Chchd3	2.10336	ENSMUSG00000064142		1.5694646669876	ENSMUSG00000036965		1.59776	ENSMUSG00000054054	Olfr309	1.75966	ENSMUSG00000022365	Derl1	2.48283	ENSMUSG00000042523	Dnalc1	1.73891	ENSMUSG00000047886	EG432534	1.69116	ENSMUSG00000062923		1.76171
ENSMUSG00000061928	Dsg1b	1.75848	ENSMUSG00000010142	Tnfrsf13b	1.6697	ENSMUSG00000018340	Anxa6	2.10175	ENSMUSG00000029408	Abcb9	1.56914267606120	ENSMUSG00000021423	Ly86	1.59653	ENSMUSG00000016554	Eif3d	1.75471	ENSMUSG00000011960	Ccnt1	2.48143	ENSMUSG00000063884	Ptcd3	1.73779	ENSMUSG00000004071	5730403B10Rik	1.69097	ENSMUSG00000059584		1.75556
ENSMUSG00000031244		1.75548	ENSMUSG00000047545	Olfr629	1.66652	ENSMUSG00000048452		2.09563	ENSMUSG00000050394	Armcx6	1.56439351395855	ENSMUSG00000029348	Asphd2	1.59459	ENSMUSG00000039022		1.75289	ENSMUSG00000057898		2.47669	ENSMUSG00000021437		1.73723	ENSMUSG00000021794	Glud1	1.68701	ENSMUSG00000064087		1.75508
ENSMUSG00000028357	Kif12	1.75005	ENSMUSG00000026478	Lamc1	1.66425	ENSMUSG00000027134	Agpat7	2.08814	ENSMUSG00000048824	Gm568	1.56372113936664	ENSMUSG00000025157	Zdhhc16	1.5939	ENSMUSG00000053883		1.74922	ENSMUSG00000054169	Ceacam10	2.47382	ENSMUSG00000034397		1.73645	ENSMUSG00000054715	1600014C10Rik	1.68616	ENSMUSG00000029345	Tfip11	1.75183
ENSMUSG00000004864	Mapk13	1.74753	ENSMUSG00000047544	Olfr616	1.65517	ENSMUSG00000044819	Oxgr1	2.07956	ENSMUSG00000060301	2610008E11Rik	1.56360569323781	ENSMUSG00000047989	Ino80c	1.58606	ENSMUSG00000043439	E130012A19Rik	1.7487	ENSMUSG00000039141		2.47197	ENSMUSG00000018661	Cog1	1.73486	ENSMUSG00000022841	Ap2m1	1.68143	ENSMUSG00000026219	Trip12	1.74838
ENSMUSG00000033793	Atp6v1h	1.74322	ENSMUSG00000032412	Atp1b3	1.65473	ENSMUSG00000037313	Tacc3	2.07177	ENSMUSG00000021676	Iqgap2	1.55998550130066	ENSMUSG00000031226	2610029G23Rik	1.58441	ENSMUSG00000047805		1.74356	ENSMUSG00000037552	Plekhg2	2.45469	ENSMUSG00000034641	4732429D16Rik	1.73355	ENSMUSG00000027386	Fbln7	1.68094	ENSMUSG00000027722	Spata5	1.74497
ENSMUSG00000050630		1.7402	ENSMUSG00000026616	Cr2	1.65385	ENSMUSG00000024972	Lgals12	2.07064	ENSMUSG00000059607		1.55957677266304	ENSMUSG00000024725	Ostf1	1.57942	ENSMUSG00000025586	Cpeb1	1.74166	ENSMUSG00000022580	Rhpn1	2.45434	ENSMUSG00000048885		1.73269	ENSMUSG00000028255	Clca3	1.67812	ENSMUSG00000049504	2810046L04Rik	1.74411
ENSMUSG00000012640	Zfp715	1.73696	ENSMUSG00000010651	Acaa1b	1.64279	ENSMUSG00000049950	Rpp38	2.07053	ENSMUSG00000063844	Olfr1276	1.55656384287876	ENSMUSG00000036160	Surf6	1.57886	ENSMUSG00000027276	Jag1	1.73936	ENSMUSG00000026319	2310035C23Rik	2.45169	ENSMUSG00000063551		1.72105	ENSMUSG00000026761	Orc4l	1.67052	ENSMUSG00000003814	Calr	1.7424
ENSMUSG00000021038	AI413782	1.7354	ENSMUSG00000038765	Lmx1b	1.63802	ENSMUSG00000047155	Cyp4x1	2.06293	ENSMUSG00000052316	Lrrc15	1.55614736178485	ENSMUSG00000051159	Cited1	1.57526	ENSMUSG00000044524		1.73836	ENSMUSG00000026958	Dpp7	2.44789	ENSMUSG00000009281	Rarres2	1.71464	ENSMUSG00000064150		1.67044	ENSMUSG00000055360	Prl2c5	1.73909
ENSMUSG00000028179	Cth	1.71505	ENSMUSG00000042745	Id1	1.63744	ENSMUSG00000031295	Phka2	2.06144	ENSMUSG00000042717	Ppp1r3a	1.55514962082938	ENSMUSG00000032796	Lama1	1.57349	ENSMUSG00000050036		1.73652	ENSMUSG00000029861	6330503C03Rik	2.43611	ENSMUSG00000028896	Rcc1	1.71418	ENSMUSG00000038121	4933403F05Rik	1.66949	ENSMUSG00000031922	Cep57	1.73729
ENSMUSG00000059100		1.71202	ENSMUSG00000005397	Nid1	1.63469	ENSMUSG00000024271	Elp2	2.04787	ENSMUSG00000031647	Mfap3l	1.55383484757299	ENSMUSG00000034437	AC025622.3	1.57013	ENSMUSG00000024767	Otub1	1.73302	ENSMUSG00000062592		2.43333	ENSMUSG00000032593	Amigo3	1.71264	ENSMUSG00000028540	Dph2	1.66745	ENSMUSG00000022603	1700016M24Rik	1.73551
ENSMUSG00000048040	2900062L11Rik	1.71201	ENSMUSG00000024247	AW548124	1.63085	ENSMUSG00000044475	Ascc1	2.0437	ENSMUSG00000032042	Srpr	1.55343230323550	ENSMUSG00000052656	Rnf103	1.56949	ENSMUSG00000034621	Gpatch8	1.73261	ENSMUSG00000020712	Tcam1	2.43244	ENSMUSG00000031827	Cotl1	1.69522	ENSMUSG00000013353	4931406B18Rik	1.66624	ENSMUSG00000010034		1.73374
ENSMUSG00000037840		1.70676	ENSMUSG00000037525	Bcdin3d	1.63058	ENSMUSG00000022783	Spag6	2.04096	ENSMUSG00000040820	Hlcs	1.55160586777902	ENSMUSG00000057338		1.56457	ENSMUSG00000050720		1.72807	ENSMUSG00000022236	Ropn1l	2.43092	ENSMUSG00000026560	Fmo9	1.69418	ENSMUSG00000056234	Pard6g	1.66008	ENSMUSG00000015484	A230106N23Rik	1.72899
ENSMUSG00000056322		1.70454	ENSMUSG00000025370	Cdh9	1.62409	ENSMUSG00000037692	Ahdc1	2.04076	ENSMUSG00000023951	Vegfa	1.55118222778697	ENSMUSG00000038482	Tfdp1	1.56302	ENSMUSG00000046006	9830130M13Rik	1.72781	ENSMUSG00000036459	Wtip	2.42993	ENSMUSG00000023868	Pde10a	1.69057	ENSMUSG00000023919	Cenpq	1.65972	ENSMUSG00000041900		1.72837
ENSMUSG00000035795		1.70169	ENSMUSG00000042734	Ttc9	1.62153	ENSMUSG00000039172		2.03866	ENSMUSG00000058557		1.55013956283960	ENSMUSG00000062849		1.56144	ENSMUSG00000045215	Asxl3	1.71359	ENSMUSG00000058908	Pla2g2a	2.41617	ENSMUSG00000028618	Tmem59	1.68408	ENSMUSG00000025132	Arhgdia	1.65365	ENSMUSG00000033940	6720456B07Rik	1.72811
ENSMUSG00000023411	Nfatc4	1.69284	ENSMUSG00000037217	Syn1	1.61896	ENSMUSG00000020929	Eftud2	2.0338	ENSMUSG00000047641	Krt83	1.54796213439711	ENSMUSG00000042460	C1galt1	1.56072	ENSMUSG00000028886	Eya3	1.70991	ENSMUSG00000040560	Wdr7	2.41291	ENSMUSG00000024107	Lhcgr	1.68287	ENSMUSG00000043445	Pgp	1.64622	ENSMUSG00000062128	Olfr20	1.72799
ENSMUSG00000050978		1.69119	ENSMUSG00000022261	Sdc2	1.61833	ENSMUSG00000060564	Olfr823	2.02043	ENSMUSG00000039737	Prkrip1	1.54791487603581	ENSMUSG00000061438		1.56014	ENSMUSG00000064223	Olfr694	1.7061	ENSMUSG00000048578	2410014A08Rik	2.41109	ENSMUSG00000023328	Ache	1.68003	ENSMUSG00000055494	Pprc1	1.64486	ENSMUSG00000020327	Fgf22	1.72226
ENSMUSG00000062153		1.68897	ENSMUSG00000038894	Irs2	1.6168	ENSMUSG00000024266	Adad2	2.01488	ENSMUSG00000021590	Spata9	1.54462830588337	ENSMUSG00000009731	Kcnd1	1.54765	ENSMUSG00000022977		1.69998	ENSMUSG00000000202	1500005I02Rik	2.41105	ENSMUSG00000054863	AC123925.4	1.67222	ENSMUSG00000058553	Mup5	1.64336	ENSMUSG00000020319	AV249152	1.7222
ENSMUSG00000024743	Syt7	1.68711	ENSMUSG00000023083	H2-M10.2	1.61576	ENSMUSG00000018076	Med13l	2.01231	ENSMUSG00000038340		1.54442215150978	ENSMUSG00000044707	Ccnjl	1.54731	ENSMUSG00000038374	Rbm8a	1.69787	ENSMUSG00000047293	Gpr15	2.40632	ENSMUSG00000037872	Darc	1.67034	ENSMUSG00000047609		1.64318	ENSMUSG00000040711	Sh3pxd2b	1.71384
ENSMUSG00000062301		1.67991	ENSMUSG00000039546	Ajap1	1.61476	ENSMUSG00000037608	Bclaf1	2.01143	ENSMUSG00000026029	Casp8	1.54437405319363	ENSMUSG00000044918	AC122466.2	1.54729	ENSMUSG00000025739	Gng13	1.69708	ENSMUSG00000037649	H2-DMa	2.40136	ENSMUSG00000026085	Lyg1	1.66923	ENSMUSG00000044285	AC163692.4	1.6414	ENSMUSG00000040533	Matn1	1.70968
ENSMUSG00000049739	Zfp646	1.67149	ENSMUSG00000047881	Rell1	1.60973	ENSMUSG00000021816	Ppp3cb	1.99567	ENSMUSG00000024351		1.54295045130353	ENSMUSG00000026956	Uap1l1	1.544	ENSMUSG00000034755	Pcdh11x	1.69451	ENSMUSG00000047441	Antxrl	2.40119	ENSMUSG00000020884	Asgr1	1.66592	ENSMUSG00000038280	Ostm1	1.6412	ENSMUSG00000022472	D15Wsu75e	1.70344
ENSMUSG00000023328	Ache	1.66738	ENSMUSG00000000792	Slc5a5	1.60952	ENSMUSG00000048787	Dcun1d3	1.99179	ENSMUSG00000005148	Klf5	1.54122416060456	ENSMUSG00000022994	Adcy6	1.54172	ENSMUSG00000026887	Mrrf	1.69399	ENSMUSG00000007721	Ccdc124	2.38887	ENSMUSG00000050884	Olfr832	1.66217	ENSMUSG00000021080		1.64005	ENSMUSG00000003132		1.70101
ENSMUSG00000045421	Olfr1390	1.66636	ENSMUSG00000038664	Herc1	1.60914	ENSMUSG00000036599	Chst12	1.99006	ENSMUSG00000035168	Tanc1	1.54016912761347	ENSMUSG00000022595	Lypd2	1.54092	ENSMUSG00000004043	Stat5a	1.69341	ENSMUSG00000053213		2.3781	ENSMUSG00000059824	Dbp	1.65774	ENSMUSG00000049910	Rasd1	1.63793	ENSMUSG00000019856	4930589M24Rik	1.69012
ENSMUSG00000028932	Psmc2	1.65859	ENSMUSG00000047049		1.60824	ENSMUSG00000020289	Mare	1.98558	ENSMUSG00000005262	Ufd1l	1.53981218194269	ENSMUSG00000021768	Dusp13	1.54023	ENSMUSG00000054604	Cggbp1	1.68701	ENSMUSG00000037103	BC057552	2.37534	ENSMUSG00000058488	Kl	1.65673	ENSMUSG00000055801	AC139042.18	1.63527	ENSMUSG00000056370	Sftpb	1.68942
ENSMUSG00000030399	Ckm	1.65718	ENSMUSG00000014074	Rnf168	1.59724	ENSMUSG00000014846	Tppp3	1.98549	ENSMUSG00000020037	Rfx4	1.53673955857054	ENSMUSG00000028179	Cth	1.53893	ENSMUSG00000064290	AC132362.3-203	1.68674	ENSMUSG00000042922	D130020L05Rik	2.36625	ENSMUSG00000000826	Dnajc5	1.65008	ENSMUSG00000042761	RP24-399O5.1	1.63422	ENSMUSG00000035944	AW124722	1.6886
ENSMUSG00000048833		1.65616	ENSMUSG00000025217	Btrc	1.58966	ENSMUSG00000059518	Znhit1	1.98383	ENSMUSG00000028096	Gpr89	1.53657965032137	ENSMUSG00000032413	Rasa2	1.53061	ENSMUSG00000060159		1.67914	ENSMUSG00000022748	2610528E23Rik	2.36317	ENSMUSG00000039106	Htr5a	1.64527	ENSMUSG00000052388	Il1rapl1	1.63257	ENSMUSG00000026666		1.68826
ENSMUSG00000046180	4930550L24Rik	1.65504	ENSMUSG00000021645	Smn1	1.58965	ENSMUSG00000026449		1.97705	ENSMUSG00000035082		1.53513616135165	ENSMUSG00000058594	Fbxo18	1.52864	ENSMUSG00000062230		1.67808	ENSMUSG00000040985	Sunc1	2.35725	ENSMUSG00000057324		1.6416	ENSMUSG00000034813	Grip1	1.6262	ENSMUSG00000048796	Cyb561d1	1.68225
ENSMUSG00000038227	Hoxa9	1.65256	ENSMUSG00000020691	Mettl2	1.58832	ENSMUSG00000044254	Pcsk9	1.97665	ENSMUSG00000021799	Opn4	1.53455086240228	ENSMUSG00000043818		1.52693	ENSMUSG00000062125		1.67614	ENSMUSG00000044103	Il1f9	2.35483	ENSMUSG00000028121	Bcar3	1.63866	ENSMUSG00000016921	Sfrs6	1.62045	ENSMUSG00000015962	1700016C15Rik	1.68133
ENSMUSG00000021913	Ogdhl	1.65238	ENSMUSG00000015966	Il17rb	1.58703	ENSMUSG00000018537	Pcgf2	1.97491	ENSMUSG00000031848	Lsm4	1.53442334115202	ENSMUSG00000051169	Rpusd3	1.52666	ENSMUSG00000052589		1.67172	ENSMUSG00000045047		2.34867	ENSMUSG00000041653	Pnpla3	1.63071	ENSMUSG00000053298	AI854703	1.62028	ENSMUSG00000050545	A830093I24Rik	1.6782
ENSMUSG00000053182	Gm609	1.64928	ENSMUSG00000037526	D14Ertd436e	1.58438	ENSMUSG00000020843	Timm22	1.97379	ENSMUSG00000024867	Pip5k1b	1.53429006032201	ENSMUSG00000047632	Fgfbp3	1.52434	ENSMUSG00000031209	Heph	1.66973	ENSMUSG00000063465		2.34837	ENSMUSG00000040907	Atp1a3	1.62783	ENSMUSG00000026616	Cr2	1.62006	ENSMUSG00000038562		1.66954
ENSMUSG00000047935		1.64748	ENSMUSG00000029309	Sparcl1	1.58353	ENSMUSG00000059278	Lsmd1	1.96557	ENSMUSG00000051359	Ncald	1.53295165947627	ENSMUSG00000029185	9130005N14Rik	1.5242	ENSMUSG00000045349	Sh2d5	1.6643	ENSMUSG00000058307		2.34064	ENSMUSG00000036810	Tmem188	1.6242	ENSMUSG00000042895	Abra	1.61622	ENSMUSG00000058931		1.6637
ENSMUSG00000022428	Cby1	1.64552	ENSMUSG00000026099		1.58066	ENSMUSG00000032412	Atp1b3	1.96544	ENSMUSG00000030244	Gys2	1.53189270687715	ENSMUSG00000024403	Atp6v1g2	1.52276	ENSMUSG00000051113	1700021P22Rik	1.66141	ENSMUSG00000022124	Fbxl3	2.33825	ENSMUSG00000059815		1.62055	ENSMUSG00000061780	Olfr126	1.61577	ENSMUSG00000036117	Il5	1.66215
ENSMUSG00000030604		1.64277	ENSMUSG00000029536	Gatc	1.57463	ENSMUSG00000043331	Olfr975	1.96471	ENSMUSG00000056962	Jmjd6	1.52952466121173	ENSMUSG00000047642	D930020B18Rik	1.52188	ENSMUSG00000002769	Gnmt	1.66002	ENSMUSG00000054810		2.33805	ENSMUSG00000024659	Anxa1	1.62047	ENSMUSG00000036449	Lcn8	1.61363	ENSMUSG00000018774	Cd68	1.658
ENSMUSG00000044125		1.6406	ENSMUSG00000041591		1.57192	ENSMUSG00000051851	Cxx1c	1.96355	ENSMUSG00000047529		1.52665864085027	ENSMUSG00000006784	Ttc25	1.52106	ENSMUSG00000034227	Foxj1	1.65979	ENSMUSG00000062874	CT009708.6	2.33406	ENSMUSG00000063205	AC113961.14-202	1.61405	ENSMUSG00000000326	Comt	1.61354	ENSMUSG00000045867	Cradd	1.65796
ENSMUSG00000052025	1700023I07Rik	1.64049	ENSMUSG00000031446	Cul4a	1.56924	ENSMUSG00000032562	Gnai2	1.95145	ENSMUSG00000023036	Pcdhga11	1.52504203505795	ENSMUSG00000026775	Yme1l1	1.51719	ENSMUSG00000020528	Prpsap2	1.65929	ENSMUSG00000023176	Cpn2	2.33273	ENSMUSG00000031311	Nono	1.61021	ENSMUSG00000009115	1700027D21Rik	1.61109	ENSMUSG00000060391		1.65617
ENSMUSG00000061890		1.63959	ENSMUSG00000026342	Slc35f5	1.56857	ENSMUSG00000032393	Dpp8	1.94813	ENSMUSG00000051232	Tmem199	1.52355454114794	ENSMUSG00000044003		1.51704	ENSMUSG00000062928		1.65873	ENSMUSG00000018340	Anxa6	2.33222	ENSMUSG00000062117		1.60463	ENSMUSG00000053702	4732444A12Rik	1.61089	ENSMUSG00000043644	0610009L18Rik	1.65265
ENSMUSG00000021607	Mrpl36	1.63849	ENSMUSG00000040084	Bub1b	1.56226	ENSMUSG00000044538	AC120403.8	1.94387	ENSMUSG00000048284	Tas2r126	1.52209985714788	ENSMUSG00000034482	Ly6g5c	1.51122	ENSMUSG00000010136	1700027A23Rik	1.65747	ENSMUSG00000063434	Sorcs3	2.32757	ENSMUSG00000052707	Tnrc6a	1.60093	ENSMUSG00000029369	Afm	1.61064	ENSMUSG00000027803	Wwtr1	1.64502
ENSMUSG00000044500		1.63649	ENSMUSG00000029126	Nsg1	1.55558	ENSMUSG00000040824	Snrpd2	1.94144	ENSMUSG00000049526	Tmem202	1.52170921536032	ENSMUSG00000004508	Gab2	1.51089	ENSMUSG00000062298	AC153516.8	1.6524	ENSMUSG00000034341	Wbp2	2.32631	ENSMUSG00000045713	V1rg4	1.59934	ENSMUSG00000046311	Zfp62	1.6105	ENSMUSG00000051552		1.64492
ENSMUSG00000031731	Ap1g1	1.63389	ENSMUSG00000020787	P2rx1	1.55199	ENSMUSG00000039798	2600006K01Rik	1.94137	ENSMUSG00000022307	Oxr1	1.52082344127278	ENSMUSG00000038178	Slc43a2	1.51041	ENSMUSG00000039168	Dap	1.65132	ENSMUSG00000017548	Suz12	2.32518	ENSMUSG00000052312		1.59667	ENSMUSG00000054952		1.60833	ENSMUSG00000022853	Ehhadh	1.64448
ENSMUSG00000026308	Klhl30	1.63083	ENSMUSG00000018347	Zkscan6	1.55091	ENSMUSG00000058421		1.93902	ENSMUSG00000022860	Chodl	1.52034194244330	ENSMUSG00000029359	Tesc	1.50861	ENSMUSG00000061378		1.6484	ENSMUSG00000048484	EG665044	2.32297	ENSMUSG00000028114	G430022H21Rik	1.5962	ENSMUSG00000055827	Olfr967	1.60796	ENSMUSG00000046727	0610010O12Rik	1.64443
ENSMUSG00000060087	CT030728.6-1	1.62908	ENSMUSG00000043050	Tnp2	1.54987	ENSMUSG00000062987	Olfr715	1.93283	ENSMUSG00000050766	Ear4	1.52016374525951	ENSMUSG00000044641	Pard6b	1.50376	ENSMUSG00000052312		1.6478	ENSMUSG00000040703	Cyp2s1	2.31429	ENSMUSG00000027765	P2ry1	1.59356	ENSMUSG00000019987	Arg1	1.60568	ENSMUSG00000022615	Tymp	1.64135
ENSMUSG00000035186	Ubd	1.62593	ENSMUSG00000026116	Tmem131	1.5475	ENSMUSG00000043566		1.9322	ENSMUSG00000031965	Tbx20	1.52002844101031	ENSMUSG00000048911	Rnf24	1.50086	ENSMUSG00000012282	Wnt8a	1.63463	ENSMUSG00000048353		2.30161	ENSMUSG00000048628	4930542C16Rik	1.59242	ENSMUSG00000020553	Pctp	1.60445	ENSMUSG00000057462		1.64132
ENSMUSG00000062304		1.62288	ENSMUSG00000018656	Eapa2	1.5446	ENSMUSG00000023176	Cpn2	1.92994	ENSMUSG00000028933	Xrcc2	1.5195312881577	ENSMUSG00000063242	Tgif2lx	1.49573	ENSMUSG00000048562	Sp8	1.63235	ENSMUSG00000030750	Nsmce1	2.30038	ENSMUSG00000030220	Arhgdib	1.59178	ENSMUSG00000031099	Smarca1	1.60387	ENSMUSG00000027581	Stmn3	1.63799
ENSMUSG00000020253	Ppm1m	1.62035	ENSMUSG00000021774	Ube2e1	1.54225	ENSMUSG00000024913	Lrp5	1.92756	ENSMUSG00000051781		1.51811413170063	ENSMUSG00000051748	1100001G20Rik	1.49535	ENSMUSG00000063303	AC140331.2-202	1.6321	ENSMUSG00000032244	Fem1b	2.29708	ENSMUSG00000039141		1.59029	ENSMUSG00000046240	Hepacam	1.60213	ENSMUSG00000024592	C330018D20Rik	1.63609
ENSMUSG00000049692	4933425O20Rik	1.6187	ENSMUSG00000048905	4930539E08Rik	1.54149	ENSMUSG00000029063	Nadk	1.92621	ENSMUSG00000042724	Map3k9	1.51772106670420	ENSMUSG00000040296	Ddx58	1.49522	ENSMUSG00000055291		1.63176	ENSMUSG00000056071	S100a7a	2.2837	ENSMUSG00000053286	1190005F20Rik	1.58948	ENSMUSG00000049946	H2afx	1.60129	ENSMUSG00000025780	Itih5	1.63504
ENSMUSG00000019432	Bat1a	1.61845	ENSMUSG00000032252	Glce	1.54123	ENSMUSG00000001018	Snapin	1.92553	ENSMUSG00000028201	Lhx8	1.51736361952978	ENSMUSG00000063998	V1rh20	1.4941	ENSMUSG00000025909	Sntg1	1.62576	ENSMUSG00000063234	Gpr84	2.28127	ENSMUSG00000029073	Gltpd1	1.586	ENSMUSG00000052397	AC125544.4	1.60062	ENSMUSG00000020155	Kcnmb1	1.63497
ENSMUSG00000054745		1.61751	ENSMUSG00000048497	BC025076	1.54073	ENSMUSG00000027374	Mrps5	1.92518	ENSMUSG00000054978	5430433E21Rik	1.51503849437889	ENSMUSG00000063891		1.48718	ENSMUSG00000040843	Tiprl	1.61778	ENSMUSG00000042828	Trim72	2.27935	ENSMUSG00000025952	Crygc	1.58401	ENSMUSG00000009471	Myod1	1.60025	ENSMUSG00000033774	Npbwr1	1.63204
ENSMUSG00000044472		1.61449	ENSMUSG00000045366		1.53701	ENSMUSG00000040560	Wdr7	1.92487	ENSMUSG00000020256	Aldh1l2	1.51288794079566	ENSMUSG00000038039	Gcc2	1.486	ENSMUSG00000024914	Drap1	1.61068	ENSMUSG00000034723	Txndc13	2.27016	ENSMUSG00000002768	Mea1	1.58382	ENSMUSG00000035473	Galm	1.59738	ENSMUSG00000061130	Ppm1b	1.6312
ENSMUSG00000031207	Msn	1.61393	ENSMUSG00000032878	Ccdc85a	1.53665	ENSMUSG00000030142		1.92456	ENSMUSG00000037318	Traf3ip3	1.51191993345159	ENSMUSG00000042433	E230019M04Rik	1.48557	ENSMUSG00000026618	Iars2	1.61037	ENSMUSG00000048482	Bdnf	2.26474	ENSMUSG00000000594	Gm2a	1.58288	ENSMUSG00000029079		1.59681	ENSMUSG00000029248	1700023E05Rik	1.62795
ENSMUSG00000038660		1.61383	ENSMUSG00000041236	Vps41	1.53455	ENSMUSG00000023990	Tcfeb	1.92386	ENSMUSG00000017491	Rarb	1.51029621519846	ENSMUSG00000037992	Rara	1.48495	ENSMUSG00000038651	AC158538.2	1.60962	ENSMUSG00000056791		2.26472	ENSMUSG00000032782	Cntrob	1.57713	ENSMUSG00000029073	Gltpd1	1.59632	ENSMUSG00000026174	Rqcd1	1.62731
ENSMUSG00000032083	Apoa1	1.61313	ENSMUSG00000033847	Pla2g4c	1.53167	ENSMUSG00000015944	Gats	1.92207	ENSMUSG00000027610	Gss	1.51013037051456	ENSMUSG00000019877	Serinc1	1.4844	ENSMUSG00000055560	Zfp459	1.60439	ENSMUSG00000043877		2.2636	ENSMUSG00000036432	Siah2	1.57697	ENSMUSG00000056028	2810407A14Rik	1.59587	ENSMUSG00000063847		1.62715
ENSMUSG00000021702	Thbs4	1.61296	ENSMUSG00000022744	Cldnd1	1.52964	ENSMUSG00000029597	Sds	1.92204	ENSMUSG00000042849	Olfr1414	1.50842053309001	ENSMUSG00000057777	Mab21l2	1.48222	ENSMUSG00000039910	Cited2	1.6043	ENSMUSG00000062095		2.25478	ENSMUSG00000047859		1.57671	ENSMUSG00000045994	B3gat1	1.59097	ENSMUSG00000057135	A430084P05Rik	1.62649
ENSMUSG00000051335	Gfod1	1.61165	ENSMUSG00000048001	Hes5	1.52837	ENSMUSG00000025261	Huwe1	1.91394	ENSMUSG00000039838	Slc45a1	1.50731246344217	ENSMUSG00000029392	Rilpl1	1.48012	ENSMUSG00000057735	Olfr1186	1.60041	ENSMUSG00000026792	Lrsam1	2.24095	ENSMUSG00000058290	Espl1	1.57117	ENSMUSG00000053046	9430076C15Rik	1.59045	ENSMUSG00000025496	Drd4	1.62416
ENSMUSG00000027280		1.60984	ENSMUSG00000019261	Mtap1s	1.52773	ENSMUSG00000040327	Parc	1.91317	ENSMUSG00000026497	Mixl1	1.50715525948637	ENSMUSG00000024256	Adcyap1	1.47956	ENSMUSG00000051747	Ttn	1.59875	ENSMUSG00000051851	Cxx1c	2.24085	ENSMUSG00000023990	Tcfeb	1.56833	ENSMUSG00000021965	F630043A04Rik	1.58778	ENSMUSG00000022983	Sfrs15	1.62405
ENSMUSG00000027077	Smtnl1	1.6067	ENSMUSG00000032714	Syde1	1.52742	ENSMUSG00000057898		1.91209	ENSMUSG00000004473	Clec11a	1.50628442953204	ENSMUSG00000063949	Olfr205	1.4792	ENSMUSG00000023906	Cldn6	1.59589	ENSMUSG00000048993		2.24023	ENSMUSG00000041134	Cyyr1	1.56588	ENSMUSG00000032912		1.58566	ENSMUSG00000055288		1.62128
ENSMUSG00000021408	Ripk1	1.60605	ENSMUSG00000047205	Dusp18	1.5177	ENSMUSG00000046185	Zfp84	1.91197	ENSMUSG00000022972	1110004E09Rik	1.50349684531535	ENSMUSG00000038704	0610012D14Rik	1.47773	ENSMUSG00000035349	Mia2	1.59397	ENSMUSG00000045269		2.23803	ENSMUSG00000037130	H2-M10.6	1.56584	ENSMUSG00000026592	1700057K13Rik	1.58252	ENSMUSG00000029154	C130090K23Rik	1.6197
ENSMUSG00000042093		1.60397	ENSMUSG00000045883	Olfr1461	1.51389	ENSMUSG00000020866	Cacna1g	1.91103	ENSMUSG00000058553		1.50305116484725	ENSMUSG00000002342	Tmem161a	1.47752	ENSMUSG00000059576		1.59153	ENSMUSG00000022562	Oplah	2.22733	ENSMUSG00000016284		1.56499	ENSMUSG00000017720	1700126L10Rik	1.58118	ENSMUSG00000026600	Soat1	1.61865
ENSMUSG00000032411	Tfdp2	1.60334	ENSMUSG00000018211	Wfdc15b	1.51079	ENSMUSG00000033728	Lrrc14	1.90996	ENSMUSG00000059977		1.50279280699242	ENSMUSG00000006850	Tmco6	1.47725	ENSMUSG00000038180	Spag4	1.58928	ENSMUSG00000060878	Olfr1420	2.22686	ENSMUSG00000022425	Enpp2	1.55841	ENSMUSG00000054676		1.5781	ENSMUSG00000041815	Poldip3	1.61843
ENSMUSG00000024247	AW548124	1.60229	ENSMUSG00000019763	Rmnd1	1.50688	ENSMUSG00000022435	Upk3a	1.90878	ENSMUSG00000027670	4833422F24Rik	1.50176981177413	ENSMUSG00000022321	Cdh10	1.47656	ENSMUSG00000061344	Olfr320	1.58683	ENSMUSG00000032318	Isl2	2.22543	ENSMUSG00000031112	2610018G03Rik	1.55477	ENSMUSG00000025937	Lactb2	1.57797	ENSMUSG00000027459	5430432M24Rik	1.61586
ENSMUSG00000024793	Tnfrsf25	1.6013	ENSMUSG00000039285	Azi2	1.50595	ENSMUSG00000058074		1.90849	ENSMUSG00000058567	AC115361.1	1.50078074236795	ENSMUSG00000032497	Lrrfip2	1.47624	ENSMUSG00000008384	Sertad1	1.5843	ENSMUSG00000020477	Mrps24	2.22523	ENSMUSG00000050711	Scg2	1.5476	ENSMUSG00000064285		1.57778	ENSMUSG00000051803	AC120135.7	1.61363
ENSMUSG00000055080		1.59678	ENSMUSG00000036880	Acaa2	1.50578	ENSMUSG00000031788	Kifc3	1.908	ENSMUSG00000033184	Tmed7	1.50064026532375	ENSMUSG00000025612	Bach1	1.47465	ENSMUSG00000038560	Sp6	1.58427	ENSMUSG00000031792	AA960436	2.22374	ENSMUSG00000053153	Spag16	1.5474	ENSMUSG00000055362	AC128663.4	1.57559	ENSMUSG00000062072		1.61179
ENSMUSG00000056199		1.59365	ENSMUSG00000031772	Cntnap4	1.50401	ENSMUSG00000037503	BC043098	1.90511	ENSMUSG00000010914	Pdhx	1.50021177698036	ENSMUSG00000062413		1.47341	ENSMUSG00000028575	4930579C15Rik	1.58364	ENSMUSG00000020897	Aurkb	2.22373	ENSMUSG00000029192	Tbc1d14	1.54276	ENSMUSG00000019767	AC158617.9	1.57236	ENSMUSG00000047666		1.61177
ENSMUSG00000032191	Bcl2l10	1.59115	ENSMUSG00000031220	Dgat2l4	1.50367	ENSMUSG00000040985	Sunc1	1.89889	ENSMUSG00000015314	Slamf6	1.49897946748383	ENSMUSG00000030811	Fbxl19	1.47259	ENSMUSG00000051018		1.582	ENSMUSG00000048005		2.21783	ENSMUSG00000029836	Cbx3	1.54164	ENSMUSG00000026917	Wdr5	1.57222	ENSMUSG00000046048		1.61175
ENSMUSG00000037019	CT025653.7-3	1.5902	ENSMUSG00000049687	C920005C14Rik	1.50178	ENSMUSG00000025732	9530058B02Rik	1.89857	ENSMUSG00000061143	Maml3	1.49885638394945	ENSMUSG00000058292		1.47043	ENSMUSG00000061665	Cd2ap	1.57827	ENSMUSG00000047019		2.21767	ENSMUSG00000021156	Zmynd11	1.54045	ENSMUSG00000004565	Pnpla6	1.57092	ENSMUSG00000041697	Cox6a1	1.60655
ENSMUSG00000030731	Syt3	1.58698	ENSMUSG00000038930	Rccd1	1.50117	ENSMUSG00000040177	2310057M21Rik	1.89477	ENSMUSG00000055131		1.49712144525950	ENSMUSG00000039168	Dap	1.46823	ENSMUSG00000055340	CR974439.10	1.57775	ENSMUSG00000037851	Iars	2.2172	ENSMUSG00000014606	Slc25a11	1.53903	ENSMUSG00000055762		1.56967	ENSMUSG00000049635		1.60565
ENSMUSG00000037313	Tacc3	1.58446	ENSMUSG00000005982	1200013P24Rik	1.50103	ENSMUSG00000060810		1.89054	ENSMUSG00000048442	2210020M01Rik	1.49695103100371	ENSMUSG00000046432	Ngfrap1	1.46774	ENSMUSG00000061947	Serpina10	1.57604	ENSMUSG00000031304	Il2rg	2.21428	ENSMUSG00000050162		1.53873	ENSMUSG00000037495		1.56884	ENSMUSG00000046940		1.60422
ENSMUSG00000056124	B4galt6	1.58435	ENSMUSG00000001815	Evx2	1.49944	ENSMUSG00000002847	Pla1a	1.88675	ENSMUSG00000004943		1.49689528659380	ENSMUSG00000006252		1.46537	ENSMUSG00000036172	Cd200r3	1.57521	ENSMUSG00000054844		2.21366	ENSMUSG00000062746		1.53828	ENSMUSG00000027673	Ndufb5	1.56811	ENSMUSG00000062749		1.60341
ENSMUSG00000046268		1.58127	ENSMUSG00000032468	Armc8	1.49905	ENSMUSG00000063723		1.8862	ENSMUSG00000047014	Catsperb	1.49652582779725	ENSMUSG00000055285		1.46454	ENSMUSG00000038676	Ucn	1.57497	ENSMUSG00000063861		2.21341	ENSMUSG00000021961	4930578I06Rik	1.53551	ENSMUSG00000059963	Tmem40	1.56632	ENSMUSG00000062020		1.60198
ENSMUSG00000028520		1.58115	ENSMUSG00000022615	Tymp	1.49895	ENSMUSG00000021054	Sgpp1	1.88453	ENSMUSG00000050762	Prss27	1.49572711067751	ENSMUSG00000032396	Dis3l	1.46392	ENSMUSG00000032894	1700031F05Rik	1.56983	ENSMUSG00000037197	Rbm17	2.20863	ENSMUSG00000000739	Sult5a1	1.53363	ENSMUSG00000034990	Otoa	1.5652	ENSMUSG00000042789		1.60184
ENSMUSG00000045333	Zfp423	1.57953	ENSMUSG00000025774	Crisp4	1.49887	ENSMUSG00000020978	Klhdc2	1.88148	ENSMUSG00000022771	Ppil2	1.49562490607948	ENSMUSG00000025854	BC004044	1.45749	ENSMUSG00000049105		1.56903	ENSMUSG00000062161		2.20537	ENSMUSG00000014351	Gip	1.5332	ENSMUSG00000063242	Olfr133	1.56505	ENSMUSG00000060328		1.60142
ENSMUSG00000058066		1.57674	ENSMUSG00000035277	Arx	1.49881	ENSMUSG00000038319	Kcnh2	1.87997	ENSMUSG00000046873		1.49406692269911	ENSMUSG00000039873	Neurl2	1.45534	ENSMUSG00000061906	Ugt2b38	1.56827	ENSMUSG00000061535	C1qtnf7	2.20269	ENSMUSG00000058712		1.53137	ENSMUSG00000063725		1.56451	ENSMUSG00000064128	Cenpj	1.60136
ENSMUSG00000034185		1.57653	ENSMUSG00000027630	AC121108.12	1.49657	ENSMUSG00000003534	Ddr1	1.87577	ENSMUSG00000023169	Slc38a1	1.49397264915271	ENSMUSG00000024799	Tm7sf2	1.45234	ENSMUSG00000059947		1.56826	ENSMUSG00000047818	AC126408.6-202	2.2016	ENSMUSG00000030761	Myo7a	1.53043	ENSMUSG00000041561		1.56237	ENSMUSG00000026199	Ankzf1	1.59887
ENSMUSG00000053329	D10Jhu81e	1.57653	ENSMUSG00000041333	Mup4	1.49579	ENSMUSG00000021108	Prkch	1.87486	ENSMUSG00000021690	Jmy	1.49355464974221	ENSMUSG00000042109	Csdc2	1.45051	ENSMUSG00000028478	Clta	1.55965	ENSMUSG00000020137	Thap2	2.20067	ENSMUSG00000060807	Serpina6	1.52994	ENSMUSG00000047238	Mageh1	1.56119	ENSMUSG00000048957		1.59877
ENSMUSG00000059664		1.57603	ENSMUSG00000025204	Ndufb8	1.49494	ENSMUSG00000041961	Znrf3	1.87329	ENSMUSG00000020181	Nav3	1.49350973874721	ENSMUSG00000000049	Apoh	1.4472	ENSMUSG00000005374	Tbl2	1.55838	ENSMUSG00000026427	Lgtn	2.19964	ENSMUSG00000059748		1.52915	ENSMUSG00000014294	Ndufa2	1.56045	ENSMUSG00000019846	Lama4	1.59802
ENSMUSG00000032062	2310030G06Rik	1.5758	ENSMUSG00000031194	4931400O07Rik	1.4943	ENSMUSG00000037603	AC098875.3	1.87318	ENSMUSG00000051832	E230016K23Rik	1.49346812514984	ENSMUSG00000053062	Jam2	1.44666	ENSMUSG00000048356	Olfr1496	1.55699	ENSMUSG00000030523	Trpm1	2.19962	ENSMUSG00000037805	Rpl10a	1.52722	ENSMUSG00000053751		1.55938	ENSMUSG00000019232	Agxt2l1	1.59687
ENSMUSG00000049579	Olfr491	1.57508	ENSMUSG00000047253	2310043L02Rik	1.49301	ENSMUSG00000049291	Gm249	1.86934	ENSMUSG00000038248	Sobp	1.49247585774870	ENSMUSG00000027233	Patl2	1.44603	ENSMUSG00000049196		1.55062	ENSMUSG00000001444	Tbx21	2.19915	ENSMUSG00000057278	Snrpg	1.52481	ENSMUSG00000021076	Actr10	1.5591	ENSMUSG00000037313	Tacc3	1.5938
ENSMUSG00000041528	Rnf123	1.57422	ENSMUSG00000039798	2600006K01Rik	1.49104	ENSMUSG00000044786	Zfp36	1.86724	ENSMUSG00000036168	Ccdc38	1.49051599769555	ENSMUSG00000057390		1.44527	ENSMUSG00000042109	Csdc2	1.54945	ENSMUSG00000036749	Pramel5	2.19554	ENSMUSG00000031660	Brd7	1.52345	ENSMUSG00000061711		1.55218	ENSMUSG00000012609	Ttll5	1.59347
ENSMUSG00000002228	Ppm1j	1.57343	ENSMUSG00000025195	Dnmbp	1.48738	ENSMUSG00000052750		1.85985	ENSMUSG00000034341	Wbp2	1.49049746299515	ENSMUSG00000049643	2310022A10Rik	1.44111	ENSMUSG00000017386	Traf4	1.54865	ENSMUSG00000021009	Ptpn21	2.19021	ENSMUSG00000036782	Klhl13	1.52344	ENSMUSG00000057843		1.55209	ENSMUSG00000031641	Cbr4	1.58995
ENSMUSG00000060124		1.57329	ENSMUSG00000030750	Nsmce1	1.48575	ENSMUSG00000049885		1.85937	ENSMUSG00000037604		1.48989620517275	ENSMUSG00000054745	AC132421.4	1.44109	ENSMUSG00000053150		1.54797	ENSMUSG00000044973	9430077A04Rik	2.18557	ENSMUSG00000005823	Gpr108	1.51871	ENSMUSG00000062875	Tcp11	1.5501	ENSMUSG00000064003		1.58843
ENSMUSG00000045763	Basp1	1.56809	ENSMUSG00000028859	Csf3r	1.48531	ENSMUSG00000055046		1.85699	ENSMUSG00000020686	Gas2l2	1.48873410551161	ENSMUSG00000060676		1.43993	ENSMUSG00000045437		1.54651	ENSMUSG00000021114	Atp6v1d	2.18119	ENSMUSG00000035020	Epgn	1.51793	ENSMUSG00000040599	Mis12	1.54962	ENSMUSG00000042625	Safb2	1.58555
ENSMUSG00000042708	1700012A16Rik	1.56699	ENSMUSG00000008398	Elk3	1.48474	ENSMUSG00000010054	Tusc2	1.85611	ENSMUSG00000020946	Gosr2	1.48614834393031	ENSMUSG00000051029	Serpinb1b	1.43889	ENSMUSG00000055314		1.54616	ENSMUSG00000026989	Dapl1	2.17966	ENSMUSG00000044526	Znrf4	1.5143	ENSMUSG00000024856	Cdk2ap2	1.54948	ENSMUSG00000058248	Kcnh1	1.58461
ENSMUSG00000013158	4933405L10Rik	1.5633	ENSMUSG00000019471	Cdc37	1.48428	ENSMUSG00000032056	Btg4	1.84753	ENSMUSG00000060933		1.48597648326280	ENSMUSG00000042766	Trim46	1.43473	ENSMUSG00000031491	Chrna6	1.54587	ENSMUSG00000059659	AC123060.4	2.1759	ENSMUSG00000061969	AC163356.2	1.51042	ENSMUSG00000020268	Lyrm7	1.54735	ENSMUSG00000026427	Lgtn	1.58442
ENSMUSG00000027244	D2Ertd391e	1.55772	ENSMUSG00000037913	AC124428.4	1.48374	ENSMUSG00000003863	Ppfia3	1.84503	ENSMUSG00000063443		1.48478066665678	ENSMUSG00000026805	Barhl1	1.4346	ENSMUSG00000022142	Nup155	1.54418	ENSMUSG00000034685	BC025575	2.17549	ENSMUSG00000046404	Yod1	1.50748	ENSMUSG00000026384	Ptpn4	1.54704	ENSMUSG00000064274		1.58341
ENSMUSG00000049271		1.55717	ENSMUSG00000022022	Mtrf1	1.48138	ENSMUSG00000045594	Glb1	1.84466	ENSMUSG00000050218		1.48441879315729	ENSMUSG00000040282	BC052040	1.43234	ENSMUSG00000040188	Scamp2	1.54107	ENSMUSG00000063446	E130309F12Rik	2.17015	ENSMUSG00000038493		1.5063	ENSMUSG00000006699	Cdc42	1.54691	ENSMUSG00000061451	Tmem151a	1.58302
ENSMUSG00000047647		1.55637	ENSMUSG00000038733	Wdr26	1.47914	ENSMUSG00000048578	2410014A08Rik	1.84303	ENSMUSG00000029788	Cpa5	1.48427122716168	ENSMUSG00000055095	Spink6	1.43192	ENSMUSG00000054945	AC117578.9	1.53872	ENSMUSG00000005949	Ctns	2.16848	ENSMUSG00000038560	Sp6	1.50425	ENSMUSG00000027555	Car13	1.54636	ENSMUSG00000004846	Plod3	1.58262
ENSMUSG00000027506	Tpd52	1.55452	ENSMUSG00000020212	Mdm1	1.47837	ENSMUSG00000036736		1.8401	ENSMUSG00000020808	Fam64a	1.48424830400630	ENSMUSG00000054779	OTTMUSG00000007392	1.43135	ENSMUSG00000052717		1.53573	ENSMUSG00000013275	Slc41a1	2.16812	ENSMUSG00000045437		1.50398	ENSMUSG00000030889	Vwa3a	1.54488	ENSMUSG00000001901	Kcnh6	1.5823
ENSMUSG00000048375		1.55383	ENSMUSG00000045802	B230358A15Rik	1.47542	ENSMUSG00000053113	Socs3	1.83698	ENSMUSG00000035455	Fignl1	1.48421292232861	ENSMUSG00000025184	D19Ertd386e	1.42768	ENSMUSG00000063842	Olfr862	1.5315	ENSMUSG00000046665		2.1658	ENSMUSG00000009093	Gstt4	1.5028	ENSMUSG00000025496	Drd4	1.54471	ENSMUSG00000057179	Olfr747	1.58076
ENSMUSG00000034432	Cops8	1.5502	ENSMUSG00000022650	Retnlb	1.47466	ENSMUSG00000041809	Efhc1	1.83661	ENSMUSG00000030074	Glt8d4	1.48344299557768	ENSMUSG00000026456	Cyb5r1	1.4275	ENSMUSG00000045410	Akr1e1	1.53055	ENSMUSG00000048495	1110034B05Rik	2.15423	ENSMUSG00000052392	Acot4	1.50203	ENSMUSG00000004846	Plod3	1.5437	ENSMUSG00000051800		1.58033
ENSMUSG00000036422	Pcdh8	1.54919	ENSMUSG00000025488	Cox8b	1.4734	ENSMUSG00000041861		1.83595	ENSMUSG00000037805	Rpl10a	1.48142137849877	ENSMUSG00000050424	Pnma5	1.42736	ENSMUSG00000024402	Lta	1.52677	ENSMUSG00000028443	Nudt2	2.15082	ENSMUSG00000027189	Trim44	1.50039	ENSMUSG00000025809	Itgb1	1.54295	ENSMUSG00000060058		1.57939
ENSMUSG00000030314	Atg7	1.54854	ENSMUSG00000006800	Sulf2	1.47204	ENSMUSG00000025531	Chm	1.83319	ENSMUSG00000024387	Csnk2b	1.48079621859407	ENSMUSG00000021592	Arsk	1.42679	ENSMUSG00000054612	Mgmt	1.52486	ENSMUSG00000029283	Cdc7	2.15076	ENSMUSG00000062061	Lcn13	1.49181	ENSMUSG00000021645	Smn1	1.53659	ENSMUSG00000059923	Grb2	1.57652
ENSMUSG00000038417	Fig4	1.54832	ENSMUSG00000029211	Gabra4	1.47042	ENSMUSG00000053902	AL844590.3	1.83245	ENSMUSG00000031481	Tpte	1.48071986276675	ENSMUSG00000016308	Ube2a	1.42587	ENSMUSG00000025413	Ttc4	1.52472	ENSMUSG00000036322	CR974457.17-201	2.14615	ENSMUSG00000054753	AU018091	1.49022	ENSMUSG00000033350	Chst2	1.53611	ENSMUSG00000041629	D11Wsu99e	1.57356
ENSMUSG00000059607		1.54333	ENSMUSG00000035751		1.46916	ENSMUSG00000013155	E130303B06Rik	1.83086	ENSMUSG00000007411	Mark3	1.48059940944326	ENSMUSG00000035109	Shc4	1.42575	ENSMUSG00000060087	CT030728.6-201	1.52238	ENSMUSG00000059921	Unc5c	2.13372	ENSMUSG00000047694	Yipf6	1.48758	ENSMUSG00000038994	Hils1	1.5355	ENSMUSG00000051168		1.57327
ENSMUSG00000037827	Tom1	1.54317	ENSMUSG00000023247	Guca2a	1.46876	ENSMUSG00000024402	Lta	1.82852	ENSMUSG00000029482	Aacs	1.47945479359658	ENSMUSG00000028714		1.42329	ENSMUSG00000046185	Zfp84	1.52083	ENSMUSG00000036815	Dpp10	2.13353	ENSMUSG00000023247	Guca2a	1.48731	ENSMUSG00000025337	Sbds	1.53336	ENSMUSG00000025982	Sf3b1	1.57227
ENSMUSG00000001964	Emd	1.54024	ENSMUSG00000018537	Pcgf2	1.46826	ENSMUSG00000034685	BC025575	1.82721	ENSMUSG00000029621	Arpc1a	1.47892497566282	ENSMUSG00000000881	Dlg3	1.42073	ENSMUSG00000062780		1.52039	ENSMUSG00000056177	AC130718.3	2.13338	ENSMUSG00000036745	Ttll7	1.48537	ENSMUSG00000026085	Lyg1	1.53204	ENSMUSG00000050241	Klre1	1.56994
ENSMUSG00000058335		1.53564	ENSMUSG00000044927	H1fx	1.46825	ENSMUSG00000046048		1.82469	ENSMUSG00000044950	Pwwp2a	1.47821663456868	ENSMUSG00000020877	Scrn2	1.42002	ENSMUSG00000043709		1.51608	ENSMUSG00000014686	AC149085.6	2.12969	ENSMUSG00000062204	Olfr1373	1.48383	ENSMUSG00000036264	Fstl4	1.53188	ENSMUSG00000028896	Rcc1	1.5683
ENSMUSG00000002396	Ocel1	1.53528	ENSMUSG00000024395	Lims2	1.46773	ENSMUSG00000022748	2610528E23Rik	1.82075	ENSMUSG00000034212	Ankmy1	1.47800845980094	ENSMUSG00000044623		1.41683	ENSMUSG00000050130		1.51518	ENSMUSG00000047501	Cldn4	2.12665	ENSMUSG00000046822	Slc39a3	1.48343	ENSMUSG00000022023	Wbp4	1.5317	ENSMUSG00000027444	8030411F24Rik	1.56742
ENSMUSG00000063566		1.53356	ENSMUSG00000038591	Colec10	1.46709	ENSMUSG00000062874	CT009708.6	1.82046	ENSMUSG00000004894	Hapln2	1.47800298587736	ENSMUSG00000036054	Sfrs14	1.41281	ENSMUSG00000046879	Irgm	1.5146	ENSMUSG00000031295	Phka2	2.12569	ENSMUSG00000036938	1810049H19Rik	1.48287	ENSMUSG00000044918	AC122466.2	1.5293	ENSMUSG00000063002		1.56694
ENSMUSG00000021765	Fst	1.53106	ENSMUSG00000001173	Ocrl	1.46317	ENSMUSG00000044106	Olfr868	1.81529	ENSMUSG00000053419		1.47662679912094	ENSMUSG00000032586	Traip	1.41238	ENSMUSG00000047281	Sfn	1.51427	ENSMUSG00000046798	Cldn12	2.12535	ENSMUSG00000052428	Tmco1	1.48173	ENSMUSG00000064196		1.5292	ENSMUSG00000050973	D330012F22Rik	1.56402
ENSMUSG00000041197		1.53103	ENSMUSG00000000838	Fmr1	1.46265	ENSMUSG00000060380	C030014I23Rik	1.81392	ENSMUSG00000054784		1.47610609361725	ENSMUSG00000043059	Zfp513	1.41068	ENSMUSG00000041415	Dicer1	1.51325	ENSMUSG00000005718	Tcfap4	2.12499	ENSMUSG00000060227	Casc4	1.48055	ENSMUSG00000033282	Rpgrip1l	1.52899	ENSMUSG00000046334	AC158928.6	1.56391
ENSMUSG00000035199	Arl6ip5	1.52938	ENSMUSG00000038970	Lmtk2	1.4624	ENSMUSG00000039032	Tsga13	1.81091	ENSMUSG00000058099	Nfam1	1.47569261916305	ENSMUSG00000063154		1.41052	ENSMUSG00000062170	Fmr1nb	1.5131	ENSMUSG00000021108	Prkch	2.12398	ENSMUSG00000028322	Exosc3	1.4774	ENSMUSG00000038827	BC026590	1.52813	ENSMUSG00000059313		1.56284
ENSMUSG00000047859		1.52843	ENSMUSG00000029445	Hpd	1.46103	ENSMUSG00000043673	Kcns3	1.80637	ENSMUSG00000028255	Clca3	1.47245048469968	ENSMUSG00000027193	Api5	1.40814	ENSMUSG00000059645	AC126681.4	1.51286	ENSMUSG00000038047	6230416J20Rik	2.11899	ENSMUSG00000062730		1.47589	ENSMUSG00000038384	AC158114.8	1.52523	ENSMUSG00000024339	Tap2	1.56275
ENSMUSG00000038880	Mrps34	1.52829	ENSMUSG00000021909	Tnnc1	1.46043	ENSMUSG00000022124	Fbxl3	1.80578	ENSMUSG00000061783		1.47222288943017	ENSMUSG00000001802	Lrp3	1.40591	ENSMUSG00000023034	Nr4a1	1.51221	ENSMUSG00000030970	Ctbp2	2.11566	ENSMUSG00000046924	V1rd17	1.4757	ENSMUSG00000024228	Nudt12	1.52173	ENSMUSG00000004207	Psap	1.56186
ENSMUSG00000056089	EG432939	1.52656	ENSMUSG00000048456	Olfr1448	1.45963	ENSMUSG00000041220	Elovl6	1.80377	ENSMUSG00000054929		1.47173462095134	ENSMUSG00000060681	Slc9a6	1.40406	ENSMUSG00000030806	Stx1b2	1.51122	ENSMUSG00000036882	Snx26	2.11437	ENSMUSG00000058022	9530008L14Rik	1.47464	ENSMUSG00000022332	Khdrbs3	1.52108	ENSMUSG00000010358	Ifi35	1.56133
ENSMUSG00000047875	Gpr157	1.52653	ENSMUSG00000006476	Nelf	1.45922	ENSMUSG00000046822	Slc39a3	1.80313	ENSMUSG00000063132		1.47102059584343	ENSMUSG00000030911	Zp2	1.40386	ENSMUSG00000021982	Cdadc1	1.51051	ENSMUSG00000030214	1100001H23Rik	2.11195	ENSMUSG00000040511	Pvr	1.47267	ENSMUSG00000057775		1.52044	ENSMUSG00000062548		1.56026
ENSMUSG00000029309	Sparcl1	1.52652	ENSMUSG00000007411	Mark3	1.45814	ENSMUSG00000027752	Exosc8	1.80163	ENSMUSG00000052949	Rnf157	1.47087923625571	ENSMUSG00000004821	1810008K16Rik	1.40359	ENSMUSG00000038696	Mapkap1	1.50726	ENSMUSG00000045697		2.11068	ENSMUSG00000059764		1.47055	ENSMUSG00000026805	Barhl1	1.51697	ENSMUSG00000020023	Tmcc3	1.55786
ENSMUSG00000032332	Col12a1	1.52625	ENSMUSG00000017119	Nbr1	1.45574	ENSMUSG00000015476	Prrt1	1.80032	ENSMUSG00000020123	Avpr1a	1.46851119491428	ENSMUSG00000042485	Mustn1	1.40077	ENSMUSG00000051146	Camk2n2	1.50511	ENSMUSG00000053275	1700080G18Rik	2.10988	ENSMUSG00000024448	H2-M10.1	1.47054	ENSMUSG00000031015	Swap70	1.51665	ENSMUSG00000020386	Sar1b	1.55753
ENSMUSG00000045892		1.52524	ENSMUSG00000020228	Helb	1.4536	ENSMUSG00000040017	Saa4	1.7979	ENSMUSG00000040466	Blvrb	1.46827592425124	ENSMUSG00000062097		1.39895	ENSMUSG00000027406	Idh3b	1.50277	ENSMUSG00000017165	Gast	2.10754	ENSMUSG00000060538	1110032O16Rik	1.46956	ENSMUSG00000007041	Clic1	1.5163	ENSMUSG00000060224	4833409A17Rik	1.55653
ENSMUSG00000042766	Trim46	1.52487	ENSMUSG00000024835	Coro1b	1.45316	ENSMUSG00000030970	Ctbp2	1.79771	ENSMUSG00000047800		1.46818275412737	ENSMUSG00000055612	Cdca7	1.39849	ENSMUSG00000059538		1.50062	ENSMUSG00000060188	Cxcl17	2.10557	ENSMUSG00000042460	C1galt1	1.46923	ENSMUSG00000031948	Kars	1.51586	ENSMUSG00000025418	Bsnd	1.55427
ENSMUSG00000006932	Ctnnb1	1.52396	ENSMUSG00000035431	Sstr1	1.45245	ENSMUSG00000057346	AL592187.17	1.79744	ENSMUSG00000045566	Sprr4	1.46750295266017	ENSMUSG00000046678	Olfr981	1.39827	ENSMUSG00000055407	Mtap6	1.5006	ENSMUSG00000062943		2.10409	ENSMUSG00000046848		1.46881	ENSMUSG00000042494	1700122O11Rik	1.51242	ENSMUSG00000018372	Ccdc45	1.55377
ENSMUSG00000033885	Pxk	1.52333	ENSMUSG00000031605	Klhl2	1.45199	ENSMUSG00000053928		1.7965	ENSMUSG00000018321		1.46730710017303	ENSMUSG00000030188	Magoh-rs1	1.39729	ENSMUSG00000031344	Gabrq	1.50032	ENSMUSG00000028878	BC008163	2.10399	ENSMUSG00000045521	Tssk2	1.46798	ENSMUSG00000063150	Kcnma1	1.51094	ENSMUSG00000038366	Lasp1	1.55135
ENSMUSG00000039955		1.52113	ENSMUSG00000015579	Nkx2-5	1.4516	ENSMUSG00000029594	Rbm19	1.79274	ENSMUSG00000064232	Gm5414	1.4654074784805	ENSMUSG00000059942	Olfr887	1.39665	ENSMUSG00000036941	Elac1	1.49959	ENSMUSG00000038442		2.10265	ENSMUSG00000063852		1.46438	ENSMUSG00000034462	Pkd2	1.50922	ENSMUSG00000064297		1.5498
ENSMUSG00000031305		1.52083	ENSMUSG00000042298	Ttc19	1.45037	ENSMUSG00000055633	Zfp580	1.79253	ENSMUSG00000053414	Hunk	1.46394825182611	ENSMUSG00000008668	Rps18	1.39558	ENSMUSG00000031714	Gab1	1.49737	ENSMUSG00000061836		2.10224	ENSMUSG00000029864	Gstk1	1.46362	ENSMUSG00000060538		1.50766	ENSMUSG00000027312	Atrn	1.54793
ENSMUSG00000028282	Casp8ap2	1.52048	ENSMUSG00000032398	Snapc5	1.44891	ENSMUSG00000026989	Dapl1	1.79014	ENSMUSG00000026623	Lpgat1	1.46387691648194	ENSMUSG00000030555	Ttc23	1.39214	ENSMUSG00000040463	Mybbp1a	1.49641	ENSMUSG00000060588		2.10099	ENSMUSG00000040546		1.46228	ENSMUSG00000027188	E430002G05Rik	1.50765	ENSMUSG00000020111	Cbara1	1.54775
ENSMUSG00000035459	Stab2	1.51885	ENSMUSG00000030662	Ipo5	1.44812	ENSMUSG00000054169	Ceacam10	1.78651	ENSMUSG00000008892	Vdac3	1.46371381312931	ENSMUSG00000039184		1.39026	ENSMUSG00000022651	Retnlg	1.49587	ENSMUSG00000035517	Tdrd7	2.09861	ENSMUSG00000054021	Sirt5	1.4564	ENSMUSG00000062859		1.50579	ENSMUSG00000045053	Kcng3	1.54719
ENSMUSG00000049498	Olfr1449	1.51788	ENSMUSG00000038236	Hoxa7	1.44734	ENSMUSG00000030699	Tbx6	1.78593	ENSMUSG00000022416	Cacna1i	1.46338412018517	ENSMUSG00000062279	AC157021.6	1.38972	ENSMUSG00000033850	Olfr1015	1.49212	ENSMUSG00000064106		2.09789	ENSMUSG00000032199	Grinl1a	1.45526	ENSMUSG00000047197	Gjd3	1.50489	ENSMUSG00000036371	Serbp1	1.54519
ENSMUSG00000040624	Plekhg1	1.51667	ENSMUSG00000010461	Eya4	1.44699	ENSMUSG00000051746		1.78274	ENSMUSG00000056692		1.46293132016405	ENSMUSG00000058667		1.38955	ENSMUSG00000061514		1.48888	ENSMUSG00000045664	Cdc42ep2	2.09677	ENSMUSG00000045761	4632412N22Rik	1.4549	ENSMUSG00000027803	Wwtr1	1.5045	ENSMUSG00000023919	Cenpq	1.54301
ENSMUSG00000063359	Olfr969	1.51508	ENSMUSG00000038187	Btbd10	1.4455	ENSMUSG00000036459	Wtip	1.78071	ENSMUSG00000034509	Mad2l1bp	1.462546977039	ENSMUSG00000021510	A530054K11Rik	1.38953	ENSMUSG00000028185	Dnase2b	1.48764	ENSMUSG00000053835	H2-T24	2.09668	ENSMUSG00000021470	0610007P08Rik	1.45483	ENSMUSG00000039763	Dnajc28	1.50377	ENSMUSG00000022849	Hspbap1	1.5405
ENSMUSG00000022101	Fgf17	1.51176	ENSMUSG00000046317	BC107364	1.441	ENSMUSG00000013974	1810033B17Rik	1.77997	ENSMUSG00000044062	0610009B14Rik	1.46251428732773	ENSMUSG00000017418	Arl5b	1.38838	ENSMUSG00000019917	Sept10	1.48314	ENSMUSG00000056195	AL590997.13	2.092	ENSMUSG00000013419	AC165080.4-201	1.45324	ENSMUSG00000002608	Ccdc97	1.50374	ENSMUSG00000059904		1.54034
ENSMUSG00000026666		1.51066	ENSMUSG00000022841	Ap2m1	1.44022	ENSMUSG00000024415		1.77901	ENSMUSG00000026678	Rgs5	1.46208177596470	ENSMUSG00000002210	1500002O20Rik	1.38704	ENSMUSG00000034675	Dbn1	1.48253	ENSMUSG00000003863	Ppfia3	2.09021	ENSMUSG00000020312	Shc2	1.45265	ENSMUSG00000047832	Cdca4	1.50285	ENSMUSG00000025150	Cbr2	1.53913
ENSMUSG00000061773		1.50965	ENSMUSG00000031450	Grk1	1.43649	ENSMUSG00000019809	Pex3	1.77885	ENSMUSG00000039078		1.46167513091117	ENSMUSG00000024518	Rax	1.38451	ENSMUSG00000052763	Zfp212	1.48249	ENSMUSG00000032968	Inha	2.09008	ENSMUSG00000029371	Cxcl5	1.45257	ENSMUSG00000041872	Il17f	1.50248	ENSMUSG00000055480	Zfp458	1.53697
ENSMUSG00000039361	Picalm	1.50791	ENSMUSG00000019850	Tnfaip3	1.43616	ENSMUSG00000041700	Lhfpl1	1.77844	ENSMUSG00000049865		1.46128233576075	ENSMUSG00000037880		1.38443	ENSMUSG00000024581	Napg	1.48146	ENSMUSG00000052440		2.08855	ENSMUSG00000039328	Rnf122	1.45158	ENSMUSG00000019854	Reps1	1.50144	ENSMUSG00000063044		1.53632
ENSMUSG00000046591	5730590G19Rik	1.50612	ENSMUSG00000018405	Mrm1	1.43475	ENSMUSG00000048005		1.77717	ENSMUSG00000020601	Trib2	1.46105887055024	ENSMUSG00000048339		1.38409	ENSMUSG00000011158	Brf1	1.48052	ENSMUSG00000030402	C79127	2.08716	ENSMUSG00000030159	Clec1b	1.44969	ENSMUSG00000035825		1.50034	ENSMUSG00000045662	4921515J06Rik	1.53482
ENSMUSG00000034763		1.50242	ENSMUSG00000033773	Rpap2	1.43457	ENSMUSG00000045047		1.77654	ENSMUSG00000061342	Olfr1168	1.46104481430752	ENSMUSG00000057735	Olfr1186	1.38403	ENSMUSG00000062710	Olfr493	1.47911	ENSMUSG00000042707	Dnali1	2.0869	ENSMUSG00000058884	Olfr1025-ps1	1.44722	ENSMUSG00000031848	Lsm4	1.49999	ENSMUSG00000004096	Cwc15	1.53437
ENSMUSG00000062718		1.50237	ENSMUSG00000026705	Klhl20	1.434	ENSMUSG00000010538	1700021C14Rik	1.77144	ENSMUSG00000038828	Tmem214	1.46070344522944	ENSMUSG00000062486		1.38377	ENSMUSG00000031977	Galnt2	1.47867	ENSMUSG00000031827	Cotl1	2.08204	ENSMUSG00000030407	Qpctl	1.44574	ENSMUSG00000030862	Cpxm2	1.49671	ENSMUSG00000015337	Endog	1.53425
ENSMUSG00000038700	Hoxb5	1.50103	ENSMUSG00000021953	Tdh	1.43323	ENSMUSG00000038007	Asah3l	1.77093	ENSMUSG00000049515	Espnl	1.46055750124194	ENSMUSG00000034584	Exph5	1.3832	ENSMUSG00000021510	A530054K11Rik	1.47801	ENSMUSG00000021660	Btf3	2.08131	ENSMUSG00000025473	Adam8	1.44551	ENSMUSG00000039096	Rsad1	1.49569	ENSMUSG00000047002	Msgn1	1.53278
ENSMUSG00000045521	Tssk2	1.50068	ENSMUSG00000036242	3632451O06Rik	1.43271	ENSMUSG00000022113	Trim52	1.76423	ENSMUSG00000053465	Hs6st3	1.45995169892598	ENSMUSG00000028478	Clta	1.38251	ENSMUSG00000028314	4930547C10Rik	1.47794	ENSMUSG00000053448		2.08088	ENSMUSG00000030965	Fam175b	1.44455	ENSMUSG00000062373		1.49327	ENSMUSG00000036463	4930544G11Rik	1.53275
ENSMUSG00000021364	Elovl2	1.50008	ENSMUSG00000031731	AC122807.3	1.43248	ENSMUSG00000037390	Muc3	1.7577	ENSMUSG00000003380	Rabac1	1.45963184583627	ENSMUSG00000039382	Wdr45	1.38241	ENSMUSG00000026489	Cabc1	1.47743	ENSMUSG00000000787	Ddx3x	2.08052	ENSMUSG00000032641	Gpr19	1.44171	ENSMUSG00000059666	Sohlh1	1.49245	ENSMUSG00000006538	Ihh	1.53264
ENSMUSG00000051180	Olfr522	1.49978	ENSMUSG00000046886	Zfp474	1.43136	ENSMUSG00000047364		1.75668	ENSMUSG00000063969		1.45861755404785	ENSMUSG00000061778	Mospd2	1.38221	ENSMUSG00000038497	Tmco3	1.47622	ENSMUSG00000056187		2.07877	ENSMUSG00000043391	2510009E07Rik	1.44105	ENSMUSG00000003682		1.48949	ENSMUSG00000056551		1.52913
ENSMUSG00000037250		1.49347	ENSMUSG00000032562	Gnai2	1.42986	ENSMUSG00000025783	4930412O13Rik	1.75577	ENSMUSG00000033327	Tnxb	1.45789102442340	ENSMUSG00000062072		1.38142	ENSMUSG00000006764	Tph2	1.47339	ENSMUSG00000054782		2.07439	ENSMUSG00000052695		1.43981	ENSMUSG00000037593	BC030499	1.48927	ENSMUSG00000040828	Tmem146	1.52835
ENSMUSG00000020710		1.49305	ENSMUSG00000027168	Pax6	1.42774	ENSMUSG00000031384	Asb9	1.75523	ENSMUSG00000037742	Eef1a1	1.45666503072436	ENSMUSG00000031059	Ndufb11	1.38007	ENSMUSG00000007041	Clic1	1.47322	ENSMUSG00000052929		2.07359	ENSMUSG00000028082	Sh3d19	1.43967	ENSMUSG00000054435	Fabp1	1.48866	ENSMUSG00000055838	Olfr357	1.52803
ENSMUSG00000057160		1.49008	ENSMUSG00000007721	Ccdc124	1.42745	ENSMUSG00000010080	Epn3	1.75382	ENSMUSG00000058503	Fam133b	1.45654953312664	ENSMUSG00000048888	AC104099.5	1.37914	ENSMUSG00000048155	1700014N06Rik	1.47305	ENSMUSG00000029484	Anxa3	2.07252	ENSMUSG00000048070	A530088H08Rik	1.43956	ENSMUSG00000022983	Sfrs15	1.48829	ENSMUSG00000028412	Slc44a1	1.52769
ENSMUSG00000002771	Grin2d	1.48779	ENSMUSG00000049439	Cyp20a1	1.4271	ENSMUSG00000051184	Zfp524	1.75215	ENSMUSG00000048744		1.45613373816407	ENSMUSG00000036590		1.37696	ENSMUSG00000028988	Ctnnbip1	1.472	ENSMUSG00000028664	Ephb2	2.0637	ENSMUSG00000049606	Zfp644	1.43944	ENSMUSG00000030714	Ccdc101	1.48793	ENSMUSG00000038563	Eftud1	1.5274
ENSMUSG00000031373	Car5b	1.48736	ENSMUSG00000036279	AC120871.12-201	1.42618	ENSMUSG00000026280	Atg4b	1.74982	ENSMUSG00000053476		1.45545096083371	ENSMUSG00000003363	Pld3	1.37689	ENSMUSG00000031984	2810004N23Rik	1.47174	ENSMUSG00000028224	Nbn	2.06361	ENSMUSG00000059230	Defb4	1.43932	ENSMUSG00000036242	3632451O06Rik	1.48782	ENSMUSG00000063337		1.52639
ENSMUSG00000022142	Nup155	1.486	ENSMUSG00000046953		1.42352	ENSMUSG00000020605	Hs1bp3	1.74785	ENSMUSG00000034908	Sidt2	1.45498873612467	ENSMUSG00000031024	St5	1.3748	ENSMUSG00000057118		1.4689	ENSMUSG00000022113	Trim52	2.05753	ENSMUSG00000004371	Il11	1.43874	ENSMUSG00000024501	Dpysl3	1.48754	ENSMUSG00000062084		1.52578
ENSMUSG00000034192	Lsm3	1.48587	ENSMUSG00000020303	Stc2	1.42319	ENSMUSG00000044798	Olfr923	1.74682	ENSMUSG00000061707	AC113295.1	1.45453433739098	ENSMUSG00000027111	Itga6	1.37316	ENSMUSG00000047050	Olfr914	1.46821	ENSMUSG00000020289	Mare	2.05634	ENSMUSG00000043487	Acot6	1.43869	ENSMUSG00000060480	Hnrnpc	1.48726	ENSMUSG00000027454	Gins1	1.52333
ENSMUSG00000062943		1.48583	ENSMUSG00000025317	Car5a	1.4196	ENSMUSG00000031792	AA960436	1.74651	ENSMUSG00000046159	Chrm3	1.45407911639109	ENSMUSG00000034753		1.37292	ENSMUSG00000024228	Nudt12	1.46743	ENSMUSG00000041189	Chrnb1	2.05312	ENSMUSG00000032512	Wdr48	1.43848	ENSMUSG00000053883	Grwd1	1.48658	ENSMUSG00000023274	Cd4	1.52082
ENSMUSG00000034117	Gpr44	1.48539	ENSMUSG00000024233	Lyzl1	1.41626	ENSMUSG00000027834	Serpini1	1.74568	ENSMUSG00000007907	4931407G18Rik	1.45384810932724	ENSMUSG00000040767	3300001G02Rik	1.3729	ENSMUSG00000003068	Stk11	1.46605	ENSMUSG00000017485	Top2b	2.0506	ENSMUSG00000001240	Ramp2	1.43741	ENSMUSG00000035722	Abca7	1.48638	ENSMUSG00000021451	Sema4d	1.52077
ENSMUSG00000025809	Itgb1	1.48527	ENSMUSG00000008874	Clec3a	1.41623	ENSMUSG00000039519	Cyp7b1	1.7454	ENSMUSG00000039530	Tusc3	1.45236620217123	ENSMUSG00000020700	Map3k3	1.37249	ENSMUSG00000010760	Phlda2	1.46317	ENSMUSG00000031445	Proz	2.04731	ENSMUSG00000057992		1.43735	ENSMUSG00000029391		1.486	ENSMUSG00000030890	Ilk	1.51941
ENSMUSG00000030879	Mrpl17	1.48287	ENSMUSG00000040711	Sh3pxd2b	1.41602	ENSMUSG00000036986	Pml	1.74472	ENSMUSG00000043719		1.45160863799950	ENSMUSG00000030225	Dera	1.37101	ENSMUSG00000056632	Dsg3	1.46314	ENSMUSG00000001507	Itga3	2.04557	ENSMUSG00000035860	1110049B09Rik	1.43691	ENSMUSG00000025267		1.48592	ENSMUSG00000044070		1.51735
ENSMUSG00000028530	Jak1	1.48267	ENSMUSG00000020231	Dip2a	1.41357	ENSMUSG00000039521	Foxp3	1.74118	ENSMUSG00000029125	Stx18	1.4511846873021	ENSMUSG00000033156	Cst10	1.37053	ENSMUSG00000057790		1.46212	ENSMUSG00000006360	Crip1	2.04493	ENSMUSG00000022864	D16Ertd472e	1.43566	ENSMUSG00000046341	AL845317.7	1.4816	ENSMUSG00000040856	Dlk1	1.51406
ENSMUSG00000053793		1.48206	ENSMUSG00000020080	Hkdc1	1.41283	ENSMUSG00000037446	Tulp1	1.74032	ENSMUSG00000031163	Glod5	1.45046172424881	ENSMUSG00000024114	4931440B09Rik	1.37004	ENSMUSG00000029436	Mmp17	1.46184	ENSMUSG00000019312	Grb7	2.04472	ENSMUSG00000062656		1.43499	ENSMUSG00000040770	Il25	1.48062	ENSMUSG00000020786		1.51119
ENSMUSG00000056915		1.47881	ENSMUSG00000003948	Mmd	1.41238	ENSMUSG00000034902	Pip5k1c	1.73976	ENSMUSG00000029193	Cckar	1.44984153232938	ENSMUSG00000056745		1.36935	ENSMUSG00000055373	Fut9	1.46164	ENSMUSG00000045549		2.04415	ENSMUSG00000060490	V1ri5	1.43494	ENSMUSG00000027716	Trpc3	1.47829	ENSMUSG00000047898	Ccr4	1.51043
ENSMUSG00000033880	Lgals3bp	1.47806	ENSMUSG00000044233		1.41146	ENSMUSG00000063283		1.73716	ENSMUSG00000055238		1.44864010883305	ENSMUSG00000052163		1.36651	ENSMUSG00000061422		1.46035	ENSMUSG00000010914	Pdhx	2.04257	ENSMUSG00000028331	5830415F09Rik	1.43406	ENSMUSG00000053007		1.47698	ENSMUSG00000033618	Map3k13	1.51018
ENSMUSG00000045340	V1rl1	1.47744	ENSMUSG00000038738	Shank1	1.41092	ENSMUSG00000052858		1.73537	ENSMUSG00000056438	AL592149.2	1.44824385817917	ENSMUSG00000036502	6430550H21Rik	1.36584	ENSMUSG00000039742	BC048651	1.46035	ENSMUSG00000031870	Pgr	2.04225	ENSMUSG00000003721	Insig2	1.43216	ENSMUSG00000050309		1.47659	ENSMUSG00000029823	Luc7l2	1.50939
ENSMUSG00000022991	Lalba	1.47673	ENSMUSG00000020061	Mybpc1	1.40884	ENSMUSG00000007783	Cpt1c	1.73295	ENSMUSG00000048206	Dnajb8	1.44802419946064	ENSMUSG00000021490	Slc34a1	1.36563	ENSMUSG00000002222	Rmnd5a	1.46014	ENSMUSG00000031896	Ctrl	2.04067	ENSMUSG00000002235		1.43169	ENSMUSG00000031450	Grk1	1.47606	ENSMUSG00000019302	Atp6v0a1	1.5092
ENSMUSG00000030859	1700063I17Rik	1.47643	ENSMUSG00000038660		1.40832	ENSMUSG00000041264	Uspl1	1.73065	ENSMUSG00000000700		1.44752020985426	ENSMUSG00000032368	Zic1	1.36537	ENSMUSG00000029655	N4bp2l2	1.45896	ENSMUSG00000042825		2.04045	ENSMUSG00000017378		1.43062	ENSMUSG00000021944	Gata4	1.47503	ENSMUSG00000036720		1.50882
ENSMUSG00000038677	Scube3	1.47627	ENSMUSG00000029426	Scarb2	1.40715	ENSMUSG00000052206		1.72869	ENSMUSG00000057231		1.44626254865928	ENSMUSG00000061691		1.36516	ENSMUSG00000043998	Mgat2	1.45861	ENSMUSG00000025409	Mbd6	2.03964	ENSMUSG00000045995		1.4306	ENSMUSG00000047738		1.47395	ENSMUSG00000050554		1.50663
ENSMUSG00000017713	Tha1	1.46985	ENSMUSG00000009596	Taf7l	1.40593	ENSMUSG00000041399	1700013G24Rik	1.72734	ENSMUSG00000046404	Yod1	1.44624266208255	ENSMUSG00000055108	Phxr2	1.36479	ENSMUSG00000032253	Phip	1.45799	ENSMUSG00000032470	Mras	2.03957	ENSMUSG00000021311	Mtr	1.43012	ENSMUSG00000049026		1.47362	ENSMUSG00000045355		1.50631
ENSMUSG00000039046	Usp6nl	1.46933	ENSMUSG00000046697	Enpp7	1.40576	ENSMUSG00000031772	Cntnap4	1.72454	ENSMUSG00000015305	Sash1	1.44606493589187	ENSMUSG00000038884	A230050P20Rik	1.3639	ENSMUSG00000055086		1.45763	ENSMUSG00000022564	Grina	2.03937	ENSMUSG00000061540	Orm2	1.42725	ENSMUSG00000004837	Grap	1.47305	ENSMUSG00000063273	Narg1	1.50629
ENSMUSG00000049409	Prokr1	1.46863	ENSMUSG00000039033	Tasp1	1.40514	ENSMUSG00000049511	Htr1b	1.72396	ENSMUSG00000051390	Zbtb22	1.44574965888507	ENSMUSG00000034911	Ushbp1	1.36276	ENSMUSG00000054598	9130230L23Rik	1.45753	ENSMUSG00000023267	Gabrr2	2.03846	ENSMUSG00000046934	Csl	1.42568	ENSMUSG00000062400	4932435O22Rik	1.47266	ENSMUSG00000007036	Bat5	1.50531
ENSMUSG00000004032	Gstm5	1.46853	ENSMUSG00000041698	Slco1a1	1.40512	ENSMUSG00000036322	CR974457.17-201	1.71945	ENSMUSG00000039037	St6galnac5	1.44524235469244	ENSMUSG00000041828	Abca8a	1.36171	ENSMUSG00000029163	Emilin1	1.45753	ENSMUSG00000024862	Klc2	2.03479	ENSMUSG00000023045	Soat2	1.42333	ENSMUSG00000055972		1.47236	ENSMUSG00000019877	Serinc1	1.50374
ENSMUSG00000037710	Cisd1	1.46852	ENSMUSG00000040928	S100pbp	1.40443	ENSMUSG00000027454	Gins1	1.71704	ENSMUSG00000028688	Toe1	1.44450540459782	ENSMUSG00000025912	Mybl1	1.36103	ENSMUSG00000042505	Acn9	1.4572	ENSMUSG00000037126	Psd	2.03422	ENSMUSG00000017314	Mpp2	1.42313	ENSMUSG00000054499		1.47157	ENSMUSG00000034880	Mrpl34	1.50361
ENSMUSG00000044317	Gpr4	1.46692	ENSMUSG00000047547	Cltb	1.40374	ENSMUSG00000057092	Fxyd3	1.71583	ENSMUSG00000020155	Kcnmb1	1.44413208054349	ENSMUSG00000046655		1.36069	ENSMUSG00000058523	Mup5	1.45673	ENSMUSG00000031450	Grk1	2.03349	ENSMUSG00000025369	Smarcc2	1.42024	ENSMUSG00000061630	Hist1h2ab	1.46998	ENSMUSG00000053289	Ddx10	1.50351
ENSMUSG00000056802		1.46636	ENSMUSG00000036856	Wnt4	1.4032	ENSMUSG00000037221	Mospd3	1.71553	ENSMUSG00000008398	Elk3	1.44410151148970	ENSMUSG00000033967	2310014L17Rik	1.36056	ENSMUSG00000019792	Trmt11	1.4561	ENSMUSG00000037446	Tulp1	2.03245	ENSMUSG00000038335	Tsr1	1.42018	ENSMUSG00000057184		1.46908	ENSMUSG00000021160		1.50263
ENSMUSG00000050383	Svs3b	1.46564	ENSMUSG00000036208	BC027231	1.40203	ENSMUSG00000026236		1.71402	ENSMUSG00000039098	AC153546.1	1.44391369111863	ENSMUSG00000031966	Glb1l3	1.35898	ENSMUSG00000028199	Cryz	1.45437	ENSMUSG00000006764	Tph2	2.03207	ENSMUSG00000024866	Acy3	1.42009	ENSMUSG00000048478	4732415M23Rik	1.4671	ENSMUSG00000034753		1.50227
ENSMUSG00000049858	Suox	1.46548	ENSMUSG00000027134	Agpat7	1.40143	ENSMUSG00000040808	S100g	1.71334	ENSMUSG00000049315	Olfr348	1.44358339234495	ENSMUSG00000022668	Gtpbp8	1.35894	ENSMUSG00000036280		1.4535	ENSMUSG00000054434	Tmem120b	2.03084	ENSMUSG00000053337	EG433873	1.41917	ENSMUSG00000050009	Lrrc25	1.46633	ENSMUSG00000028938	Galntl5	1.5006
ENSMUSG00000053184	Spaca3	1.46512	ENSMUSG00000023460	Rab12	1.4008	ENSMUSG00000005718	Tcfap4	1.71277	ENSMUSG00000032531	Amotl2	1.44338892948808	ENSMUSG00000041840	Ccdc5	1.35735	ENSMUSG00000028191	Bcl10	1.45316	ENSMUSG00000044715	4933433P14Rik	2.01949	ENSMUSG00000027324	Rpusd2	1.41765	ENSMUSG00000013611	Snx31	1.4661	ENSMUSG00000046378	Asphd1	1.50021
ENSMUSG00000025038	Efhc2	1.46235	ENSMUSG00000030683	Sez6l2	1.39973	ENSMUSG00000044249	Defb29	1.71128	ENSMUSG00000020395	Itk	1.4432067262281	ENSMUSG00000026885	Ttll11	1.3566	ENSMUSG00000040013	Fkbp6	1.45264	ENSMUSG00000027170	Eif3m	2.01898	ENSMUSG00000059326	Csf2ra	1.41731	ENSMUSG00000047324	4931429P17Rik	1.46605	ENSMUSG00000041882		1.49999
ENSMUSG00000026219	Trip12	1.46176	ENSMUSG00000032912		1.39955	ENSMUSG00000049598	Vsig8	1.70931	ENSMUSG00000010048	Ifrd2	1.44196251861736	ENSMUSG00000035530	Eif1	1.35646	ENSMUSG00000048070	A530088H08Rik	1.44951	ENSMUSG00000031527	Thex1	2.01587	ENSMUSG00000021669	Col4a3bp	1.41643	ENSMUSG00000040811	Eml2	1.4658	ENSMUSG00000011096	Akt1s1	1.49904
ENSMUSG00000052026	Slc6a7	1.46172	ENSMUSG00000031154	Otud5	1.39863	ENSMUSG00000061342	Olfr1168	1.70894	ENSMUSG00000038156	Spon1	1.44162259612808	ENSMUSG00000044744	1700001G17Rik	1.35637	ENSMUSG00000030222	Rerg	1.44923	ENSMUSG00000050118		2.01373	ENSMUSG00000008763	Man1a2	1.41636	ENSMUSG00000049988		1.46576	ENSMUSG00000062987	Olfr715	1.49815
ENSMUSG00000032186	Tmod2	1.46073	ENSMUSG00000025477	Inpp5a	1.39711	ENSMUSG00000037166	Ppp1r14a	1.70782	ENSMUSG00000051198	4930548G14Rik	1.44131073834249	ENSMUSG00000055360	Prl2c5	1.35624	ENSMUSG00000026201	Stk16	1.44834	ENSMUSG00000026439	Rbbp5	2.01358	ENSMUSG00000039481	Nrtn	1.41627	ENSMUSG00000039450	Dcxr	1.46571	ENSMUSG00000049404	Rarres1	1.49798
ENSMUSG00000062786		1.46068	ENSMUSG00000048533		1.39695	ENSMUSG00000056820	AL672234.27	1.70751	ENSMUSG00000003534	Ddr1	1.44124241760139	ENSMUSG00000036339	6720456H20Rik	1.35551	ENSMUSG00000061470		1.44802	ENSMUSG00000044243	A830053O21Rik	2.01316	ENSMUSG00000051337		1.4155	ENSMUSG00000057356	Rpl38	1.46522	ENSMUSG00000034757	Tmub2	1.49775
ENSMUSG00000026615	Eprs	1.46024	ENSMUSG00000006642	Tcf23	1.39689	ENSMUSG00000060233		1.70656	ENSMUSG00000053158	Fes	1.4409477490656	ENSMUSG00000022332	Khdrbs3	1.35518	ENSMUSG00000053024	Cntn2	1.44718	ENSMUSG00000027322	Siglec1	2.01309	ENSMUSG00000033499	Larp5	1.41398	ENSMUSG00000033411	Ctdspl2	1.46517	ENSMUSG00000062994		1.49582
ENSMUSG00000060731		1.45989	ENSMUSG00000038885		1.39684	ENSMUSG00000025103	Btbd1	1.70324	ENSMUSG00000044811	Cd300d	1.44092797933921	ENSMUSG00000036198	1100001E04Rik	1.35502	ENSMUSG00000060173		1.44714	ENSMUSG00000038402	Foxf2	2.01298	ENSMUSG00000022783	Spag6	1.41373	ENSMUSG00000037032	Apbb1	1.46403	ENSMUSG00000030909	Anks4b	1.49081
ENSMUSG00000052750		1.45905	ENSMUSG00000044865		1.39617	ENSMUSG00000037552	Plekhg2	1.70294	ENSMUSG00000033278	Ptprm	1.43918800148497	ENSMUSG00000006235	Epor	1.35434	ENSMUSG00000061477	Rps7	1.44625	ENSMUSG00000050815	Olfr1441	2.01184	ENSMUSG00000003778	Brd8	1.41091	ENSMUSG00000005716	Pvalb	1.46245	ENSMUSG00000033804		1.48646
ENSMUSG00000037784	Dzip1l	1.45849	ENSMUSG00000026655	3110001A13Rik	1.39424	ENSMUSG00000063852		1.70247	ENSMUSG00000002210	1500002O20Rik	1.43864204727612	ENSMUSG00000002265	Peg3	1.35356	ENSMUSG00000021445		1.44458	ENSMUSG00000009070	Rtdr1	2.01023	ENSMUSG00000022020	Narg1l	1.4103	ENSMUSG00000024897	Apba1	1.46194	ENSMUSG00000026946	Nmi	1.48582
ENSMUSG00000049950	Rpp38	1.45737	ENSMUSG00000008429	Herpud2	1.39394	ENSMUSG00000012301		1.70189	ENSMUSG00000064101		1.43842538885995	ENSMUSG00000009116	AC158618.5	1.35005	ENSMUSG00000048920	Fkrp	1.44458	ENSMUSG00000009640	Dmap1	2.00961	ENSMUSG00000053024	Cntn2	1.40944	ENSMUSG00000023830	Igf2r	1.46139	ENSMUSG00000035890	Rnf126	1.48574
ENSMUSG00000023781	Hes7	1.45726	ENSMUSG00000014748	Tex261	1.39381	ENSMUSG00000026889	Rbm18	1.70091	ENSMUSG00000027274	Mkks	1.43825233924187	ENSMUSG00000028533	1700011H22Rik	1.34765	ENSMUSG00000014232	Cluap1	1.44332	ENSMUSG00000060923	Acyp2	2.00892	ENSMUSG00000042916		1.40845	ENSMUSG00000027598	Itch	1.46138	ENSMUSG00000045371		1.4857
ENSMUSG00000032377	Plscr4	1.45683	ENSMUSG00000021214	Akr1c18	1.39365	ENSMUSG00000024042	Snf1lk	1.70033	ENSMUSG00000021539	Lect2	1.43806618749488	ENSMUSG00000037012	Hk1	1.34738	ENSMUSG00000059941		1.44264	ENSMUSG00000059518	Znhit1	2.00822	ENSMUSG00000022119	Rbm26	1.40801	ENSMUSG00000032549	Rab6b	1.46109	ENSMUSG00000063083		1.48482
ENSMUSG00000040385	Ppp1ca	1.45676	ENSMUSG00000030745	Il21r	1.39312	ENSMUSG00000018909	Arrb1	1.69928	ENSMUSG00000058271		1.43780773168680	ENSMUSG00000041528	Rnf123	1.34724	ENSMUSG00000052468	Pmp2	1.44235	ENSMUSG00000049307	Fut4	2.00491	ENSMUSG00000049562	Gm962	1.40785	ENSMUSG00000024042	Snf1lk	1.45961	ENSMUSG00000039224	D1Pas1	1.48416
ENSMUSG00000034341	Wbp2	1.45663	ENSMUSG00000044322	Dsc1	1.39311	ENSMUSG00000000278	Scpep1	1.69893	ENSMUSG00000036885	4631416L12Rik	1.43762016919454	ENSMUSG00000042121	Ssh1	1.34685	ENSMUSG00000041245	Wnk3	1.44177	ENSMUSG00000037787	2810002N01Rik	2.00395	ENSMUSG00000053710		1.40736	ENSMUSG00000054589		1.45955	ENSMUSG00000058177		1.4839
ENSMUSG00000059934	Prh1	1.45659	ENSMUSG00000020436	Gabrg2	1.39205	ENSMUSG00000032714	Syde1	1.69761	ENSMUSG00000054517	Trim65	1.43746623536011	ENSMUSG00000023289	Sva	1.34664	ENSMUSG00000029380	Cxcl1	1.44134	ENSMUSG00000020312	Shc2	2.00391	ENSMUSG00000029790	Tsga14	1.40676	ENSMUSG00000034157	2310044G17Rik	1.45947	ENSMUSG00000043091	Tuba1c	1.48356
ENSMUSG00000032478	Nme6	1.45233	ENSMUSG00000039556	Ppp1r3f	1.39199	ENSMUSG00000060731		1.69597	ENSMUSG00000029401	Rilpl2	1.43695753184198	ENSMUSG00000048957		1.34574	ENSMUSG00000028243	Ubxn2b	1.44016	ENSMUSG00000033826	Dnahc8	2.00388	ENSMUSG00000055341	Zfp457	1.40486	ENSMUSG00000019146	Cacng2	1.45871	ENSMUSG00000019917	Sept10	1.483
ENSMUSG00000051768	Xrcc1	1.45221	ENSMUSG00000039737	Prkrip1	1.3916	ENSMUSG00000058065		1.69326	ENSMUSG00000024885	Aldh3b1	1.43664945834229	ENSMUSG00000020284	1810043G02Rik	1.34494	ENSMUSG00000038300	Pth2	1.43816	ENSMUSG00000045091	Aqp12	2.00214	ENSMUSG00000022579	Gpihbp1	1.40329	ENSMUSG00000036990	Otud4	1.45852	ENSMUSG00000062953		1.48161
ENSMUSG00000001670	Tat	1.45136	ENSMUSG00000025144	Stra13	1.38966	ENSMUSG00000022144	Gdnf	1.69172	ENSMUSG00000025889	Snca	1.43655752692591	ENSMUSG00000050818	Olfr330	1.34473	ENSMUSG00000028938	Galntl5	1.43782	ENSMUSG00000031903	Lypla3	1.99948	ENSMUSG00000040435	Myd116	1.40292	ENSMUSG00000031217	Efnb1	1.45836	ENSMUSG00000054261		1.48119
ENSMUSG00000062349		1.44873	ENSMUSG00000019039	Dalrd3	1.38928	ENSMUSG00000018567	Gabarap	1.6902	ENSMUSG00000034800	Zfp661	1.43622335433119	ENSMUSG00000028145	Them4	1.34422	ENSMUSG00000027636	Sla2	1.43728	ENSMUSG00000063652	Slc22a21	1.99864	ENSMUSG00000059934	Prh1	1.40162	ENSMUSG00000038058	Nod1	1.45688	ENSMUSG00000046562	Unc119b	1.48071
ENSMUSG00000029490	Mfsd7a	1.44863	ENSMUSG00000024422	Dhx16	1.38874	ENSMUSG00000044103	Il1f9	1.68925	ENSMUSG00000022744	Cldnd1	1.43615760251020	ENSMUSG00000036099	Vezt	1.34365	ENSMUSG00000042184	1700069L16Rik	1.43537	ENSMUSG00000037166	Ppp1r14a	1.99575	ENSMUSG00000031697	Orc6l	1.40089	ENSMUSG00000008874	Clec3a	1.4558	ENSMUSG00000011263	Exoc3l2	1.47927
ENSMUSG00000045248	Med26	1.44844	ENSMUSG00000038000	Acd	1.38831	ENSMUSG00000028893	Sesn2	1.68848	ENSMUSG00000058093	AA987161	1.43578794063897	ENSMUSG00000041052	Slc7a13	1.34267	ENSMUSG00000051929		1.43467	ENSMUSG00000030758		1.99463	ENSMUSG00000021692	Dimt1	1.40025	ENSMUSG00000061777	Slc22a12	1.45566	ENSMUSG00000021668	Polk	1.47835
ENSMUSG00000050569		1.44681	ENSMUSG00000044636	Csrnp2	1.38524	ENSMUSG00000021214	Akr1c18	1.68846	ENSMUSG00000036972	Zic4	1.43564816442968	ENSMUSG00000029449	Rhof	1.34227	ENSMUSG00000031023	D930014E17Rik	1.43442	ENSMUSG00000033983	Coil	1.99445	ENSMUSG00000020160	Meis1	1.39978	ENSMUSG00000041815	Poldip3	1.45285	ENSMUSG00000052316	Lrrc15	1.47723
ENSMUSG00000020888	Dvl2	1.44634	ENSMUSG00000044505	Lingo4	1.38402	ENSMUSG00000037933	Bicd2	1.68723	ENSMUSG00000047638	Nr1h4	1.43531864612748	ENSMUSG00000054183		1.34221	ENSMUSG00000027347	Rasgrp1	1.43352	ENSMUSG00000053617	Sh3pxd2a	1.99387	ENSMUSG00000015748	Prpf3	1.39755	ENSMUSG00000031839	Hsbp1	1.45169	ENSMUSG00000015053	Gata2	1.47463
ENSMUSG00000015441	Gzmf	1.44607	ENSMUSG00000038718	Pbx3	1.384	ENSMUSG00000029283	Cdc7	1.68623	ENSMUSG00000010086	Rnf112	1.43515140252281	ENSMUSG00000027881	Prpf38b	1.34184	ENSMUSG00000039460		1.43242	ENSMUSG00000062515	Fabp4	1.99291	ENSMUSG00000055708		1.39604	ENSMUSG00000006642	Tcf23	1.44833	ENSMUSG00000005674	Tomm40l	1.47374
ENSMUSG00000022969	Il10rb	1.4457	ENSMUSG00000015659	Serac1	1.38216	ENSMUSG00000004377		1.68586	ENSMUSG00000038165	AC116136.2	1.43475113325567	ENSMUSG00000038717	Atp5l	1.34183	ENSMUSG00000025083	Afap1l2	1.43076	ENSMUSG00000008892	Vdac3	1.9893	ENSMUSG00000051851	Cxx1c	1.39522	ENSMUSG00000039879	Heca	1.44822	ENSMUSG00000006095	Tbcb	1.47316
ENSMUSG00000024767	Otub1	1.44429	ENSMUSG00000001656	Hoxc11	1.37954	ENSMUSG00000054719		1.68399	ENSMUSG00000041018		1.4332083865537	ENSMUSG00000060929	AC117602.9	1.34146	ENSMUSG00000022110	Sucla2	1.43025	ENSMUSG00000022212	Cpne6	1.98714	ENSMUSG00000021958	2610028A01Rik	1.39426	ENSMUSG00000054721	Lrrc8c	1.44796	ENSMUSG00000030423	Pop4	1.47302
ENSMUSG00000037960	1110007C09Rik	1.44425	ENSMUSG00000024908	Saps3	1.37953	ENSMUSG00000059079		1.68324	ENSMUSG00000032739	Pram1	1.43241392155684	ENSMUSG00000055561	Spink5	1.34053	ENSMUSG00000059694		1.42948	ENSMUSG00000053222		1.98644	ENSMUSG00000037851	Iars	1.39423	ENSMUSG00000038975	Rabggtb	1.44555	ENSMUSG00000063329		1.47033
ENSMUSG00000048885		1.44146	ENSMUSG00000006567	Atp7b	1.37947	ENSMUSG00000035656	AC139244.4	1.68323	ENSMUSG00000050196		1.43221462077610	ENSMUSG00000047415	Gpr68	1.34048	ENSMUSG00000002409	Dyrk1b	1.42858	ENSMUSG00000027335	Adra1d	1.98598	ENSMUSG00000031257	Nox1	1.39361	ENSMUSG00000028327	1300002K09Rik	1.44426	ENSMUSG00000022175	Lrp10	1.46997
ENSMUSG00000052429	Prmt1	1.44123	ENSMUSG00000041319	Thoc6	1.37888	ENSMUSG00000024791	Cdca5	1.68145	ENSMUSG00000032818	Loxhd1	1.43156501775602	ENSMUSG00000022019	Tdrd3	1.34024	ENSMUSG00000027540	Ptpn1	1.42763	ENSMUSG00000042340	Ctf1	1.98436	ENSMUSG00000017007	Rbpjl	1.39359	ENSMUSG00000047260	Tmem93	1.4436	ENSMUSG00000052763	Zfp212	1.46961
ENSMUSG00000000301	Pemt	1.44092	ENSMUSG00000023883	Phf10	1.37837	ENSMUSG00000056501	Cebpb	1.68092	ENSMUSG00000050251	Olfr809	1.43075173415436	ENSMUSG00000021731	Mrps30	1.34018	ENSMUSG00000048620	Olfr1336	1.4276	ENSMUSG00000024764	AC140307.3	1.982	ENSMUSG00000028778	Hcrtr1	1.39309	ENSMUSG00000064325	Hhip	1.44308	ENSMUSG00000037311		1.46928
ENSMUSG00000061447		1.44085	ENSMUSG00000022414	Map3k7ip1	1.37748	ENSMUSG00000041949	Tmco7	1.68091	ENSMUSG00000033633	Clec18a	1.43073304308211	ENSMUSG00000045019	Asah3	1.3394	ENSMUSG00000045319	5430407P10Rik	1.42722	ENSMUSG00000020665		1.98051	ENSMUSG00000043301	Kcnj6	1.39295	ENSMUSG00000029253	Cenpc1	1.44128	ENSMUSG00000053049	OTTMUSG00000021246	1.46922
ENSMUSG00000020123	Avpr1a	1.44077	ENSMUSG00000020125	Ela2	1.37722	ENSMUSG00000021785	Ngly1	1.68007	ENSMUSG00000019951	Uhrf1bp1l	1.43055691488027	ENSMUSG00000037017	Zscan21	1.33927	ENSMUSG00000027206	Cops2	1.42649	ENSMUSG00000043323	2410025L10Rik	1.97937	ENSMUSG00000028668	Tceb3	1.39286	ENSMUSG00000027094		1.44117	ENSMUSG00000008874	Clec3a	1.46902
ENSMUSG00000042712	Wbp5	1.43851	ENSMUSG00000024415		1.3772	ENSMUSG00000042135		1.67989	ENSMUSG00000060334		1.42978917126880	ENSMUSG00000050009		1.33866	ENSMUSG00000047415	Gpr68	1.42525	ENSMUSG00000051184	Zfp524	1.97728	ENSMUSG00000050761	AC133488.30	1.39163	ENSMUSG00000021496	Pcbd2	1.44028	ENSMUSG00000058164	AL840625.9	1.46624
ENSMUSG00000050534	Htr5b	1.43672	ENSMUSG00000038520	Tbc1d17	1.37625	ENSMUSG00000064106		1.67869	ENSMUSG00000020053	Igf1	1.42954264450676	ENSMUSG00000026121	Sema4c	1.33841	ENSMUSG00000039148	Sart1	1.42474	ENSMUSG00000027881	Prpf38b	1.97537	ENSMUSG00000056379	Taar1	1.39094	ENSMUSG00000026816	Gtf3c5	1.43841	ENSMUSG00000029605	Oas1b	1.46618
ENSMUSG00000047019		1.43619	ENSMUSG00000008036	Ap2s1	1.37624	ENSMUSG00000009941	Nxf2	1.67847	ENSMUSG00000049018	Olfr368	1.42933247963061	ENSMUSG00000040577	AL672047.10	1.33798	ENSMUSG00000042328	Hps4	1.42466	ENSMUSG00000035376	Ptplb	1.97465	ENSMUSG00000017144	Rnd3	1.39023	ENSMUSG00000005824	Tnfsf14	1.43825	ENSMUSG00000053852	Gpr112	1.46601
ENSMUSG00000027107	Chrna1	1.43525	ENSMUSG00000021506	Pitx1	1.37409	ENSMUSG00000032470	Mras	1.67846	ENSMUSG00000029148	Nrbp1	1.42899617940982	ENSMUSG00000036139	Hoxc9	1.33778	ENSMUSG00000031245	Nsbp1	1.42378	ENSMUSG00000003545	Fosb	1.97306	ENSMUSG00000000628	Hk2	1.38974	ENSMUSG00000029330	Cds1	1.43757	ENSMUSG00000028789	Adc	1.46588
ENSMUSG00000059861		1.43467	ENSMUSG00000042464	Hoxd4	1.37374	ENSMUSG00000061155		1.67729	ENSMUSG00000053327		1.42893975244196	ENSMUSG00000037602		1.3374	ENSMUSG00000024437	AC122546.14	1.42357	ENSMUSG00000037712	Plekhc1	1.97205	ENSMUSG00000046375		1.38907	ENSMUSG00000055608		1.43751	ENSMUSG00000039050	Osbpl2	1.46561
ENSMUSG00000050657		1.43445	ENSMUSG00000038118		1.37373	ENSMUSG00000060188	Cxcl17	1.6764	ENSMUSG00000039620	6430573F11Rik	1.42885005799362	ENSMUSG00000024781	Lipa	1.33678	ENSMUSG00000052557	Gan	1.42259	ENSMUSG00000023990	Tcfeb	1.97147	ENSMUSG00000055504		1.3885	ENSMUSG00000000694		1.4375	ENSMUSG00000042157	Sprr2f	1.46559
ENSMUSG00000017969	Ptgis	1.43261	ENSMUSG00000024501	Dpysl3	1.372	ENSMUSG00000047529		1.67465	ENSMUSG00000038323	1700066M21Rik	1.42876120396813	ENSMUSG00000042116	Vwa1	1.33637	ENSMUSG00000048478	4732415M23Rik	1.42146	ENSMUSG00000048377	Foxi2	1.97016	ENSMUSG00000038872	Zfhx3	1.38593	ENSMUSG00000003974	Grm3	1.43667	ENSMUSG00000046375		1.46528
ENSMUSG00000036779		1.4319	ENSMUSG00000027314	Dll4	1.36982	ENSMUSG00000026171	Rnf25	1.67458	ENSMUSG00000038047	Haus6	1.42827459267392	ENSMUSG00000052769	AC126932.4	1.33623	ENSMUSG00000064210	Ano6	1.42124	ENSMUSG00000051746		1.97002	ENSMUSG00000040105	Ppapdc2	1.38453	ENSMUSG00000027566	Psma7	1.43623	ENSMUSG00000021488	Nsd1	1.46457
ENSMUSG00000062538		1.43145	ENSMUSG00000020781	Tsen54	1.36937	ENSMUSG00000062343		1.67454	ENSMUSG00000023084	4933430H15Rik	1.42718830289947	ENSMUSG00000027876	Reg4	1.33589	ENSMUSG00000019880	Rspo3	1.41991	ENSMUSG00000029725	2010007H12Rik	1.96967	ENSMUSG00000026238	Ptma	1.38426	ENSMUSG00000017000	Svs6	1.43536	ENSMUSG00000064149		1.46437
ENSMUSG00000059538		1.43144	ENSMUSG00000030002	Dusp11	1.36929	ENSMUSG00000037579	Kcnh3	1.67426	ENSMUSG00000050350	Gpr18	1.42640449157220	ENSMUSG00000022650	Retnlb	1.335	ENSMUSG00000031750	Il34	1.41793	ENSMUSG00000064035		1.96674	ENSMUSG00000031549	Indol1	1.38396	ENSMUSG00000049357	EG329763	1.43441	ENSMUSG00000020689	Itgb3	1.46329
ENSMUSG00000042460	C1galt1	1.42988	ENSMUSG00000029576	D930005D10Rik	1.36907	ENSMUSG00000038518	Jarid2	1.67395	ENSMUSG00000030775	Trat1	1.42628650083978	ENSMUSG00000053885	AC140327.3	1.33498	ENSMUSG00000026223	Itm2c	1.41611	ENSMUSG00000048498	Cd300e	1.96529	ENSMUSG00000061496		1.38313	ENSMUSG00000034898	Filip1	1.43425	ENSMUSG00000001741	Il16	1.46251
ENSMUSG00000062086		1.4296	ENSMUSG00000038010	Ccdc138	1.3683	ENSMUSG00000029863	Casp2	1.67381	ENSMUSG00000061650	Med9	1.42619026669228	ENSMUSG00000037725	Ckap2	1.33495	ENSMUSG00000027244	D2Ertd391e	1.41538	ENSMUSG00000062041		1.96463	ENSMUSG00000061906	Ugt2b38	1.38204	ENSMUSG00000022250		1.43404	ENSMUSG00000061999		1.4612
ENSMUSG00000057422		1.42764	ENSMUSG00000045392	Olfr1033	1.36561	ENSMUSG00000032579	Hemk1	1.67285	ENSMUSG00000062862	Zfp111	1.42551435534030	ENSMUSG00000039199	Zdhhc1	1.33479	ENSMUSG00000036636	Clcn7	1.41356	ENSMUSG00000042939		1.96375	ENSMUSG00000001039	B9d1	1.38032	ENSMUSG00000009112	Bcl2l13	1.4329	ENSMUSG00000033307	Mif	1.4603
ENSMUSG00000026390	Marco	1.42649	ENSMUSG00000028128	F3	1.365	ENSMUSG00000031158	Timm17b	1.6726	ENSMUSG00000061273	Mmgt1	1.42473849203809	ENSMUSG00000020153	Ndufs7	1.3312	ENSMUSG00000031095	Cul4b	1.41354	ENSMUSG00000032220	Myo1e	1.96312	ENSMUSG00000021710	Nln	1.37986	ENSMUSG00000054422	9330176C04Rik	1.43096	ENSMUSG00000021638	Ocln	1.45923
ENSMUSG00000015880	Ncapg	1.4237	ENSMUSG00000047259	Mc4r	1.36467	ENSMUSG00000041878	8430432A02Rik	1.67253	ENSMUSG00000029084	Cd38	1.42463787146445	ENSMUSG00000032417	Rwdd2a	1.32997	ENSMUSG00000053768	Chchd3	1.41318	ENSMUSG00000040914		1.96174	ENSMUSG00000054263	Lifr	1.37718	ENSMUSG00000004207	Psap	1.4298	ENSMUSG00000037627	AC157521.2	1.45913
ENSMUSG00000062072		1.4237	ENSMUSG00000022283	Pabpc1	1.36448	ENSMUSG00000018672	Copz2	1.6724	ENSMUSG00000043001		1.42453667652995	ENSMUSG00000031901	Dus2l	1.32986	ENSMUSG00000051177	Plcb1	1.41281	ENSMUSG00000058065		1.95935	ENSMUSG00000037393	Nmur2	1.37654	ENSMUSG00000040796		1.42951	ENSMUSG00000061180		1.45857
ENSMUSG00000024681	Ms4a3	1.42311	ENSMUSG00000045995		1.36436	ENSMUSG00000043022		1.66981	ENSMUSG00000022377	Asap1	1.42429573608978	ENSMUSG00000053914	Jmjd2d	1.32946	ENSMUSG00000006651	Aplp1	1.41279	ENSMUSG00000055270		1.95624	ENSMUSG00000053185	AC124469.4	1.37497	ENSMUSG00000052984	C130021I20Rik	1.42912	ENSMUSG00000047415	Gpr68	1.45451
ENSMUSG00000001627	Ifrd1	1.42286	ENSMUSG00000036825	Ssx2ip	1.36434	ENSMUSG00000061245		1.66979	ENSMUSG00000036800	Fam135b	1.42427657670222	ENSMUSG00000031715	Smarca5	1.32901	ENSMUSG00000000700		1.41221	ENSMUSG00000036736		1.95238	ENSMUSG00000032048	4930510E17Rik	1.37493	ENSMUSG00000030064	Frmd4b	1.42841	ENSMUSG00000004609	Cd33	1.45351
ENSMUSG00000055235	Wdr86	1.42273	ENSMUSG00000048481	P42pop	1.36428	ENSMUSG00000028837	Psmb2	1.66937	ENSMUSG00000023022	Lima1	1.42367312653241	ENSMUSG00000031458	2410022L05Rik	1.32831	ENSMUSG00000059475	Zfp426	1.41051	ENSMUSG00000048720	Tbc1d12	1.94646	ENSMUSG00000037695		1.37481	ENSMUSG00000021428	Riok1	1.4277	ENSMUSG00000030450	Oca2	1.45338
ENSMUSG00000030530	Furin	1.42017	ENSMUSG00000048000	Gigyf2	1.36215	ENSMUSG00000048997	Atxn7l2	1.66816	ENSMUSG00000027518	1700021F07Rik	1.42338470726559	ENSMUSG00000049314	Fbxw13	1.32791	ENSMUSG00000057195	Ceacam13	1.41013	ENSMUSG00000051451	Crebzf	1.94579	ENSMUSG00000027199	Gatm	1.37403	ENSMUSG00000045549		1.42583	ENSMUSG00000022388	Ttll8	1.45301
ENSMUSG00000058400	Qrfpr	1.41979	ENSMUSG00000045948	Mrps12	1.36046	ENSMUSG00000031903	Lypla3	1.66814	ENSMUSG00000032352	Lrrc1	1.42302478112927	ENSMUSG00000037242	Clic4	1.32761	ENSMUSG00000011350	EG545936	1.40859	ENSMUSG00000061812		1.94493	ENSMUSG00000061569		1.37296	ENSMUSG00000049304	Ivl	1.42548	ENSMUSG00000061235		1.45157
ENSMUSG00000034662		1.41836	ENSMUSG00000043673	Kcns3	1.36031	ENSMUSG00000045475	Lce3c	1.66788	ENSMUSG00000045378	Pxt1	1.42278856070105	ENSMUSG00000038560	Sp6	1.32725	ENSMUSG00000045328	Cenpe	1.40514	ENSMUSG00000062203	Gspt1	1.94278	ENSMUSG00000037313	Tacc3	1.3726	ENSMUSG00000025234	Arih1	1.42544	ENSMUSG00000029765	Plxna4	1.45085
ENSMUSG00000047654	Tssk6	1.41624	ENSMUSG00000019080	Mfsd3	1.35987	ENSMUSG00000003848	Nob1	1.66719	ENSMUSG00000040554	Aipl1	1.42258445914412	ENSMUSG00000064247	Plcxd1	1.32668	ENSMUSG00000062327	T	1.4043	ENSMUSG00000063004		1.94083	ENSMUSG00000028626	Col9a2	1.37245	ENSMUSG00000018593	Sparc	1.42513	ENSMUSG00000053666	AL672219.7-201	1.45068
ENSMUSG00000025469	Msx3	1.41606	ENSMUSG00000031545	Agpat6	1.35963	ENSMUSG00000056819		1.66595	ENSMUSG00000036553	Sh3tc1	1.42220028710513	ENSMUSG00000028139	2310007A19Rik	1.32596	ENSMUSG00000040385	Ppp1ca	1.40325	ENSMUSG00000025479	Cyp2e1	1.94048	ENSMUSG00000041618		1.37145	ENSMUSG00000047044	D030056L22Rik	1.42475	ENSMUSG00000058812	0610039K10Rik	1.45006
ENSMUSG00000029445	Hpd	1.41597	ENSMUSG00000046175	Tusc5	1.35935	ENSMUSG00000031790	Mmp15	1.66532	ENSMUSG00000027660	Skil	1.42169556885435	ENSMUSG00000034484	Snx2	1.32533	ENSMUSG00000048763	Hoxb3	1.40293	ENSMUSG00000046130	V1re12	1.93822	ENSMUSG00000025352	Gdf11	1.36803	ENSMUSG00000060155	Serpinb6a	1.42417	ENSMUSG00000036873	2410004B18Rik	1.44891
ENSMUSG00000015619	Gata3	1.41517	ENSMUSG00000045464	AL672251.10	1.35895	ENSMUSG00000054810		1.66504	ENSMUSG00000046455	Olfr905	1.42137802204679	ENSMUSG00000003227	Edar	1.32489	ENSMUSG00000015092	Edf1	1.40112	ENSMUSG00000016344	2700038C09Rik	1.93797	ENSMUSG00000042922	D130020L05Rik	1.36676	ENSMUSG00000044833		1.42393	ENSMUSG00000063909		1.44819
ENSMUSG00000027864	Ptgfrn	1.41359	ENSMUSG00000019558	Slc6a8	1.35841	ENSMUSG00000053275	1700080G18Rik	1.66478	ENSMUSG00000058234		1.42121713562035	ENSMUSG00000037776		1.32394	ENSMUSG00000037769	AC141429.4	1.39775	ENSMUSG00000017615	Tnfaip1	1.93765	ENSMUSG00000029467	Atp2a2	1.36524	ENSMUSG00000031347	Cetn2	1.42374	ENSMUSG00000026615	Eprs	1.44755
ENSMUSG00000047603	Zfp235	1.41275	ENSMUSG00000028737	Aldh4a1	1.35838	ENSMUSG00000062621	Olfr909	1.66476	ENSMUSG00000049843	Olfr1102	1.42047737953798	ENSMUSG00000053614	1500015L24Rik	1.32322	ENSMUSG00000015854	Cd5l	1.39769	ENSMUSG00000034108	Ccs	1.93612	ENSMUSG00000035692	Isg15	1.3651	ENSMUSG00000033821	RP23-101H1.6	1.42354	ENSMUSG00000026882	4930568D16Rik	1.44563
ENSMUSG00000055320	Tead1	1.41267	ENSMUSG00000019578	Ubxn6	1.35794	ENSMUSG00000053291	Rab4b	1.66446	ENSMUSG00000055207		1.41973185971227	ENSMUSG00000018973	Hoxb1	1.32242	ENSMUSG00000028474		1.39713	ENSMUSG00000037221	Mospd3	1.93508	ENSMUSG00000031209	Heph	1.3648	ENSMUSG00000055677		1.42309	ENSMUSG00000017428	Psmd11	1.44528
ENSMUSG00000042745	Id1	1.41227	ENSMUSG00000033790	Tubgcp5	1.35764	ENSMUSG00000038047	6230416J20Rik	1.66357	ENSMUSG00000024298	Zfp871	1.41868030918397	ENSMUSG00000028382	Rod1	1.32159	ENSMUSG00000060832	Hist1h4j	1.39602	ENSMUSG00000060469	AC140194.2	1.93407	ENSMUSG00000041842	Fhdc1	1.36437	ENSMUSG00000041959	S100a10	1.42177	ENSMUSG00000039678	Tbc1d13	1.4452
ENSMUSG00000040467		1.41092	ENSMUSG00000036131	Frmd7	1.35755	ENSMUSG00000055352		1.66189	ENSMUSG00000014686	Ceacam16	1.41832279465281	ENSMUSG00000046500	C130034I18Rik	1.32137	ENSMUSG00000020686	Gas2l2	1.3944	ENSMUSG00000055279		1.9332	ENSMUSG00000033583		1.36318	ENSMUSG00000040423	Rc3h1	1.42085	ENSMUSG00000058040		1.44431
ENSMUSG00000060441		1.40841	ENSMUSG00000003199	Mpnd	1.35682	ENSMUSG00000059720		1.66066	ENSMUSG00000004667	Polr2e	1.41820839798161	ENSMUSG00000062356		1.32097	ENSMUSG00000046976		1.39431	ENSMUSG00000056125		1.93003	ENSMUSG00000053724	EG432988	1.36292	ENSMUSG00000045306	Olfr734	1.42005	ENSMUSG00000045614		1.44336
ENSMUSG00000052822		1.40838	ENSMUSG00000048356	Olfr1496	1.35643	ENSMUSG00000038213	Tapbpl	1.66044	ENSMUSG00000021111	Papola	1.41763408497912	ENSMUSG00000040828	Tmem146	1.32061	ENSMUSG00000024519	Cplx4	1.39415	ENSMUSG00000026826	Nr4a2	1.92773	ENSMUSG00000022844	Pdia5	1.36214	ENSMUSG00000027166	Dph4	1.41981	ENSMUSG00000017774	Myo1c	1.44075
ENSMUSG00000018858	Ict1	1.4078	ENSMUSG00000031027	Stk33	1.35529	ENSMUSG00000061165	Olfr151	1.65734	ENSMUSG00000024571	AC131065.1	1.4174544194722	ENSMUSG00000020794	Ube2g1	1.32	ENSMUSG00000056080		1.39407	ENSMUSG00000035457		1.92566	ENSMUSG00000038291	Snx25	1.35996	ENSMUSG00000058522		1.41979	ENSMUSG00000044149	Nkrf	1.44066
ENSMUSG00000026863		1.40696	ENSMUSG00000027018	Hat1	1.3544	ENSMUSG00000062592		1.65683	ENSMUSG00000043247		1.41704429516302	ENSMUSG00000025651	Uqcrc1	1.31886	ENSMUSG00000035697	Hmha1	1.39372	ENSMUSG00000035390	Brsk1	1.92495	ENSMUSG00000056935		1.35863	ENSMUSG00000026833	Olfm1	1.41974	ENSMUSG00000022650	Retnlb	1.44038
ENSMUSG00000061459		1.40691	ENSMUSG00000041168	Lonp1	1.35289	ENSMUSG00000025964	Adam23	1.65609	ENSMUSG00000017004	Svs5	1.41695705982178	ENSMUSG00000057231		1.31801	ENSMUSG00000037880		1.3923	ENSMUSG00000007030	D17H6S56E-3	1.92315	ENSMUSG00000027316	Gfra4	1.35788	ENSMUSG00000014763	4932442K08Rik	1.41897	ENSMUSG00000041660	Bbox1	1.44024
ENSMUSG00000063678		1.40664	ENSMUSG00000004356	Utp20	1.35201	ENSMUSG00000041075	Fzd7	1.65455	ENSMUSG00000022561	Gpaa1	1.41690544921418	ENSMUSG00000039683	Sdk1	1.31733	ENSMUSG00000039797		1.39184	ENSMUSG00000062343		1.9218	ENSMUSG00000036492	Rnf39	1.35636	ENSMUSG00000009995	Taz	1.41649	ENSMUSG00000062100		1.43963
ENSMUSG00000016349	Eef1a2	1.4059	ENSMUSG00000046695		1.34984	ENSMUSG00000018840		1.65273	ENSMUSG00000048752		1.41681509724073	ENSMUSG00000063462		1.3165	ENSMUSG00000039231	Suv39h1	1.39142	ENSMUSG00000019261	Mtap1s	1.91725	ENSMUSG00000027297	Ltk	1.35631	ENSMUSG00000053912		1.41597	ENSMUSG00000033020	Polr2f	1.43959
ENSMUSG00000041997	Tlk1	1.40569	ENSMUSG00000026580	Selp	1.34975	ENSMUSG00000058694		1.65227	ENSMUSG00000054967	Zfp647	1.41680543119288	ENSMUSG00000021879	Dnahc7l	1.31615	ENSMUSG00000021385	Ippk	1.39133	ENSMUSG00000044139	BC039632	1.91606	ENSMUSG00000042448	Hoxd1	1.35393	ENSMUSG00000060805	Il28a	1.41597	ENSMUSG00000056966	Gjc3	1.43949
ENSMUSG00000000215	Ins2	1.40531	ENSMUSG00000023791	Pigx	1.3495	ENSMUSG00000021998	Lcp1	1.65225	ENSMUSG00000026806	Ddx31	1.41680507309338	ENSMUSG00000023206	Il15ra	1.3153	ENSMUSG00000038705	Gmeb2	1.39116	ENSMUSG00000013155	E130303B06Rik	1.91491	ENSMUSG00000022687	Boc	1.35382	ENSMUSG00000033576	Apol6	1.41589	ENSMUSG00000049653	Spatc1	1.43889
ENSMUSG00000028474		1.40494	ENSMUSG00000042737	Dpm3	1.34924	ENSMUSG00000042708	1700012A16Rik	1.65162	ENSMUSG00000024892	Pcx	1.41624325990451	ENSMUSG00000025178	Pi4k2a	1.31393	ENSMUSG00000022849	Hspbap1	1.3903	ENSMUSG00000005575	Ube2m	1.91219	ENSMUSG00000060969	Irx1	1.35308	ENSMUSG00000046432	Ngfrap1	1.41576	ENSMUSG00000059690	1700020N15Rik	1.4371
ENSMUSG00000015757	Ppil4	1.40208	ENSMUSG00000023830	Igf2r	1.34887	ENSMUSG00000063398	EG224180	1.64979	ENSMUSG00000061704	Olfr1036	1.41621200506989	ENSMUSG00000055027	Smyd1	1.31315	ENSMUSG00000031551	Indo	1.3896	ENSMUSG00000057557		1.90973	ENSMUSG00000036718	Micall2	1.35282	ENSMUSG00000051527	9630028B13Rik	1.41548	ENSMUSG00000063221	Olfr930	1.43708
ENSMUSG00000032596	Cdh29	1.40152	ENSMUSG00000005262	Ufd1l	1.34771	ENSMUSG00000001134	Uxt	1.64854	ENSMUSG00000027341	5730494N06Rik	1.41591727287880	ENSMUSG00000005667	Mthfd2	1.3122	ENSMUSG00000029505	Ep400	1.38935	ENSMUSG00000037847	BC016495	1.90746	ENSMUSG00000009640	Dmap1	1.35266	ENSMUSG00000040029	Ipo8	1.41523	ENSMUSG00000046287	Pnma3	1.43675
ENSMUSG00000039057	Myo16	1.39938	ENSMUSG00000010104		1.34685	ENSMUSG00000041984	Rptn	1.64805	ENSMUSG00000050064	Zfp697	1.41583980288870	ENSMUSG00000020268	Lyrm7	1.31203	ENSMUSG00000026542	Apcs	1.38922	ENSMUSG00000062288	AL662805.13	1.90357	ENSMUSG00000049762		1.35246	ENSMUSG00000063899	Zfp192	1.41455	ENSMUSG00000044629	Cnrip1	1.43662
ENSMUSG00000061847	Defb39	1.39824	ENSMUSG00000022180	Slc7a8	1.34632	ENSMUSG00000039452	Snx22	1.64799	ENSMUSG00000057492		1.41580757739158	ENSMUSG00000050546		1.31181	ENSMUSG00000055867	4930543L23Rik	1.38917	ENSMUSG00000034173	2410018M08Rik	1.90239	ENSMUSG00000064070	2810051F02Rik	1.35202	ENSMUSG00000020542	Myocd	1.41423	ENSMUSG00000058602		1.43586
ENSMUSG00000059280	Vpreb2	1.39794	ENSMUSG00000025869	D13Wsu177e	1.34562	ENSMUSG00000021066	Spg3a	1.64664	ENSMUSG00000017733	Spinlw1	1.41551058888631	ENSMUSG00000026942	Traf2	1.31152	ENSMUSG00000062579		1.38892	ENSMUSG00000053012	Krcc1	1.9019	ENSMUSG00000054339	AC164957.2	1.35193	ENSMUSG00000060693		1.41335	ENSMUSG00000034926	Dhcr24	1.43577
ENSMUSG00000025586	Cpeb1	1.39665	ENSMUSG00000025586	Cpeb1	1.34453	ENSMUSG00000011306	Sf4	1.6452	ENSMUSG00000043824		1.41550834685003	ENSMUSG00000002379	Ndufa11	1.31146	ENSMUSG00000033924		1.3887	ENSMUSG00000033809	Alg3	1.9003	ENSMUSG00000064223	Olfr694	1.35175	ENSMUSG00000034596		1.41333	ENSMUSG00000028527	Ak3l1	1.43544
ENSMUSG00000016495	5033414D02Rik	1.39515	ENSMUSG00000031109	Enox2	1.3439	ENSMUSG00000050721	AC135108.3	1.64477	ENSMUSG00000059854	Hydin	1.41496961010429	ENSMUSG00000063542	AL670603.6	1.31097	ENSMUSG00000037847	BC016495	1.38794	ENSMUSG00000055463		1.89841	ENSMUSG00000045515	Pou3f3	1.35153	ENSMUSG00000048368	Omd	1.41312	ENSMUSG00000024571	Txnl4a	1.43514
ENSMUSG00000034487	Kdelc2	1.39489	ENSMUSG00000004319	Clcn3	1.34387	ENSMUSG00000060878	Olfr1420	1.64367	ENSMUSG00000054641	Mmrn1	1.41400797654503	ENSMUSG00000061932	AC118232.10	1.31069	ENSMUSG00000041309	Nkx6-2	1.38793	ENSMUSG00000024271	Elp2	1.89802	ENSMUSG00000049659	Aftph	1.35083	ENSMUSG00000034504		1.41302	ENSMUSG00000048120	Entpd1	1.43455
ENSMUSG00000028701		1.39475	ENSMUSG00000034693		1.34377	ENSMUSG00000037393	Nmur2	1.64314	ENSMUSG00000046886	Zfp474	1.41377150042361	ENSMUSG00000049488	Tmem67	1.30893	ENSMUSG00000038765	Lmx1b	1.38781	ENSMUSG00000036969		1.8979	ENSMUSG00000032220	Myo1e	1.35007	ENSMUSG00000038671	Arfrp1	1.41301	ENSMUSG00000054258	EG328231	1.43429
ENSMUSG00000041809		1.3945	ENSMUSG00000019856	4930589M24Rik	1.34372	ENSMUSG00000035745	Grin3b	1.6426	ENSMUSG00000033789		1.41309051528157	ENSMUSG00000021068	Nin	1.30845	ENSMUSG00000028394	Pole3	1.38759	ENSMUSG00000062031	Athl1	1.89742	ENSMUSG00000040681	Hmgn1	1.34994	ENSMUSG00000036023	Parp2	1.41244	ENSMUSG00000007029	Vars	1.43418
ENSMUSG00000033088	Triobp	1.39432	ENSMUSG00000037740	Mrps26	1.34261	ENSMUSG00000041920	Slc16a6	1.64177	ENSMUSG00000000560	Gabra2	1.41271944109379	ENSMUSG00000025867	Cplx2	1.30832	ENSMUSG00000023804		1.38706	ENSMUSG00000047766	Lrrc49	1.89422	ENSMUSG00000036854	Hspb6	1.3492	ENSMUSG00000049038		1.41234	ENSMUSG00000032210	Dyx1c1	1.43395
ENSMUSG00000053112		1.3937	ENSMUSG00000020402	Vdac1	1.34209	ENSMUSG00000041189	Chrnb1	1.64165	ENSMUSG00000000959	Oxa1l	1.41244636063594	ENSMUSG00000059686		1.30703	ENSMUSG00000007610	Gtpbp3	1.38589	ENSMUSG00000029344	Tpst2	1.89388	ENSMUSG00000031398	Plxna3	1.34867	ENSMUSG00000044408	1110002B05Rik	1.4112	ENSMUSG00000060081	Hist1h2aa	1.43307
ENSMUSG00000054151		1.39351	ENSMUSG00000043396	AL669945.16	1.34198	ENSMUSG00000003868	Ruvbl2	1.64082	ENSMUSG00000062319	AL929240.3	1.41173558928124	ENSMUSG00000032494	Tdgf1	1.30702	ENSMUSG00000054663	AC168278.2	1.38556	ENSMUSG00000055945	Prr18	1.89329	ENSMUSG00000059249	AL807397.6	1.34695	ENSMUSG00000058361		1.41119	ENSMUSG00000061731	Ext1	1.43273
ENSMUSG00000062955		1.39228	ENSMUSG00000048904	Neurog1	1.34122	ENSMUSG00000044462		1.64025	ENSMUSG00000024663	Rab3il1	1.41100739562216	ENSMUSG00000054723	AI662250	1.30613	ENSMUSG00000029864	Gstk1	1.38513	ENSMUSG00000000381	Wap	1.89142	ENSMUSG00000061769	Klra6	1.34666	ENSMUSG00000000730	Dnmt3l	1.41108	ENSMUSG00000023073	Slc10a2	1.43146
ENSMUSG00000053502		1.392	ENSMUSG00000016327	Atp1b4	1.33922	ENSMUSG00000026792	Lrsam1	1.64016	ENSMUSG00000033500		1.41087251668691	ENSMUSG00000058097		1.30454	ENSMUSG00000045366		1.38414	ENSMUSG00000004264	Phb2	1.88983	ENSMUSG00000041301	Cftr	1.34655	ENSMUSG00000001229	Dpp9	1.41041	ENSMUSG00000043183	4732471D19Rik	1.43099
ENSMUSG00000038910	Plcl2	1.39193	ENSMUSG00000021457	Syk	1.33896	ENSMUSG00000040364	Sec1	1.63583	ENSMUSG00000046329	Slc25a23	1.41084559677794	ENSMUSG00000011096	Akt1s1	1.30421	ENSMUSG00000024854	Pold4	1.38352	ENSMUSG00000056888	Glipr1	1.88623	ENSMUSG00000048820	4930564C03Rik	1.3463	ENSMUSG00000055500	OTTMUSG00000015868	1.41029	ENSMUSG00000046720		1.43037
ENSMUSG00000064246	Chi3l1	1.39109	ENSMUSG00000044037	Als2cl	1.33802	ENSMUSG00000021375	Kif13a	1.63477	ENSMUSG00000038428		1.40983309632183	ENSMUSG00000058706	0610030E20Rik	1.30335	ENSMUSG00000040688	Tbl3	1.38314	ENSMUSG00000033831	Fgb	1.88565	ENSMUSG00000032398	Snapc5	1.34553	ENSMUSG00000041231	Ublcp1	1.40994	ENSMUSG00000064335		1.42846
ENSMUSG00000041238	Rbbp8	1.39061	ENSMUSG00000003693		1.33589	ENSMUSG00000037126	Psd	1.63046	ENSMUSG00000062201	Prl3d3	1.40976622170718	ENSMUSG00000041068	4930596D02Rik	1.30294	ENSMUSG00000042251	Pm20d1	1.38248	ENSMUSG00000027834	Serpini1	1.8846	ENSMUSG00000058913		1.3452	ENSMUSG00000064098		1.4089	ENSMUSG00000035694	Caps2	1.42825
ENSMUSG00000015854	Cd5l	1.38965	ENSMUSG00000000355	Mcts1	1.33568	ENSMUSG00000022564	Grina	1.63014	ENSMUSG00000046351	Zfp322a	1.40951039527605	ENSMUSG00000022753	Tmem30c	1.30287	ENSMUSG00000034889	2510012J08Rik	1.38087	ENSMUSG00000022607	Ptk2	1.88267	ENSMUSG00000050223		1.34474	ENSMUSG00000029437	Il31	1.40864	ENSMUSG00000044330	AC138528.8	1.42618
ENSMUSG00000051390	Zbtb22	1.38949	ENSMUSG00000045269		1.33502	ENSMUSG00000031304	Il2rg	1.62963	ENSMUSG00000055409	Nell1	1.40945885306033	ENSMUSG00000020362	Cnot6	1.30185	ENSMUSG00000021706	Zfyve16	1.37904	ENSMUSG00000036599	Chst12	1.8811	ENSMUSG00000020899	Pfas	1.34446	ENSMUSG00000030603	Psmc4	1.40714	ENSMUSG00000031226	2610029G23Rik	1.42565
ENSMUSG00000040327	Parc	1.38844	ENSMUSG00000019173	Rab5c	1.33486	ENSMUSG00000062945		1.62921	ENSMUSG00000001657	Hoxc8	1.40882331416266	ENSMUSG00000059695	1700019M22Rik	1.30173	ENSMUSG00000059495	Arhgef12	1.37872	ENSMUSG00000063915	Olfr346	1.88106	ENSMUSG00000056413	Centa1	1.34411	ENSMUSG00000042946		1.407	ENSMUSG00000050961	AY358078	1.42388
ENSMUSG00000056774		1.38812	ENSMUSG00000038079	Als2cr4	1.33477	ENSMUSG00000051804	4930523C11Rik	1.6283	ENSMUSG00000061178		1.40828117643676	ENSMUSG00000049149	Olfr1258	1.30166	ENSMUSG00000050776	Olfr1317	1.37857	ENSMUSG00000047109	Cldn14	1.88006	ENSMUSG00000052236	EG207157	1.34294	ENSMUSG00000041349		1.40632	ENSMUSG00000035202	Lars2	1.42378
ENSMUSG00000027861	Casq2	1.38779	ENSMUSG00000028789	Adc	1.3342	ENSMUSG00000028814		1.62696	ENSMUSG00000038914	Dido1	1.40811238659741	ENSMUSG00000057614	Gnai1	1.30162	ENSMUSG00000058784		1.37817	ENSMUSG00000036030	Prtg	1.88003	ENSMUSG00000042939		1.3427	ENSMUSG00000021550	2210016F16Rik	1.40604	ENSMUSG00000018405	Mrm1	1.42368
ENSMUSG00000044504		1.38764	ENSMUSG00000048754		1.33397	ENSMUSG00000043877		1.62692	ENSMUSG00000040660	Cyp2b9	1.40809986937901	ENSMUSG00000059323	Nfkbil2	1.30082	ENSMUSG00000005354	Txn2	1.37808	ENSMUSG00000018840		1.87962	ENSMUSG00000015474	Ppt2	1.34264	ENSMUSG00000035104	Tmem166	1.40588	ENSMUSG00000059263	Usp47	1.42331
ENSMUSG00000061029		1.38742	ENSMUSG00000022591	AC123690.19	1.33371	ENSMUSG00000038437	Mllt6	1.62655	ENSMUSG00000026670	Uap1	1.40782136070399	ENSMUSG00000055435	Maf	1.30081	ENSMUSG00000062210	Tnfaip8	1.37766	ENSMUSG00000044249	Defb29	1.87717	ENSMUSG00000044003		1.34063	ENSMUSG00000039623	C330006K01Rik	1.40586	ENSMUSG00000055971	Olfr378	1.42289
ENSMUSG00000023234		1.38733	ENSMUSG00000031378	Abcd1	1.33332	ENSMUSG00000054310	Obox1	1.62654	ENSMUSG00000000378	Ccm2	1.40707957051828	ENSMUSG00000031785	Gpr56	1.30001	ENSMUSG00000034569		1.37736	ENSMUSG00000026449		1.87633	ENSMUSG00000043203		1.34054	ENSMUSG00000032551	1110059G10Rik	1.40529	ENSMUSG00000056632	Dsg3	1.42269
ENSMUSG00000062646	Ganc	1.38723	ENSMUSG00000035586		1.3331	ENSMUSG00000037761	Actr5	1.62372	ENSMUSG00000023935	Spats1	1.40680896439332	ENSMUSG00000062843		1.29977	ENSMUSG00000020481	Ankrd36	1.37732	ENSMUSG00000015944	Gats	1.87613	ENSMUSG00000053999		1.33865	ENSMUSG00000026810	Dpm2	1.40448	ENSMUSG00000047800		1.42173
ENSMUSG00000019578	Ubxn6	1.38609	ENSMUSG00000023249	Parp3	1.33305	ENSMUSG00000019553		1.62318	ENSMUSG00000049547		1.40674217114178	ENSMUSG00000028804	Csmd2	1.29951	ENSMUSG00000035163		1.37721	ENSMUSG00000039057	Myo16	1.87598	ENSMUSG00000047501	Cldn4	1.33777	ENSMUSG00000033454	Zbtb1	1.40407	ENSMUSG00000027937	Jtb	1.4217
ENSMUSG00000018481	Appbp2	1.38511	ENSMUSG00000021951	N6amt2	1.33288	ENSMUSG00000029699	Srcrb4d	1.62267	ENSMUSG00000001785	Pwp1	1.40602304718069	ENSMUSG00000053203		1.29947	ENSMUSG00000032053	Pou2af1	1.37677	ENSMUSG00000019909	9430073N08Rik	1.8759	ENSMUSG00000026737	Pip4k2a	1.33708	ENSMUSG00000047562	Mmp10	1.40335	ENSMUSG00000045694	BX119986.8	1.42147
ENSMUSG00000052035		1.38222	ENSMUSG00000022348		1.33271	ENSMUSG00000031570	Ppapdc1b	1.62068	ENSMUSG00000021266	Wars	1.40569773719069	ENSMUSG00000021573	Tppp	1.29872	ENSMUSG00000020191	RP23-311O20.2	1.37657	ENSMUSG00000032263	Bckdhb	1.87549	ENSMUSG00000040219	Ttc12	1.33666	ENSMUSG00000030559	Rab38	1.40275	ENSMUSG00000054054	Olfr309	1.42071
ENSMUSG00000063535		1.38188	ENSMUSG00000021513		1.33151	ENSMUSG00000051413	Plagl2	1.62048	ENSMUSG00000025488	Cox8b	1.40528808511368	ENSMUSG00000055414		1.29803	ENSMUSG00000027489	Necab3	1.37624	ENSMUSG00000044268	AC159136.7	1.8743	ENSMUSG00000036078	Oprs1	1.3366	ENSMUSG00000001729	Akt1	1.40209	ENSMUSG00000056380	Gpr50	1.42003
ENSMUSG00000029027	Dffb	1.38163	ENSMUSG00000005686	Ampd3	1.33102	ENSMUSG00000053213		1.62019	ENSMUSG00000042476	Abcb4	1.40493294624535	ENSMUSG00000020946	Gosr2	1.29782	ENSMUSG00000053986		1.3758	ENSMUSG00000038886	Man2a2	1.87363	ENSMUSG00000027339	Rassf2	1.3363	ENSMUSG00000063704		1.40186	ENSMUSG00000055054		1.41977
ENSMUSG00000047168		1.38141	ENSMUSG00000031812	Map1lc3b	1.33035	ENSMUSG00000051215		1.61969	ENSMUSG00000026628	Atf3	1.40448783557084	ENSMUSG00000029605	Oas1b	1.29767	ENSMUSG00000035296	Sgcg	1.37575	ENSMUSG00000040121	2210417D09Rik	1.87273	ENSMUSG00000033863	Klf9	1.33549	ENSMUSG00000033831	Fgb	1.40131	ENSMUSG00000053150		1.41965
ENSMUSG00000025839	Pramel7	1.38088	ENSMUSG00000029330	Cds1	1.32989	ENSMUSG00000022562	Oplah	1.61853	ENSMUSG00000020952	Scfd1	1.40437679972835	ENSMUSG00000063222		1.29748	ENSMUSG00000032580	Rbm5	1.37543	ENSMUSG00000039414	Heatr5b	1.87246	ENSMUSG00000047085	Lrrc4b	1.33331	ENSMUSG00000055757	AC169384.2	1.40101	ENSMUSG00000022076	Klhl1	1.41915
ENSMUSG00000053993		1.38048	ENSMUSG00000021606	Ndufs6	1.32931	ENSMUSG00000021713	Ppwd1	1.61821	ENSMUSG00000028273	Pdlim5	1.40372296547882	ENSMUSG00000031060	Rbm10	1.29744	ENSMUSG00000016995	Matn4	1.37332	ENSMUSG00000029699	Srcrb4d	1.87228	ENSMUSG00000022948	Setd4	1.33243	ENSMUSG00000026490	Cdc42bpa	1.40098	ENSMUSG00000047352	Olfr976	1.41835
ENSMUSG00000031772	Cntnap4	1.37947	ENSMUSG00000020514	Mrpl22	1.32866	ENSMUSG00000028459	Cd72	1.61648	ENSMUSG00000052709		1.40288099226710	ENSMUSG00000035575	Utp6	1.29725	ENSMUSG00000028229	RP23-109G18.3	1.37324	ENSMUSG00000031250	Tnmd	1.87161	ENSMUSG00000033255	EG333669	1.33208	ENSMUSG00000058040	V1rf3	1.40018	ENSMUSG00000026125	Tesp1	1.41767
ENSMUSG00000023236	Scg5	1.37914	ENSMUSG00000021441	Cts6	1.32823	ENSMUSG00000009406	Elk1	1.61643	ENSMUSG00000045871	Slitrk6	1.40188959835720	ENSMUSG00000029142	Mrpl33	1.29677	ENSMUSG00000022120	Rnf219	1.37287	ENSMUSG00000048752	Tsp50	1.87118	ENSMUSG00000060559	AC102862.7	1.33161	ENSMUSG00000021907	Msmb	1.39978	ENSMUSG00000027679	Dnajc19	1.41755
ENSMUSG00000025810	Nrp1	1.37888	ENSMUSG00000020283	Pex13	1.32795	ENSMUSG00000060807	Serpina6	1.61472	ENSMUSG00000060802	B2m	1.40176634299496	ENSMUSG00000014905	Dnajb9	1.29664	ENSMUSG00000032210	Dyx1c1	1.37222	ENSMUSG00000021785	Ngly1	1.87027	ENSMUSG00000063119		1.33	ENSMUSG00000053776		1.39809	ENSMUSG00000029992	Gfpt1	1.41735
ENSMUSG00000049041	Olfr398	1.37854	ENSMUSG00000032112	Trappc4	1.32702	ENSMUSG00000021940	Ptpn20	1.61388	ENSMUSG00000044227	AC117230.4	1.40141422037279	ENSMUSG00000038917	3930402G23Rik	1.29643	ENSMUSG00000062616		1.37202	ENSMUSG00000047938	4930483J18Rik	1.87015	ENSMUSG00000062942	Olfr204	1.32983	ENSMUSG00000026775	Yme1l1	1.39806	ENSMUSG00000044268	AC159136.7	1.41561
ENSMUSG00000036737	Oxsr1	1.37827	ENSMUSG00000049018	Olfr368	1.32643	ENSMUSG00000041977	Arhgef11	1.61374	ENSMUSG00000046613		1.40129401116680	ENSMUSG00000031067		1.29595	ENSMUSG00000027880	4930443G12Rik	1.37201	ENSMUSG00000028416	Bag1	1.87	ENSMUSG00000028160		1.32816	ENSMUSG00000036951	AC165412.3	1.39789	ENSMUSG00000005470	Asf1b	1.41549
ENSMUSG00000056350	Krtap13-1	1.37764	ENSMUSG00000031794	1700055M20Rik	1.32619	ENSMUSG00000032199	Grinl1a	1.61368	ENSMUSG00000007122	Casq1	1.40091252920374	ENSMUSG00000020490	Butr1	1.29576	ENSMUSG00000053624	Gykl1	1.37183	ENSMUSG00000045915	Ccdc42	1.86628	ENSMUSG00000019817	Plagl1	1.32798	ENSMUSG00000056529		1.39761	ENSMUSG00000059815		1.41442
ENSMUSG00000041420	Meis3	1.37749	ENSMUSG00000037992	Rara	1.32611	ENSMUSG00000039141		1.61305	ENSMUSG00000041859	Mcm3	1.40082439967059	ENSMUSG00000062252	Tmhs	1.29534	ENSMUSG00000045402		1.3715	ENSMUSG00000037933	Bicd2	1.86472	ENSMUSG00000049598	Vsig8	1.32614	ENSMUSG00000032849	Abcc4	1.39716	ENSMUSG00000049516	Spty2d1	1.41311
ENSMUSG00000034852		1.3774	ENSMUSG00000048758	Rpl29	1.32571	ENSMUSG00000025142	Aspscr1	1.61297	ENSMUSG00000024114	Prss41	1.40056260922623	ENSMUSG00000028988	Ctnnbip1	1.29438	ENSMUSG00000055148	Klf2	1.36986	ENSMUSG00000032431	Crtap	1.86402	ENSMUSG00000003132		1.32588	ENSMUSG00000021408	Ripk1	1.39581	ENSMUSG00000054005	Mill1	1.41301
ENSMUSG00000059786		1.37734	ENSMUSG00000047415	Gpr68	1.32452	ENSMUSG00000040610	Tlx3	1.61126	ENSMUSG00000036529	Sbf1	1.40040180704585	ENSMUSG00000046456	BC022651	1.29384	ENSMUSG00000053541	EG209380	1.36937	ENSMUSG00000063833		1.86367	ENSMUSG00000043310	Olfr571	1.32573	ENSMUSG00000029629	Phf14	1.39494	ENSMUSG00000000938	Hoxa10	1.41182
ENSMUSG00000032305	2310046O06Rik	1.37609	ENSMUSG00000049105		1.32448	ENSMUSG00000029016	Clcn6	1.61094	ENSMUSG00000041020	Mtap7d2	1.4002677527829	ENSMUSG00000059535		1.29357	ENSMUSG00000054930		1.36902	ENSMUSG00000053080	2700081O15Rik	1.86347	ENSMUSG00000026063	4930521A18Rik	1.32477	ENSMUSG00000029148	Nrbp1	1.39377	ENSMUSG00000050533	AC107701.8	1.41153
ENSMUSG00000062091		1.37581	ENSMUSG00000026775	Yme1l1	1.32438	ENSMUSG00000038805	Six3	1.60947	ENSMUSG00000005779	Psmb4	1.4002577077627	ENSMUSG00000000938	Hoxa10	1.29318	ENSMUSG00000039316	Rftn1	1.36751	ENSMUSG00000003848	Nob1	1.8615	ENSMUSG00000057206		1.32398	ENSMUSG00000035392	Dennd1a	1.39371	ENSMUSG00000064111		1.41124
ENSMUSG00000044062		1.3758	ENSMUSG00000022783	Spag6	1.32429	ENSMUSG00000059031	Olfr482	1.60936	ENSMUSG00000033237	Arid2	1.39985606864771	ENSMUSG00000010592	Dazl	1.29297	ENSMUSG00000038672		1.36731	ENSMUSG00000063524	Eno1	1.86149	ENSMUSG00000048603	AC121839.3-201	1.32265	ENSMUSG00000003746	Man1a	1.39234	ENSMUSG00000047601		1.41062
ENSMUSG00000049470	Aff4	1.37476	ENSMUSG00000022723	BC043118	1.32407	ENSMUSG00000063205	AC113961.14-202	1.6086	ENSMUSG00000061387	Olfr1490	1.39977956207144	ENSMUSG00000062535		1.29294	ENSMUSG00000005360	Slc1a3	1.36724	ENSMUSG00000034936	Arl4d	1.8611	ENSMUSG00000026163	Sphkap	1.32165	ENSMUSG00000034190	Chmp7	1.39228	ENSMUSG00000059201	Lep	1.40936
ENSMUSG00000061769	Klra6	1.37445	ENSMUSG00000014606	Slc25a11	1.32356	ENSMUSG00000059070	Rpl18	1.60816	ENSMUSG00000050397	Foxl2	1.39949738295542	ENSMUSG00000004936	Map2k1	1.29265	ENSMUSG00000031311	Nono	1.36593	ENSMUSG00000033927		1.85609	ENSMUSG00000006464	Bbs1	1.32141	ENSMUSG00000051177		1.39201	ENSMUSG00000033427	Upb1	1.40888
ENSMUSG00000049378		1.37365	ENSMUSG00000040147	Maob	1.32275	ENSMUSG00000041556	Fbxo2	1.60733	ENSMUSG00000050447	Lypd6	1.39949699186848	ENSMUSG00000024395	Lims2	1.29172	ENSMUSG00000024194	Cuta	1.36569	ENSMUSG00000035656	AC139244.4	1.85467	ENSMUSG00000009647	Ccdc109a	1.32135	ENSMUSG00000055691	Cope	1.39193	ENSMUSG00000039397		1.40854
ENSMUSG00000023932	Cdc5l	1.3733	ENSMUSG00000021192	Golga5	1.32256	ENSMUSG00000055397	AC158379.5	1.60716	ENSMUSG00000050854	Tmem125	1.39924145759783	ENSMUSG00000033855	Ston1	1.29154	ENSMUSG00000022304	Dpys	1.36454	ENSMUSG00000039231	Suv39h1	1.85317	ENSMUSG00000020140	Lgr5	1.32069	ENSMUSG00000021765	Fst	1.39185	ENSMUSG00000020471	Pold2	1.40822
ENSMUSG00000038086	Hspb2	1.37317	ENSMUSG00000039653	Baat	1.32211	ENSMUSG00000006800	Sulf2	1.60611	ENSMUSG00000040697	Dnajc16	1.39893847911749	ENSMUSG00000050103	Tmem195	1.29119	ENSMUSG00000040195	Tmem194	1.36425	ENSMUSG00000062508	AC131692.5-201	1.85305	ENSMUSG00000033804		1.32028	ENSMUSG00000025137	Pcyt2	1.39047	ENSMUSG00000060619		1.40763
ENSMUSG00000022385	Gtse1	1.37184	ENSMUSG00000028952	Zbtb48	1.32104	ENSMUSG00000057160	AC132587.5	1.60548	ENSMUSG00000006412	Pfdn2	1.39851425867321	ENSMUSG00000046282	4930529F22Rik	1.29097	ENSMUSG00000044950	Pwwp2a	1.36392	ENSMUSG00000028454	Pigo	1.85299	ENSMUSG00000004319	Clcn3	1.32025	ENSMUSG00000027525	Phactr3	1.39036	ENSMUSG00000021061	Spnb1	1.40708
ENSMUSG00000054698		1.37159	ENSMUSG00000025023	5830416P10Rik	1.32085	ENSMUSG00000020521	Rnft1	1.6052	ENSMUSG00000036743	Psma8	1.39842134118224	ENSMUSG00000042414	Prdm14	1.29086	ENSMUSG00000035934	Pknox2	1.36336	ENSMUSG00000048490	Nrip1	1.85283	ENSMUSG00000058250	Tas2r138	1.32015	ENSMUSG00000039184		1.39031	ENSMUSG00000022676	Snai2	1.40699
ENSMUSG00000063487		1.36891	ENSMUSG00000039785	Defb5	1.32046	ENSMUSG00000043502		1.60403	ENSMUSG00000061569		1.39839275397801	ENSMUSG00000028788	Ptp4a2	1.29083	ENSMUSG00000062562		1.36329	ENSMUSG00000050896	Rtn4rl2	1.85157	ENSMUSG00000026174	Rqcd1	1.31994	ENSMUSG00000027030	Stk39	1.39029	ENSMUSG00000049996		1.40695
ENSMUSG00000057191	AB124611	1.36891	ENSMUSG00000019768	Esr1	1.31902	ENSMUSG00000019804	Snx3	1.60305	ENSMUSG00000025583	Rptor	1.39838211662373	ENSMUSG00000057422		1.29016	ENSMUSG00000016528	Mapkapk2	1.36306	ENSMUSG00000032115	Hyou1	1.85118	ENSMUSG00000023052	Npff	1.31965	ENSMUSG00000020018	Snrpf	1.3898	ENSMUSG00000039356	Exosc2	1.40505
ENSMUSG00000059313		1.3688	ENSMUSG00000026634	Angel2	1.31901	ENSMUSG00000025586	Cpeb1	1.6025	ENSMUSG00000051604		1.39825836197753	ENSMUSG00000062656		1.28954	ENSMUSG00000029053	Prkcz	1.36267	ENSMUSG00000039376	Synpo2l	1.85113	ENSMUSG00000059194		1.31964	ENSMUSG00000019505	Ubb	1.3893	ENSMUSG00000045330	4933402E13Rik	1.40491
ENSMUSG00000056054	S100a8	1.36836	ENSMUSG00000032174	Icam5	1.31864	ENSMUSG00000022772	Senp5	1.60245	ENSMUSG00000063709	Rhox2e	1.39794441356981	ENSMUSG00000057729	Prtn3	1.28949	ENSMUSG00000048337	Ppyr1	1.36254	ENSMUSG00000024892	Pcx	1.8489	ENSMUSG00000061393	Acvr2b	1.31906	ENSMUSG00000061808	Cfd	1.38889	ENSMUSG00000062853		1.4045
ENSMUSG00000021987	Mtmr6	1.36674	ENSMUSG00000037225	Fgf2	1.31744	ENSMUSG00000037649	H2-DMa	1.60181	ENSMUSG00000054030		1.39787547282283	ENSMUSG00000051207	Mrgprd	1.28929	ENSMUSG00000031666	Rbl2	1.36246	ENSMUSG00000044674	Fzd1	1.84806	ENSMUSG00000027366	2010106G01Rik	1.31829	ENSMUSG00000037958	Ccdc55	1.38883	ENSMUSG00000053228	Ceacam3	1.40352
ENSMUSG00000039183	Nubp2	1.36662	ENSMUSG00000024697	Gna14	1.31728	ENSMUSG00000057255		1.60179	ENSMUSG00000025220	Mgea5	1.39782348547333	ENSMUSG00000048039	Isg20l2	1.28866	ENSMUSG00000028409	Smu1	1.36091	ENSMUSG00000022752	Tomm70a	1.84788	ENSMUSG00000027932	Slc27a3	1.31784	ENSMUSG00000041512	4930569F06Rik	1.38881	ENSMUSG00000025551	Fgf14	1.40291
ENSMUSG00000038104		1.36643	ENSMUSG00000047207	Olfr1495	1.31628	ENSMUSG00000035285	Nat14	1.60156	ENSMUSG00000044940		1.39775538413409	ENSMUSG00000030660	Pik3c2a	1.28859	ENSMUSG00000030979	Uros	1.36091	ENSMUSG00000031710	Ucp1	1.84636	ENSMUSG00000034170		1.31738	ENSMUSG00000001802	Lrp3	1.38859	ENSMUSG00000026321	Tnfrsf11a	1.40285
ENSMUSG00000062054	Iah1	1.36577	ENSMUSG00000020908	Myh3	1.31602	ENSMUSG00000061048	Cdh3	1.5995	ENSMUSG00000033105	Lss	1.39763426298592	ENSMUSG00000044460		1.28843	ENSMUSG00000040597		1.36038	ENSMUSG00000060442		1.84576	ENSMUSG00000027435	Cd93	1.31699	ENSMUSG00000042499	Hoxd11	1.3881	ENSMUSG00000035112	Wnk4	1.40271
ENSMUSG00000035011	Zbtb7a	1.36576	ENSMUSG00000042943	4922501L14Rik	1.316	ENSMUSG00000029847	2010107G12Rik	1.59901	ENSMUSG00000011831	Evi5	1.39762291475244	ENSMUSG00000035459	Stab2	1.28745	ENSMUSG00000021690	Jmy	1.36018	ENSMUSG00000021268	Meg3	1.8452	ENSMUSG00000055244		1.31689	ENSMUSG00000054585	AC145736.4-202	1.38794	ENSMUSG00000026381		1.40131
ENSMUSG00000024512		1.36481	ENSMUSG00000020389	Cdkl3	1.3159	ENSMUSG00000038838	Vars2	1.59834	ENSMUSG00000024694	Keg1	1.39742577073545	ENSMUSG00000060770		1.28738	ENSMUSG00000000275	Trim25	1.35996	ENSMUSG00000050180		1.8449	ENSMUSG00000056460		1.31647	ENSMUSG00000042249	Adrbk2	1.38745	ENSMUSG00000054280	6030436E02Rik	1.39986
ENSMUSG00000023868	Pde10a	1.36438	ENSMUSG00000022336	Eif3e	1.31552	ENSMUSG00000052368	AL772258.9	1.59805	ENSMUSG00000062510	Nsl1	1.39695894193238	ENSMUSG00000027485	U46068	1.28712	ENSMUSG00000026739	Bmi1	1.35946	ENSMUSG00000020227	Irak3	1.83994	ENSMUSG00000005873	Reep5	1.31595	ENSMUSG00000054627	EG225609	1.3838	ENSMUSG00000028958	Tmub1	1.39884
ENSMUSG00000037525	Bcdin3d	1.36401	ENSMUSG00000028017	Egf	1.31516	ENSMUSG00000039515	Ppp2r4	1.59709	ENSMUSG00000033790	Tubgcp5	1.39691827718898	ENSMUSG00000041429	Nthl1	1.28709	ENSMUSG00000035932	Olfr750	1.35935	ENSMUSG00000021381	Barx1	1.83938	ENSMUSG00000041189	Chrnb1	1.31552	ENSMUSG00000022594	Lynx1	1.38343	ENSMUSG00000047344	Lancl3	1.39879
ENSMUSG00000057048		1.36356	ENSMUSG00000029781	Fkbp9	1.31438	ENSMUSG00000038508	Gdf15	1.59695	ENSMUSG00000005251	Ripk4	1.39652403335406	ENSMUSG00000054517	Trim65	1.28676	ENSMUSG00000050064	Zfp697	1.35852	ENSMUSG00000049952	4930401F20Rik	1.83819	ENSMUSG00000044441	Olfr1442	1.31489	ENSMUSG00000061877	Tbpl2	1.38331	ENSMUSG00000045031	Cetn4	1.3984
ENSMUSG00000045915	Ccdc42	1.36289	ENSMUSG00000027480	Spag4l	1.3143	ENSMUSG00000020280	Pus10	1.59495	ENSMUSG00000061826		1.39636128651468	ENSMUSG00000025075	Habp2	1.28664	ENSMUSG00000043153	4930579E17Rik	1.35831	ENSMUSG00000033276	Stk36	1.83614	ENSMUSG00000028445	2310040A07Rik	1.31481	ENSMUSG00000027855	Sycp1	1.3832	ENSMUSG00000024018	1110021J02Rik	1.39544
ENSMUSG00000036405		1.36261	ENSMUSG00000007043		1.31409	ENSMUSG00000019261	Mtap1s	1.59277	ENSMUSG00000027665	Pik3ca	1.39587492958849	ENSMUSG00000046849		1.28602	ENSMUSG00000022956	Atp5o	1.35802	ENSMUSG00000028476	Reck	1.83601	ENSMUSG00000005078	1200003C05Rik	1.31469	ENSMUSG00000060129		1.38301	ENSMUSG00000021548	Ccnh	1.39462
ENSMUSG00000050742	Olfr164	1.36249	ENSMUSG00000022452	1500032L24Rik	1.31406	ENSMUSG00000038754	Elovl3	1.59266	ENSMUSG00000037499	Nenf	1.39577425487593	ENSMUSG00000032590	Apeh	1.28536	ENSMUSG00000021024	Psma6	1.35752	ENSMUSG00000006333	Rps9	1.83582	ENSMUSG00000030022	Adamts9	1.31448	ENSMUSG00000044196		1.38232	ENSMUSG00000029757	Dync1i1	1.39424
ENSMUSG00000044199	S1pr4	1.36211	ENSMUSG00000044441	Olfr1442	1.31402	ENSMUSG00000025139	Tollip	1.59225	ENSMUSG00000020777	Acox1	1.39550887468929	ENSMUSG00000020744	Slc25a19	1.28499	ENSMUSG00000036956		1.35748	ENSMUSG00000032110	Acrv1	1.83463	ENSMUSG00000030214	1100001H23Rik	1.31446	ENSMUSG00000042594	Sh2b3	1.38004	ENSMUSG00000025916	4930418G15Rik	1.39364
ENSMUSG00000061000	Olfr507	1.36209	ENSMUSG00000026204	Ptprn	1.31377	ENSMUSG00000037754	Ppp1r16b	1.5919	ENSMUSG00000024173	Tpsab1	1.39478932828764	ENSMUSG00000059520		1.28485	ENSMUSG00000053050		1.35686	ENSMUSG00000031398	Plxna3	1.82889	ENSMUSG00000031952	Chst5	1.31428	ENSMUSG00000040650	Cyp2b23	1.37963	ENSMUSG00000054215	Sprr2k	1.39347
ENSMUSG00000051215		1.36196	ENSMUSG00000028307	Aldob	1.31358	ENSMUSG00000019082	Slc25a22	1.59071	ENSMUSG00000031231	Cox7b	1.39443103235665	ENSMUSG00000019173	Rab5c	1.28356	ENSMUSG00000018986	Slfn3	1.35671	ENSMUSG00000028826	Tmem57	1.82837	ENSMUSG00000041000	Trim62	1.31412	ENSMUSG00000020646	Mboat2	1.37962	ENSMUSG00000022833	Ccdc14	1.3933
ENSMUSG00000028621	Cyb5rl	1.36178	ENSMUSG00000043141		1.31357	ENSMUSG00000022517	Mgrn1	1.59056	ENSMUSG00000038838	Vars2	1.39440044776018	ENSMUSG00000055101		1.28355	ENSMUSG00000051716	Apon	1.35561	ENSMUSG00000024266	Adad2	1.82731	ENSMUSG00000062184	Hs6st2	1.31366	ENSMUSG00000022682	Rrn3	1.37946	ENSMUSG00000063982		1.39287
ENSMUSG00000057016		1.36156	ENSMUSG00000035492	Dennd4a	1.31352	ENSMUSG00000043895	S1pr2	1.59017	ENSMUSG00000021313	Ryr2	1.39394466685659	ENSMUSG00000052565	Hist1h1d	1.28354	ENSMUSG00000027510	Rbm38	1.35537	ENSMUSG00000031503	Col4a2	1.82694	ENSMUSG00000039428	Tmem135	1.31297	ENSMUSG00000024997	Prdx3	1.37941	ENSMUSG00000057184		1.39215
ENSMUSG00000055407	Mtap6	1.36148	ENSMUSG00000022337	Ttc35	1.3134	ENSMUSG00000042922	D130020L05Rik	1.59005	ENSMUSG00000038094	Atp13a4	1.39349190983778	ENSMUSG00000030184		1.28287	ENSMUSG00000025366	Mbc2	1.35378	ENSMUSG00000035711	Dok3	1.82567	ENSMUSG00000047490	4932411E22Rik	1.31295	ENSMUSG00000063789		1.37833	ENSMUSG00000061941		1.39153
ENSMUSG00000022765	Snap29	1.36098	ENSMUSG00000042717	Ppp1r3a	1.31324	ENSMUSG00000038065	2410066E13Rik	1.58936	ENSMUSG00000025237	Parp6	1.39281978142939	ENSMUSG00000030609	Isg20l1	1.28234	ENSMUSG00000001855	Nup214	1.35352	ENSMUSG00000044475	Ascc1	1.82526	ENSMUSG00000004285	Atp6v1f	1.31266	ENSMUSG00000029364	Wsb2	1.37806	ENSMUSG00000062638	Btnl1	1.39062
ENSMUSG00000035021	Baz1a	1.36086	ENSMUSG00000027509	Rae1	1.31263	ENSMUSG00000000673	Haao	1.58911	ENSMUSG00000027166	Dnajc24	1.39259983913818	ENSMUSG00000053926		1.28192	ENSMUSG00000050431	Olfr730	1.35345	ENSMUSG00000029263	Pigg	1.82472	ENSMUSG00000023961	Enpp4	1.3123	ENSMUSG00000030282	Cmas	1.37723	ENSMUSG00000026537		1.38939
ENSMUSG00000035202	Lars2	1.36065	ENSMUSG00000028906	Epb4.1	1.31224	ENSMUSG00000053080	2700081O15Rik	1.58866	ENSMUSG00000032050	Rdx	1.39253315960264	ENSMUSG00000043219	Hoxa6	1.28155	ENSMUSG00000025237	Parp6	1.35328	ENSMUSG00000002910	Arrdc2	1.8236	ENSMUSG00000057344		1.31192	ENSMUSG00000028357	Kif12	1.37666	ENSMUSG00000030701	Plekhb1	1.38856
ENSMUSG00000048484		1.36064	ENSMUSG00000047910	Pcdhb16	1.31202	ENSMUSG00000025409	Mbd6	1.58779	ENSMUSG00000028020	Glrb	1.39248909503549	ENSMUSG00000040990	Sh3kbp1	1.28104	ENSMUSG00000042156	Dzip1	1.35213	ENSMUSG00000033882	AC158935.4	1.82297	ENSMUSG00000056195	AL590997.13	1.31106	ENSMUSG00000033106	Slc7a6os	1.37662	ENSMUSG00000039007	Pgcp	1.38834
ENSMUSG00000007041	Clic1	1.36058	ENSMUSG00000040811	Eml2	1.31152	ENSMUSG00000039164	Naif1	1.58734	ENSMUSG00000041112	Elmo1	1.39231429863778	ENSMUSG00000028222	Calb1	1.281	ENSMUSG00000020133	2310011J03Rik	1.3506	ENSMUSG00000029060	Mib2	1.8224	ENSMUSG00000063906		1.31028	ENSMUSG00000027406	Idh3b	1.37643	ENSMUSG00000058876		1.38761
ENSMUSG00000044083		1.36033	ENSMUSG00000022231	Sema5a	1.31118	ENSMUSG00000054154		1.5871	ENSMUSG00000019194	Scn1b	1.39222121808789	ENSMUSG00000060196		1.2809	ENSMUSG00000047345		1.35015	ENSMUSG00000058318	Phf21a	1.82187	ENSMUSG00000050910	Cdr2l	1.31014	ENSMUSG00000054725	AI662250	1.37536	ENSMUSG00000039156	Stim2	1.38757
ENSMUSG00000024185		1.35832	ENSMUSG00000000215	Ins2	1.31076	ENSMUSG00000020383	Il13	1.58605	ENSMUSG00000040464	Gtpbp10	1.39199065951638	ENSMUSG00000004069	Dnaja3	1.28058	ENSMUSG00000022844	Pdia5	1.34988	ENSMUSG00000024099	Ndufv2	1.8216	ENSMUSG00000010066	Cacna2d2	1.3099	ENSMUSG00000040253	Gbp6	1.37534	ENSMUSG00000040728	Rbm35a	1.38747
ENSMUSG00000045770		1.35787	ENSMUSG00000045120	AC114918.4	1.31012	ENSMUSG00000025229	Pitx3	1.58467	ENSMUSG00000048292	Olfr1417	1.39135317584379	ENSMUSG00000047904	Sstr2	1.28052	ENSMUSG00000052703		1.34987	ENSMUSG00000040274	Cdk6	1.82026	ENSMUSG00000045518	Onecut3	1.3096	ENSMUSG00000051721	Apon	1.37476	ENSMUSG00000056600	Olfr90	1.38654
ENSMUSG00000034845	Plvap	1.35718	ENSMUSG00000048163	Selplg	1.30995	ENSMUSG00000001627	Ifrd1	1.5839	ENSMUSG00000023791	Pigx	1.39123669547011	ENSMUSG00000040521	Tsfm	1.27982	ENSMUSG00000031731	AC122807.3	1.3498	ENSMUSG00000044165	Bcl2l15	1.82013	ENSMUSG00000031384	Asb9	1.30955	ENSMUSG00000028455	Stoml2	1.37417	ENSMUSG00000048820	4930564C03Rik	1.38642
ENSMUSG00000040594	Ranbp17	1.35716	ENSMUSG00000020930	Ccdc103	1.30948	ENSMUSG00000033983	Coil	1.58378	ENSMUSG00000036078	Sigmar1	1.39049840009129	ENSMUSG00000030872	Gga2	1.27923	ENSMUSG00000062753	AI413582	1.34925	ENSMUSG00000024248	Cox7a2l	1.81817	ENSMUSG00000037709	D430015B01Rik	1.30912	ENSMUSG00000053733	4732471J01Rik	1.37383	ENSMUSG00000039895	Rnf213	1.38626
ENSMUSG00000031394	Opn1mw	1.35674	ENSMUSG00000022469	Rapgef3	1.30929	ENSMUSG00000039883	Lrrc17	1.58342	ENSMUSG00000045664	Cdc42ep2	1.39045251927516	ENSMUSG00000030282	Cmas	1.27845	ENSMUSG00000063407		1.3488	ENSMUSG00000015094	Npdc1	1.81696	ENSMUSG00000028960	Ube4b	1.30803	ENSMUSG00000028124	Gclm	1.37376	ENSMUSG00000029048	Rer1	1.38593
ENSMUSG00000049354	Wdr68	1.35653	ENSMUSG00000047352	Olfr976	1.30753	ENSMUSG00000058715	Fcer1g	1.58318	ENSMUSG00000039676	Capsl	1.39033791814911	ENSMUSG00000022604	Lrriq2	1.2783	ENSMUSG00000019850	Tnfaip3	1.34866	ENSMUSG00000040711	Sh3pxd2b	1.81621	ENSMUSG00000053944		1.30782	ENSMUSG00000034588		1.37366	ENSMUSG00000031634	Ufsp2	1.38574
ENSMUSG00000032034	Kcnj5	1.35591	ENSMUSG00000022031	Elp3	1.30719	ENSMUSG00000035713	Usp35	1.58279	ENSMUSG00000061462	Obscn	1.38949987826758	ENSMUSG00000038994	Hils1	1.27805	ENSMUSG00000003420	Fcgrt	1.34818	ENSMUSG00000053750		1.81176	ENSMUSG00000028277	Ube2j1	1.30655	ENSMUSG00000021494	Ddx41	1.3734	ENSMUSG00000060989	AL805912.5	1.38572
ENSMUSG00000026149	Tm4sf20	1.35573	ENSMUSG00000035824	Tk2	1.30552	ENSMUSG00000028136	Snx27	1.58149	ENSMUSG00000031783	Polr2c	1.38912723370430	ENSMUSG00000051306	Usp42	1.27785	ENSMUSG00000044500		1.34803	ENSMUSG00000022555	Dgat1	1.81167	ENSMUSG00000063957		1.3063	ENSMUSG00000039676	Capsl	1.37315	ENSMUSG00000020661	Dnmt3a	1.38523
ENSMUSG00000007379	Dennd2c	1.35568	ENSMUSG00000049488	Tmem67	1.30548	ENSMUSG00000029280	Smr3a	1.58122	ENSMUSG00000024826	Dpf2	1.38859603220777	ENSMUSG00000063348		1.27765	ENSMUSG00000027746	Ufm1	1.34746	ENSMUSG00000049528	Olfr429	1.81129	ENSMUSG00000060167		1.30625	ENSMUSG00000051819	AC120135.7	1.37279	ENSMUSG00000028841	Cnksr1	1.38446
ENSMUSG00000048897	Zfp710	1.35545	ENSMUSG00000020280	Pus10	1.30525	ENSMUSG00000056278		1.58086	ENSMUSG00000025758	Plk4	1.38836910405877	ENSMUSG00000020875	Hoxb9	1.27725	ENSMUSG00000054676	1600014C10Rik	1.34711	ENSMUSG00000057330	AC122535.3	1.81129	ENSMUSG00000063091		1.30577	ENSMUSG00000020052	Ascl1	1.37256	ENSMUSG00000031548	Sfrp1	1.38433
ENSMUSG00000027641	Rbl1	1.35533	ENSMUSG00000042208	0610010F05Rik	1.30475	ENSMUSG00000063827	Olfr1382	1.58064	ENSMUSG00000034248	Slc25a37	1.38806832862869	ENSMUSG00000030996	Art1	1.27622	ENSMUSG00000061155		1.34611	ENSMUSG00000021816	Ppp3cb	1.81041	ENSMUSG00000063804	Lin28b	1.30564	ENSMUSG00000054351	Cthrc1	1.37221	ENSMUSG00000051976	6330444E15Rik	1.38419
ENSMUSG00000034391	Fbxo15	1.3545	ENSMUSG00000010517	Faf1	1.3043	ENSMUSG00000015443	Gzmn	1.58045	ENSMUSG00000052391		1.38796843152518	ENSMUSG00000031642	Sh3rf1	1.2762	ENSMUSG00000039184		1.34593	ENSMUSG00000021696	Elovl7	1.81036	ENSMUSG00000031995	St14	1.30434	ENSMUSG00000037827	Tom1	1.3716	ENSMUSG00000043441	Gpr149	1.38321
ENSMUSG00000030793	Pycard	1.35349	ENSMUSG00000030397	Mark4	1.30411	ENSMUSG00000015340	Cybb	1.57978	ENSMUSG00000058111		1.38794366293983	ENSMUSG00000014313	Cox6c	1.27619	ENSMUSG00000042007		1.34586	ENSMUSG00000061286	Exosc5	1.81014	ENSMUSG00000036585	Fgf1	1.30289	ENSMUSG00000038660		1.37138	ENSMUSG00000038224	Serpinf2	1.38302
ENSMUSG00000061222	V1rh2	1.3534	ENSMUSG00000026592	1700057K13Rik	1.30398	ENSMUSG00000063236	1110038F14Rik	1.57951	ENSMUSG00000025666	Tmem47	1.38733909306271	ENSMUSG00000054162	Spock3	1.2761	ENSMUSG00000039105	Atp6v1g1	1.3436	ENSMUSG00000023984	Usp49	1.80927	ENSMUSG00000016757	Ttll12	1.30237	ENSMUSG00000031757	Mt4	1.37107	ENSMUSG00000043943	Naalad2	1.38288
ENSMUSG00000047250	Ptgs1	1.35306	ENSMUSG00000021236	Entpd5	1.30396	ENSMUSG00000063465		1.57879	ENSMUSG00000032556	Bfsp2	1.38543285374302	ENSMUSG00000033796		1.27578	ENSMUSG00000037993	Dhx38	1.34355	ENSMUSG00000040972	Igsf21	1.80883	ENSMUSG00000000384	Tbrg4	1.30177	ENSMUSG00000031353	Rbbp7	1.37096	ENSMUSG00000028977	Casz1	1.38273
ENSMUSG00000047034	Ankrd33	1.35298	ENSMUSG00000022935	Grik1	1.30396	ENSMUSG00000036158	Prickle1	1.57874	ENSMUSG00000044705	Olfr670	1.38518081561656	ENSMUSG00000021718	4933425L06Rik	1.27558	ENSMUSG00000053555		1.34354	ENSMUSG00000034055	Phka1	1.80861	ENSMUSG00000050222	Il17d	1.30034	ENSMUSG00000061987	Serpina10	1.37082	ENSMUSG00000060933		1.38246
ENSMUSG00000044122	4933404M19Rik	1.35287	ENSMUSG00000029726	Mepce	1.30371	ENSMUSG00000037953	A4gnt	1.57717	ENSMUSG00000064293	Cntn4	1.38475256500712	ENSMUSG00000061100	Retnla	1.2755	ENSMUSG00000025000		1.34158	ENSMUSG00000047686	Zcchc5	1.80812	ENSMUSG00000041303	Gtf3c3	1.29935	ENSMUSG00000042389	Tsen2	1.37082	ENSMUSG00000037169	Mycn	1.38177
ENSMUSG00000024986	Hhex	1.35212	ENSMUSG00000009214	1110002H13Rik	1.30362	ENSMUSG00000007029	Vars	1.57639	ENSMUSG00000032246	Calml4	1.38459313778666	ENSMUSG00000001773	Folh1	1.27526	ENSMUSG00000060618		1.34155	ENSMUSG00000028953	Abcf2	1.80723	ENSMUSG00000059723	2700086A05Rik	1.29864	ENSMUSG00000020783	1200014J11Rik	1.3708	ENSMUSG00000035930	Chst4	1.3817
ENSMUSG00000020454	Eif4enif1	1.35185	ENSMUSG00000031870	Pgr	1.30347	ENSMUSG00000032318	Isl2	1.57621	ENSMUSG00000061361	Olfr168	1.38439338396009	ENSMUSG00000007411	Mark3	1.27515	ENSMUSG00000061373		1.34106	ENSMUSG00000047197	Gjd3	1.80716	ENSMUSG00000044352	Ankrd43	1.29864	ENSMUSG00000023031	Ela1	1.37002	ENSMUSG00000026235	Epha4	1.38135
ENSMUSG00000029225		1.3515	ENSMUSG00000047501	Cldn4	1.30323	ENSMUSG00000022070	6720463M24Rik	1.57584	ENSMUSG00000052182	Olfr849	1.38401972775386	ENSMUSG00000061577	Gpr114	1.2751	ENSMUSG00000063530		1.34003	ENSMUSG00000025730	Rab40c	1.80458	ENSMUSG00000023930	Crisp2	1.2986	ENSMUSG00000038260	Trpm4	1.36965	ENSMUSG00000006269	Atp6v1b1	1.38126
ENSMUSG00000031411		1.35137	ENSMUSG00000047963	Stbd1	1.30297	ENSMUSG00000034255	Arhgap27	1.57501	ENSMUSG00000022209	Dhrs2	1.38370182308377	ENSMUSG00000046031	A630077B13Rik	1.27501	ENSMUSG00000048602	Morc2b	1.33987	ENSMUSG00000052751	Repin	1.80407	ENSMUSG00000043467	Zbtb37	1.29831	ENSMUSG00000028601	Echdc2	1.36961	ENSMUSG00000041751		1.38064
ENSMUSG00000024056	Ndc80	1.35085	ENSMUSG00000037803		1.30294	ENSMUSG00000027679	Dnajc19	1.575	ENSMUSG00000044496		1.38363801845303	ENSMUSG00000029345	Tfip11	1.27434	ENSMUSG00000026774	4931423N10Rik	1.3384	ENSMUSG00000056220	Pla2g4a	1.80112	ENSMUSG00000031178		1.29778	ENSMUSG00000039347	Atp6v0e2	1.36939	ENSMUSG00000026853	Crat	1.38054
ENSMUSG00000032262	Elovl4	1.35062	ENSMUSG00000029599	Ddx54	1.30241	ENSMUSG00000024176	Sox8	1.57492	ENSMUSG00000056479		1.38350620707656	ENSMUSG00000055240	Zfp101	1.27421	ENSMUSG00000024471	Myot	1.33838	ENSMUSG00000040017	Saa4	1.80091	ENSMUSG00000027086	Fastkd1	1.2977	ENSMUSG00000036649	Slc45a4	1.36917	ENSMUSG00000018620	Mmp20	1.3799
ENSMUSG00000031099	Smarca1	1.35059	ENSMUSG00000049605	Olfr1403	1.30076	ENSMUSG00000057592	V1ra3	1.57478	ENSMUSG00000031078	Cttn	1.38309998941562	ENSMUSG00000031827	Cotl1	1.27391	ENSMUSG00000060509	Xcr1	1.33834	ENSMUSG00000015697	Setdb1	1.80058	ENSMUSG00000051712		1.29716	ENSMUSG00000052372	Lrrc15	1.36885	ENSMUSG00000042699	Dhx9	1.37976
ENSMUSG00000040570	Rundc3b	1.35035	ENSMUSG00000040532	Abhd11	1.30038	ENSMUSG00000022041	Chrna2	1.57445	ENSMUSG00000026510	Trp53bp2	1.38305501171202	ENSMUSG00000035348		1.27332	ENSMUSG00000032940	Rbm11	1.33797	ENSMUSG00000033623	Pcgf3	1.80042	ENSMUSG00000030218	Mgp	1.29704	ENSMUSG00000048573	Cypt3	1.36876	ENSMUSG00000057010		1.37922
ENSMUSG00000057328		1.34919	ENSMUSG00000020444	Guk1	1.29874	ENSMUSG00000061979	Wbscr16	1.57429	ENSMUSG00000051413	Plagl2	1.38263102392232	ENSMUSG00000050480		1.27329	ENSMUSG00000044349	A930034L06Rik	1.33697	ENSMUSG00000032589	Bsn	1.79906	ENSMUSG00000000215	Ins2	1.29645	ENSMUSG00000045065	9930022D16Rik	1.36785	ENSMUSG00000026495	Efcab2	1.37861
ENSMUSG00000058669	Nkx2-9	1.34689	ENSMUSG00000020116	Pno1	1.29819	ENSMUSG00000055867	4930543L23Rik	1.57385	ENSMUSG00000060113		1.38196600062197	ENSMUSG00000021929	Kpna3	1.27325	ENSMUSG00000023350	CT033772.6	1.33688	ENSMUSG00000024448	H2-M10.1	1.79811	ENSMUSG00000027394	Ttl	1.29626	ENSMUSG00000063368		1.36781	ENSMUSG00000051695	Pcbp1	1.3783
ENSMUSG00000061846		1.34688	ENSMUSG00000030029	Lrig1	1.298	ENSMUSG00000036820	Amdhd2	1.57363	ENSMUSG00000038718	Pbx3	1.38163127773595	ENSMUSG00000000489	Pdgfb	1.27245	ENSMUSG00000033983	Coil	1.33548	ENSMUSG00000048787	Dcun1d3	1.79717	ENSMUSG00000008668	Rps18	1.29594	ENSMUSG00000026819	Slc25a25	1.3678	ENSMUSG00000050066	A130023I24Rik	1.37721
ENSMUSG00000056829	Foxb2	1.34645	ENSMUSG00000038696	Mapkap1	1.29775	ENSMUSG00000029455	Aldh2	1.57358	ENSMUSG00000023439	Gnb3	1.38150017127195	ENSMUSG00000027805	Pfn	1.27221	ENSMUSG00000054169	Ceacam10	1.33545	ENSMUSG00000032818	Loxhd1	1.79665	ENSMUSG00000052949	Rnf157	1.29527	ENSMUSG00000042905		1.36767	ENSMUSG00000054191	Klf1	1.37698
ENSMUSG00000042499	Hoxd11	1.34631	ENSMUSG00000039046	Usp6nl	1.29721	ENSMUSG00000040914		1.57311	ENSMUSG00000030731	Syt3	1.38142567859292	ENSMUSG00000022479	Vdr	1.27211	ENSMUSG00000021911	Parg	1.33539	ENSMUSG00000049422	Chchd10	1.79534	ENSMUSG00000025804	Ccr1	1.29524	ENSMUSG00000025899	Alkbh8	1.36656	ENSMUSG00000015405	Ace2	1.37697
ENSMUSG00000039105	Atp6v1g1	1.34616	ENSMUSG00000040649	4933426K21Rik	1.29651	ENSMUSG00000052595	A1cf	1.57185	ENSMUSG00000032827	Ppp1r9a	1.38125571528455	ENSMUSG00000022421	Cbx6	1.27208	ENSMUSG00000026736	4930426L09Rik	1.33538	ENSMUSG00000046245	Pilra	1.795	ENSMUSG00000042216	Rutbc2	1.29494	ENSMUSG00000061001	Irx1	1.36623	ENSMUSG00000034613	Ppm1h	1.37637
ENSMUSG00000054263	Lifr	1.3459	ENSMUSG00000046723	Adam24	1.29646	ENSMUSG00000062342	Serpinb9e	1.56865	ENSMUSG00000033358		1.38109605153109	ENSMUSG00000029505	Ep400	1.27121	ENSMUSG00000052652		1.33427	ENSMUSG00000035934	Pknox2	1.79446	ENSMUSG00000039105	Atp6v1g1	1.29457	ENSMUSG00000024346	Pfdn1	1.36612	ENSMUSG00000025234	Arih1	1.37632
ENSMUSG00000051529		1.34515	ENSMUSG00000040236	Trappc5	1.29624	ENSMUSG00000030847	Bag3	1.5678	ENSMUSG00000035824	Tk2	1.38103359442765	ENSMUSG00000047492	Inhbe	1.27106	ENSMUSG00000055891	Ubl4b	1.33404	ENSMUSG00000023330	Dtwd1	1.7941	ENSMUSG00000051732	Pabpc2	1.29449	ENSMUSG00000037855	Zfp365	1.36606	ENSMUSG00000050087	Cby3	1.37596
ENSMUSG00000031600	Vps37a	1.34325	ENSMUSG00000000394	Gcg	1.29624	ENSMUSG00000034723	Txndc13	1.5671	ENSMUSG00000061311	Rag1	1.38086724936597	ENSMUSG00000063728	Magea6	1.27047	ENSMUSG00000019868	Vta1	1.33391	ENSMUSG00000028294	1700003M02Rik	1.79154	ENSMUSG00000030058	Copg	1.29422	ENSMUSG00000028322	Exosc3	1.36605	ENSMUSG00000026374	Tsn	1.37577
ENSMUSG00000029231	Pdgfra	1.34181	ENSMUSG00000013833	Med16	1.29553	ENSMUSG00000030247		1.56709	ENSMUSG00000031160	Eras	1.38073808988105	ENSMUSG00000026156	B3gat2	1.27015	ENSMUSG00000059270		1.33333	ENSMUSG00000005125	Ndrg1	1.79082	ENSMUSG00000047094	Ofcc1	1.29419	ENSMUSG00000019996	Mtap7	1.36542	ENSMUSG00000034664	Itga2b	1.37432
ENSMUSG00000028467	Gba2	1.3416	ENSMUSG00000036902	Neto2	1.29541	ENSMUSG00000009640	Dmap1	1.56652	ENSMUSG00000040828	Tmem146	1.38035675132944	ENSMUSG00000004631	Sgce	1.26991	ENSMUSG00000021310		1.33306	ENSMUSG00000034675	Dbn1	1.7885	ENSMUSG00000050815	Olfr1441	1.29412	ENSMUSG00000032988	Slc16a8	1.36499	ENSMUSG00000030415		1.37422
ENSMUSG00000015627	Gata5	1.34117	ENSMUSG00000020902	Ntn1	1.2949	ENSMUSG00000032589	Bsn	1.56623	ENSMUSG00000051056	Gja10	1.38034461207394	ENSMUSG00000024893	2700046G09Rik	1.2693	ENSMUSG00000029070	Mxra8	1.33255	ENSMUSG00000046244		1.78833	ENSMUSG00000023120	Gm853	1.29344	ENSMUSG00000063200		1.36474	ENSMUSG00000033516		1.37408
ENSMUSG00000038717	Atp5l	1.3407	ENSMUSG00000036356	Csgalnact1	1.29486	ENSMUSG00000001288	Rarg	1.56569	ENSMUSG00000038895	Zfp653	1.38029605076455	ENSMUSG00000027559	Car3	1.26915	ENSMUSG00000024422	Dhx16	1.33204	ENSMUSG00000044010		1.78713	ENSMUSG00000036208	BC027231	1.29318	ENSMUSG00000038372	Gmds	1.36467	ENSMUSG00000042802		1.37269
ENSMUSG00000055544		1.34034	ENSMUSG00000034910	Pygo1	1.29485	ENSMUSG00000022324	Matn2	1.56554	ENSMUSG00000019178	Styxl1	1.38018396119677	ENSMUSG00000025573	6030468B19Rik	1.26903	ENSMUSG00000038700	Hoxb5	1.33198	ENSMUSG00000000295	Hddc2	1.78691	ENSMUSG00000006576	Slc4a3	1.293	ENSMUSG00000033987	Dnahc17	1.36436	ENSMUSG00000029502	Golga3	1.37242
ENSMUSG00000037849		1.33895	ENSMUSG00000041644	Slc5a12	1.29456	ENSMUSG00000056798		1.56483	ENSMUSG00000053936		1.37993614966692	ENSMUSG00000022257	Laptm4b	1.26902	ENSMUSG00000039286	Fndc3b	1.33185	ENSMUSG00000049139		1.78533	ENSMUSG00000000561	Wdr77	1.29235	ENSMUSG00000048416	Mlf1	1.36368	ENSMUSG00000021411	1300014I06Rik	1.37233
ENSMUSG00000027454		1.33865	ENSMUSG00000042485	Mustn1	1.29433	ENSMUSG00000046275	Tusc5	1.56433	ENSMUSG00000030096	Slc6a6	1.37964211568148	ENSMUSG00000029659	6330406I15Rik	1.26887	ENSMUSG00000043843	Tmem145	1.331	ENSMUSG00000021906	Oxnad1	1.7847	ENSMUSG00000039196	Orm1	1.2916	ENSMUSG00000043687	1190005I06Rik	1.36353	ENSMUSG00000057137	Tmem140	1.3719
ENSMUSG00000040170	Fmo2	1.33863	ENSMUSG00000043467	Zbtb37	1.2938	ENSMUSG00000038523	1700003F12Rik	1.56426	ENSMUSG00000063861		1.37949123449504	ENSMUSG00000030878	Cdr2	1.26854	ENSMUSG00000028138	Adh5	1.33038	ENSMUSG00000009406	Elk1	1.78458	ENSMUSG00000000374	Trappc10	1.29119	ENSMUSG00000021770	Samd8	1.363	ENSMUSG00000004933	Matk	1.37175
ENSMUSG00000059744		1.3382	ENSMUSG00000044829		1.29312	ENSMUSG00000013921	Clip3	1.5636	ENSMUSG00000062874	CT009708.3	1.37946743364869	ENSMUSG00000051256	Jagn1	1.26756	ENSMUSG00000037666		1.33007	ENSMUSG00000025531	Chm	1.78388	ENSMUSG00000061907		1.28995	ENSMUSG00000048110		1.36293	ENSMUSG00000028684	Urod	1.3717
ENSMUSG00000045410	Akr1e1	1.33795	ENSMUSG00000022110	Sucla2	1.29311	ENSMUSG00000007033	Hspa1l	1.56355	ENSMUSG00000060386		1.37941196810679	ENSMUSG00000056404		1.26708	ENSMUSG00000063245	1700029I01Rik	1.32976	ENSMUSG00000064001		1.78359	ENSMUSG00000020523	1810073G14Rik	1.2891	ENSMUSG00000021336	Slc17a4	1.36267	ENSMUSG00000038248	Sobp	1.37141
ENSMUSG00000039278	Pcsk1n	1.33636	ENSMUSG00000025969	Nrp2	1.2924	ENSMUSG00000052759	Gpr25	1.5628	ENSMUSG00000055090		1.37925856286943	ENSMUSG00000026317	Cln8	1.26705	ENSMUSG00000035472	Slc25a21	1.329	ENSMUSG00000034532	Fbxo16	1.78334	ENSMUSG00000009580	Odam	1.28886	ENSMUSG00000060719		1.36232	ENSMUSG00000043656		1.37057
ENSMUSG00000029736	Nobox	1.33556	ENSMUSG00000047348	AC135640.5	1.29198	ENSMUSG00000039540	4921524L21Rik	1.56067	ENSMUSG00000060512	0610040J01Rik	1.37886913309048	ENSMUSG00000002981	Clptm1	1.26623	ENSMUSG00000032553	Srprb	1.32895	ENSMUSG00000033717	Adra2a	1.78283	ENSMUSG00000001270	Ckb	1.28874	ENSMUSG00000034127	Tspan8	1.36227	ENSMUSG00000062642		1.37009
ENSMUSG00000055026	Gabrg3	1.33537	ENSMUSG00000032382	Snx1	1.29196	ENSMUSG00000033368	Trim69	1.56064	ENSMUSG00000052131	Akr1b7	1.37877983341413	ENSMUSG00000045996	Polr2k	1.266	ENSMUSG00000001025	S100a6	1.32869	ENSMUSG00000061413		1.78261	ENSMUSG00000035164	Zc3h12c	1.28815	ENSMUSG00000059868		1.36151	ENSMUSG00000038497	Tmco3	1.36938
ENSMUSG00000063408		1.33535	ENSMUSG00000043995		1.29171	ENSMUSG00000022965	Ifngr2	1.56048	ENSMUSG00000026842	Abl1	1.37869494904448	ENSMUSG00000023914	Mep1a	1.26592	ENSMUSG00000028255	Clca3	1.32815	ENSMUSG00000041468	Gpr12	1.77633	ENSMUSG00000039270	Megf9	1.2867	ENSMUSG00000034785	Dio1	1.36126	ENSMUSG00000025702	March8	1.3693
ENSMUSG00000060890	Arr3	1.33532	ENSMUSG00000001473	Tubb6	1.29033	ENSMUSG00000027668	Mfn1	1.56044	ENSMUSG00000042106	6230427J02Rik	1.37850416218380	ENSMUSG00000007029	Vars	1.26576	ENSMUSG00000046311	Zfp62	1.32724	ENSMUSG00000042507	C130039O16Rik	1.77501	ENSMUSG00000018379	Sfrs1	1.28659	ENSMUSG00000021469	Msx2	1.36111	ENSMUSG00000035237	Lcat	1.36896
ENSMUSG00000039910	Cited2	1.33394	ENSMUSG00000048732	Klhl11	1.28986	ENSMUSG00000044095	2410075B13Rik	1.55973	ENSMUSG00000051306	Usp42	1.37843925492842	ENSMUSG00000034194	R3hcc1	1.26451	ENSMUSG00000034911	Ushbp1	1.32705	ENSMUSG00000038644	Pold1	1.77454	ENSMUSG00000036856	Wnt4	1.28491	ENSMUSG00000010609	Psen2	1.3611	ENSMUSG00000026955	2010317E24Rik	1.36893
ENSMUSG00000027186	Elf5	1.33355	ENSMUSG00000039471		1.28952	ENSMUSG00000030708	Dnajb13	1.55924	ENSMUSG00000024773	Atg2a	1.37834041158437	ENSMUSG00000061295	Olfr1261	1.26245	ENSMUSG00000053793		1.32696	ENSMUSG00000057917		1.77408	ENSMUSG00000037531	Mrpl47	1.28201	ENSMUSG00000033941		1.36061	ENSMUSG00000029108	Pcdh7	1.36868
ENSMUSG00000051630		1.33219	ENSMUSG00000022575	Gsdmd	1.28918	ENSMUSG00000047766	Lrrc49	1.55903	ENSMUSG00000011960	Ccnt1	1.37820439688610	ENSMUSG00000031626	Sorbs2	1.26188	ENSMUSG00000060924	Csmd1	1.32645	ENSMUSG00000062760	1810041L15Rik	1.77376	ENSMUSG00000058982		1.28198	ENSMUSG00000056035	AC149067.3-201	1.36051	ENSMUSG00000024278		1.36781
ENSMUSG00000023143	Nagpa	1.33202	ENSMUSG00000026489	Cabc1	1.28895	ENSMUSG00000055100		1.55872	ENSMUSG00000031488	Rab11fip1	1.37817499749954	ENSMUSG00000030701	Plekhb1	1.26156	ENSMUSG00000055285		1.32605	ENSMUSG00000030920		1.77348	ENSMUSG00000054636		1.28127	ENSMUSG00000052416	Ezr	1.36036	ENSMUSG00000039512	Uhrf1bp1	1.36744
ENSMUSG00000030787	Lyve1	1.33198	ENSMUSG00000001627	Ifrd1	1.28844	ENSMUSG00000021268	Meg3	1.55754	ENSMUSG00000063698	Sfxn4	1.37781482837685	ENSMUSG00000058381		1.26136	ENSMUSG00000031631	4933411K20Rik	1.32586	ENSMUSG00000039477	Tnrc18	1.77298	ENSMUSG00000022756	Slc7a4	1.28011	ENSMUSG00000027643	Ghrh	1.35861	ENSMUSG00000032946	Rasgrp2	1.36597
ENSMUSG00000009115	1700027D21Rik	1.33193	ENSMUSG00000033192	Aytl1	1.2882	ENSMUSG00000062875		1.55708	ENSMUSG00000024878	Cbwd1	1.37730190571237	ENSMUSG00000049981		1.26103	ENSMUSG00000045010	AL805980.28	1.32488	ENSMUSG00000015837	Sqstm1	1.77288	ENSMUSG00000025545	Clybl	1.27719	ENSMUSG00000032528	Vipr1	1.35812	ENSMUSG00000055732	AC123834.4	1.36558
ENSMUSG00000056839		1.33118	ENSMUSG00000006920	Ezh1	1.28793	ENSMUSG00000031181	Ctag2	1.55659	ENSMUSG00000045371		1.37727754992317	ENSMUSG00000063566		1.26039	ENSMUSG00000021693	Kif2a	1.3244	ENSMUSG00000032553	Srprb	1.77147	ENSMUSG00000053285		0.798189	ENSMUSG00000031966	Glb1l3	1.35744	ENSMUSG00000044062	0610009B14Rik	1.36482
ENSMUSG00000037258		1.33056	ENSMUSG00000022861	Dgkg	1.28719	ENSMUSG00000056153	AC122398.2	1.5565	ENSMUSG00000044496	2510039O18Rik	1.37709964471271	ENSMUSG00000058336		1.25992	ENSMUSG00000033967	2310014L17Rik	1.32275	ENSMUSG00000052759	Gpr25	1.77129	ENSMUSG00000050211	Pla2g4e	0.792763	ENSMUSG00000054643		1.35729	ENSMUSG00000031441	Atp11a	1.36465
ENSMUSG00000021749	Oit1	1.3304	ENSMUSG00000002249	Tead3	1.28717	ENSMUSG00000057645		1.55641	ENSMUSG00000024191	Bnip1	1.37709512795025	ENSMUSG00000044006	AC158564.7	1.25984	ENSMUSG00000039372	March4	1.32161	ENSMUSG00000022877	Hrg	1.77066	ENSMUSG00000027443	Cst12	0.792587	ENSMUSG00000020255	D10Wsu102e	1.35703	ENSMUSG00000038697	Taf5l	1.36429
ENSMUSG00000046402	Rbp1	1.32993	ENSMUSG00000048911	Rnf24	1.28713	ENSMUSG00000057396	Zfp759	1.55609	ENSMUSG00000045010	RP23-49C8.1	1.37695978742019	ENSMUSG00000035847	Ids	1.25967	ENSMUSG00000045261		1.32152	ENSMUSG00000023965	Fbxl17	1.77047	ENSMUSG00000009047	AC125199.3-201	0.791221	ENSMUSG00000027593	Raly	1.35697	ENSMUSG00000044052	Ccr10	1.36416
ENSMUSG00000027163	Commd9	1.32936	ENSMUSG00000005893	Nr2c2	1.28626	ENSMUSG00000053474	AC145610.4	1.55597	ENSMUSG00000020593	Lpin1	1.37690237734759	ENSMUSG00000026659	Dusp12	1.25869	ENSMUSG00000062209	Erbb4	1.32144	ENSMUSG00000053545	6430503K07Rik	1.76977	ENSMUSG00000020490	Butr1	0.790416	ENSMUSG00000035776	Cd99l2	1.35687	ENSMUSG00000050668	2310002B06Rik	1.36335
ENSMUSG00000061126	Cyp4f39	1.32933	ENSMUSG00000030986	Dhx32	1.28622	ENSMUSG00000046886	Zfp474	1.5549	ENSMUSG00000064245	Olfr786	1.37672430485291	ENSMUSG00000045087	Edg8	1.25829	ENSMUSG00000040040	Ift88	1.32114	ENSMUSG00000045515	Pou3f3	1.76972	ENSMUSG00000014633	2310061C15Rik	0.790169	ENSMUSG00000031451	Gas6	1.35649	ENSMUSG00000024668	0610038F07Rik	1.36105
ENSMUSG00000063334	Krr1	1.32887	ENSMUSG00000031304	Il2rg	1.28605	ENSMUSG00000049076	Centb2	1.55397	ENSMUSG00000037995	Igsf9	1.37610118853702	ENSMUSG00000056688		1.25778	ENSMUSG00000025855	Prkar1b	1.32009	ENSMUSG00000003518	Dusp3	1.76956	ENSMUSG00000023795	D030013I16Rik	0.788333	ENSMUSG00000042207	Jarid1b	1.35612	ENSMUSG00000040121	2210417D09Rik	1.36073
ENSMUSG00000011171	Vipr2	1.32884	ENSMUSG00000026565	Pou2f1	1.28584	ENSMUSG00000060903		1.5531	ENSMUSG00000062200	Vmn2r7	1.376033048795	ENSMUSG00000060334		1.25752	ENSMUSG00000058550	Dppa4	1.31999	ENSMUSG00000025003	Cyp2c39	1.76825	ENSMUSG00000050009		0.788271	ENSMUSG00000024293	Esco1	1.35573	ENSMUSG00000031896	Ctrl	1.36048
ENSMUSG00000028042	Zbtb7b	1.32883	ENSMUSG00000029141	Slc4a1ap	1.28543	ENSMUSG00000035799	Twist1	1.5523	ENSMUSG00000024234	Mtpap	1.37548942135091	ENSMUSG00000057462		1.2567	ENSMUSG00000039594	A730069N07Rik	1.31794	ENSMUSG00000036647	Olfr6	1.76731	ENSMUSG00000025017	Pik3ap1	0.787758	ENSMUSG00000059991		1.35569	ENSMUSG00000052747	AL773518.3-201	1.36039
ENSMUSG00000035989		1.32874	ENSMUSG00000047616		1.28476	ENSMUSG00000021923		1.55222	ENSMUSG00000021451	Sema4d	1.37511249808758	ENSMUSG00000045272	1700025H01Rik	1.25622	ENSMUSG00000047264	Zfp358	1.31686	ENSMUSG00000053803		1.76661	ENSMUSG00000041559	Fmod	0.78761	ENSMUSG00000026202	Tuba4a	1.3553	ENSMUSG00000062413		1.35901
ENSMUSG00000054363		1.32841	ENSMUSG00000031734	Irx3	1.28417	ENSMUSG00000003527	Dgcr14	1.55216	ENSMUSG00000058586	Serhl	1.37455117264868	ENSMUSG00000032288	Imp3	1.25606	ENSMUSG00000042389	Tsen2	1.31668	ENSMUSG00000020605	Hs1bp3	1.76575	ENSMUSG00000038759	Nup205	0.787522	ENSMUSG00000040314	Ctsg	1.35522	ENSMUSG00000028565	Nfia	1.35868
ENSMUSG00000025545	Clybl	1.3282	ENSMUSG00000034212	Ankmy1	1.28415	ENSMUSG00000038651	AC158538.2	1.55174	ENSMUSG00000021767	Myst4	1.37440697495195	ENSMUSG00000021506	Pitx1	1.25604	ENSMUSG00000007021	Syngr3	1.31665	ENSMUSG00000005611	Mrvi1	1.76532	ENSMUSG00000027386	Fbln7	0.787358	ENSMUSG00000058523		1.35478	ENSMUSG00000013419	AC165080.4-201	1.35856
ENSMUSG00000059893		1.32752	ENSMUSG00000025340	Rabgef1	1.28353	ENSMUSG00000037275	Gemin5	1.55129	ENSMUSG00000053702	Nebl	1.37417028318198	ENSMUSG00000027580	BC006779	1.25597	ENSMUSG00000063824		1.31643	ENSMUSG00000025208	Mrpl43	1.76398	ENSMUSG00000047314		0.786847	ENSMUSG00000030772	Dkk3	1.35471	ENSMUSG00000059988		1.35831
ENSMUSG00000054391		1.32734	ENSMUSG00000028333	Anp32b	1.28283	ENSMUSG00000033405	Nudt15	1.55051	ENSMUSG00000001052	Sec24b	1.37408818996756	ENSMUSG00000058480		1.25578	ENSMUSG00000029609		1.31633	ENSMUSG00000001420	Tmem79	1.76396	ENSMUSG00000032239	rp9	0.786431	ENSMUSG00000053529	Usp21	1.35463	ENSMUSG00000062992		1.35813
ENSMUSG00000043384	Gprasp1	1.32704	ENSMUSG00000005465	Il27ra	1.28266	ENSMUSG00000060147	Serpinb6a	1.55047	ENSMUSG00000005962		1.3738652545571	ENSMUSG00000010830	Kdelr3	1.2556	ENSMUSG00000060846		1.31616	ENSMUSG00000022188		1.76368	ENSMUSG00000059536		0.785412	ENSMUSG00000032773	Chrm1	1.35443	ENSMUSG00000053244	AC147266.6	1.35773
ENSMUSG00000047180	Lincr	1.32685	ENSMUSG00000029524	Sirt4	1.28233	ENSMUSG00000039936	Pik3cd	1.55004	ENSMUSG00000025927	Tcfap2b	1.37384980150347	ENSMUSG00000032053	Pou2af1	1.25496	ENSMUSG00000002250	Ppard	1.31564	ENSMUSG00000041577	Prelp	1.76088	ENSMUSG00000041161	Otud3	0.785101	ENSMUSG00000030555	Ttc23	1.35442	ENSMUSG00000058145	Adamts17	1.35751
ENSMUSG00000048573	Cypt3	1.32663	ENSMUSG00000041567	Serpina12	1.28217	ENSMUSG00000028952	Zbtb48	1.54886	ENSMUSG00000005547	Cyp2a5	1.37361413335241	ENSMUSG00000059903		1.25481	ENSMUSG00000024190	Dusp1	1.31558	ENSMUSG00000037672		1.76082	ENSMUSG00000023153	Tmem52	0.784937	ENSMUSG00000041270		1.35435	ENSMUSG00000024769	Cdc42bpg	1.35749
ENSMUSG00000026220	Slc16a14	1.32642	ENSMUSG00000031480	Thsd1	1.28139	ENSMUSG00000004366	Sst	1.54878	ENSMUSG00000042135		1.37322444059510	ENSMUSG00000021531		1.25126	ENSMUSG00000046432	Ngfrap1	1.3153	ENSMUSG00000037761	Actr5	1.76	ENSMUSG00000028048	Gba	0.784934	ENSMUSG00000024845	Tmem134	1.3533	ENSMUSG00000020115	Tbk1	1.35709
ENSMUSG00000060639	Hist1h4i	1.3263	ENSMUSG00000042124	Lce1f	1.28118	ENSMUSG00000001520	Nrip2	1.54828	ENSMUSG00000061649		1.37258123436256	ENSMUSG00000034560	A230046K03Rik	1.25101	ENSMUSG00000024768	Lipf	1.31477	ENSMUSG00000026360	Rgs2	1.75729	ENSMUSG00000046952	AC107765.9	0.784899	ENSMUSG00000047666		1.35302	ENSMUSG00000026506		1.35698
ENSMUSG00000034509	Mad2l1bp	1.32608	ENSMUSG00000040990	Sh3kbp1	1.28113	ENSMUSG00000047616		1.54726	ENSMUSG00000056458	Rage	1.37184706386606	ENSMUSG00000031154	Otud5	1.25017	ENSMUSG00000045248	Med26	1.31447	ENSMUSG00000037014	Sstr4	1.75672	ENSMUSG00000032083	Apoa1	0.784328	ENSMUSG00000004934	Pias4	1.35226	ENSMUSG00000037210	BC037112	1.35662
ENSMUSG00000031555	Adam9	1.32568	ENSMUSG00000011837	Snapc2	1.28109	ENSMUSG00000038812	0610038D11Rik	1.54576	ENSMUSG00000028706	Nsun4	1.37168504188464	ENSMUSG00000028963	Uts2	0.82373	ENSMUSG00000014177	Fam18b	1.31437	ENSMUSG00000051373	Ppapdc3	1.75516	ENSMUSG00000063133	Klk1b1	0.783907	ENSMUSG00000025155	Dus1l	1.35212	ENSMUSG00000030030	1700003E16Rik	1.35567
ENSMUSG00000002989		1.3256	ENSMUSG00000021359	Tcfap2a	1.28033	ENSMUSG00000049160	4930469G21Rik	1.54536	ENSMUSG00000009734	Pou6f2	1.37151207960590	ENSMUSG00000038611	Phrf1	0.815697	ENSMUSG00000060218		1.31437	ENSMUSG00000002870	Mcm2	1.755	ENSMUSG00000059522	Olfr700	0.783525	ENSMUSG00000034777	Vax2	1.3518	ENSMUSG00000000378	Ccm2	1.35549
ENSMUSG00000024992	Pde6c	1.32524	ENSMUSG00000026615	Eprs	1.2803	ENSMUSG00000054455	Vapb	1.5452	ENSMUSG00000060821		1.37127249975235	ENSMUSG00000059278	Lsmd1	0.810138	ENSMUSG00000022647		1.31353	ENSMUSG00000053897	Slc39a8	1.75277	ENSMUSG00000045827	Serpinb9	0.783067	ENSMUSG00000017057	Il13ra1	1.35148	ENSMUSG00000032185	Carm1	1.35485
ENSMUSG00000047508	Mbd3l2	1.32418	ENSMUSG00000000159	Pcp4	1.28008	ENSMUSG00000002948	Map2k7	1.54327	ENSMUSG00000027505	1700029J11Rik	1.37089327618425	ENSMUSG00000009630	Ppp2cb	0.806563	ENSMUSG00000030589	Rasgrp4	1.31305	ENSMUSG00000035745	Grin3b	1.75275	ENSMUSG00000045690	Wdr89	0.782883	ENSMUSG00000006010	BC003331	1.35148	ENSMUSG00000031231	Cox7b	1.35477
ENSMUSG00000060510	5730601F06Rik	1.32412	ENSMUSG00000022793	B4galt4	1.28001	ENSMUSG00000000301	Pemt	1.5432	ENSMUSG00000060661		1.37045457843993	ENSMUSG00000052855		0.805956	ENSMUSG00000029451	OTTMUSG00000010433	1.31297	ENSMUSG00000048408		1.75251	ENSMUSG00000003882	Il7r	0.782858	ENSMUSG00000064111		1.35122	ENSMUSG00000019027	Dnahc1	1.35424
ENSMUSG00000008035	Mid1ip1	1.324	ENSMUSG00000034805		1.27926	ENSMUSG00000052363	Zdhhc19	1.54302	ENSMUSG00000045709	1700023L04Rik	1.37022427738706	ENSMUSG00000049047	Armcx3	0.805735	ENSMUSG00000040260	Daam2	1.31274	ENSMUSG00000048661	Lemd3	1.7514	ENSMUSG00000038880	Mrps34	0.782827	ENSMUSG00000049128		1.35079	ENSMUSG00000052076	EG636791	1.35423
ENSMUSG00000060181	Slc35e3	1.32347	ENSMUSG00000039057	Myo16	1.27877	ENSMUSG00000041649	Klf8	1.54276	ENSMUSG00000015957	Wnt11	1.36907547451268	ENSMUSG00000062730		0.805676	ENSMUSG00000053651	AC122183.4	1.31153	ENSMUSG00000048583	Igf2	1.75087	ENSMUSG00000049073	Olfr985	0.782708	ENSMUSG00000054146		1.34962	ENSMUSG00000050017	Pitpnb	1.35392
ENSMUSG00000032815	Fanca	1.3227	ENSMUSG00000037695		1.27853	ENSMUSG00000051793	Olfr284	1.54271	ENSMUSG00000027404	Snrpb	1.36888011747298	ENSMUSG00000017210	Med24	0.804857	ENSMUSG00000007039	Ddah2	1.31077	ENSMUSG00000061436	Hipk2	1.74927	ENSMUSG00000000276	Dgke	0.782644	ENSMUSG00000020641	Rsad2	1.34938	ENSMUSG00000041781	Cpsf2	1.35324
ENSMUSG00000063717		1.32265	ENSMUSG00000005087	Cd44	1.27814	ENSMUSG00000027886	1700013F07Rik	1.54145	ENSMUSG00000016256	Ctsz	1.36870069205633	ENSMUSG00000043119	Olfr448	0.804589	ENSMUSG00000038271	A930037G23Rik	1.31072	ENSMUSG00000033790	Tubgcp5	1.74895	ENSMUSG00000041361	Gcom1	0.782427	ENSMUSG00000051658	AL671894.20	1.34923	ENSMUSG00000058763		1.35222
ENSMUSG00000041477	Dcp1b	1.32224	ENSMUSG00000045460		1.27776	ENSMUSG00000060373	Hnrnpc	1.54115	ENSMUSG00000028591	Pramef12	1.3685658755289	ENSMUSG00000026984	Il1f6	0.804047	ENSMUSG00000021135	Slc10a1	1.31051	ENSMUSG00000061245		1.74881	ENSMUSG00000055046		0.782167	ENSMUSG00000057936		1.34884	ENSMUSG00000040855	Reps2	1.35197
ENSMUSG00000057399		1.32195	ENSMUSG00000021134	Sfrs5	1.27714	ENSMUSG00000027291	Vps39	1.54022	ENSMUSG00000060609		1.36846883117858	ENSMUSG00000062186	Olfr395	0.80397	ENSMUSG00000044327		1.30942	ENSMUSG00000027424	8430406I07Rik	1.74773	ENSMUSG00000026416	Il20	0.782112	ENSMUSG00000057117	Hamp2	1.34871	ENSMUSG00000038576	Susd4	1.35131
ENSMUSG00000037135		1.32146	ENSMUSG00000020191	RP23-311O20.2	1.27698	ENSMUSG00000028536	2610528J11Rik	1.53967	ENSMUSG00000056895		1.36834699404322	ENSMUSG00000060393	AC132334.3	0.803668	ENSMUSG00000055270		1.30941	ENSMUSG00000024429	Gna-rs1	1.74562	ENSMUSG00000055054		0.781965	ENSMUSG00000026021	Sumo1	1.34818	ENSMUSG00000021069	Pygl	1.3511
ENSMUSG00000060113		1.32125	ENSMUSG00000001964	Emd	1.27668	ENSMUSG00000048904	Neurog1	1.53964	ENSMUSG00000026848		1.36804087465451	ENSMUSG00000063915	Olfr346	0.803243	ENSMUSG00000010358	Ifi35	1.30907	ENSMUSG00000042766	Trim46	1.74506	ENSMUSG00000018630		0.781854	ENSMUSG00000029577	Ube3b	1.34796	ENSMUSG00000043311	D17H6S53E	1.35074
ENSMUSG00000059171		1.32102	ENSMUSG00000038295	Atg9b	1.27636	ENSMUSG00000011179	Odc1	1.53828	ENSMUSG00000042066	Tmcc2	1.36786333203680	ENSMUSG00000049401	Ogfr	0.803203	ENSMUSG00000024429	Gna-rs1	1.30905	ENSMUSG00000057928		1.74481	ENSMUSG00000020493	Prr11	0.781736	ENSMUSG00000028111	Ctsk	1.34656	ENSMUSG00000055681	Cope	1.35039
ENSMUSG00000017897	Eya2	1.32031	ENSMUSG00000024334	H2-Oa	1.27598	ENSMUSG00000036655	Colec11	1.53816	ENSMUSG00000034226	Rhov	1.36779486877512	ENSMUSG00000025885	Myo5b	0.802855	ENSMUSG00000043824		1.3089	ENSMUSG00000025229	Pitx3	1.74141	ENSMUSG00000024128	Sbp	0.781625	ENSMUSG00000028582	Cc2d1b	1.34512	ENSMUSG00000023802	Nox3	1.34994
ENSMUSG00000021095	Gsc	1.32014	ENSMUSG00000039232	Stx11	1.27531	ENSMUSG00000021805		1.53792	ENSMUSG00000039153	Runx2	1.36732196589673	ENSMUSG00000013275	Slc41a1	0.802694	ENSMUSG00000027220	Syt13	1.30822	ENSMUSG00000058420	Syt17	1.74052	ENSMUSG00000030651	Art2b	0.781437	ENSMUSG00000033228	Sfrs2ip	1.34483	ENSMUSG00000042092	Lce1c	1.34972
ENSMUSG00000038775	Vill	1.31963	ENSMUSG00000044941	AC165433.5-201	1.27513	ENSMUSG00000018849	Wwc1	1.53754	ENSMUSG00000030689	Ino80e	1.36728921484964	ENSMUSG00000015942	Gtf2ird2	0.802689	ENSMUSG00000022684	Bfar	1.30635	ENSMUSG00000039032	Tsga13	1.73982	ENSMUSG00000026880	Stom	0.781393	ENSMUSG00000036920		1.34476	ENSMUSG00000041471	3110001K24Rik	1.34939
ENSMUSG00000040010	Slc7a5	1.31951	ENSMUSG00000024191	Bnip1	1.27495	ENSMUSG00000059226		1.53674	ENSMUSG00000048677	Tpcn2	1.36711163998483	ENSMUSG00000032572	1110001D15Rik	0.802317	ENSMUSG00000058145	Adamts17	1.30621	ENSMUSG00000041861		1.73968	ENSMUSG00000060523	Olfr726	0.781376	ENSMUSG00000056214	AC130718.3	1.34436	ENSMUSG00000021745	Ptprg	1.3493
ENSMUSG00000024331	Dsc2	1.31946	ENSMUSG00000031286	Glt28d2	1.27483	ENSMUSG00000054991		1.53634	ENSMUSG00000038068	Rnf144b	1.36590371620864	ENSMUSG00000046834	Krt1	0.802151	ENSMUSG00000063005		1.30575	ENSMUSG00000042188	AC163668.5	1.73966	ENSMUSG00000040441	Slc26a10	0.781355	ENSMUSG00000024097	Sfrs7	1.34424	ENSMUSG00000060780	Lrrtm1	1.34868
ENSMUSG00000050141	BC049635	1.31939	ENSMUSG00000029219	Slc10a4	1.27445	ENSMUSG00000038886	Man2a2	1.53615	ENSMUSG00000036902	Neto2	1.36562737351626	ENSMUSG00000022337	Ttc35	0.802111	ENSMUSG00000030753	Prkrir	1.30549	ENSMUSG00000053090	AC154436.2	1.73947	ENSMUSG00000042662	Dusp15	0.781338	ENSMUSG00000003279	Dlgap1	1.34381	ENSMUSG00000033187	BC016579	1.34865
ENSMUSG00000022070	6720463M24Rik	1.319	ENSMUSG00000034368		1.27417	ENSMUSG00000052331	Ankrd44	1.5357	ENSMUSG00000028571	Cyp2j13	1.36544466723662	ENSMUSG00000026234	Ncl	0.801989	ENSMUSG00000022236	Ropn1l	1.30359	ENSMUSG00000033272	Slc35a4	1.73936	ENSMUSG00000024212	Mllt1	0.781167	ENSMUSG00000051716		1.34293	ENSMUSG00000039342	Ankar	1.3486
ENSMUSG00000055891	Ubl4b	1.31845	ENSMUSG00000037991	A630055G03Rik	1.27358	ENSMUSG00000059862	Olfr826	1.53519	ENSMUSG00000064035		1.36536527062353	ENSMUSG00000027305	Ndufaf1	0.801729	ENSMUSG00000063240	Olfr133	1.30274	ENSMUSG00000040969	D630013G24Rik	1.73935	ENSMUSG00000055652	Klhl25	0.781166	ENSMUSG00000056802		1.34128	ENSMUSG00000012282	Wnt8a	1.34858
ENSMUSG00000050097	BC015286	1.31778	ENSMUSG00000029321	Slc10a6	1.27314	ENSMUSG00000057470		1.53457	ENSMUSG00000014355	Anapc1	1.36493697141943	ENSMUSG00000027499	Pkia	0.801544	ENSMUSG00000025815	Dhtkd1	1.30198	ENSMUSG00000025964	Adam23	1.73914	ENSMUSG00000062498		0.781016	ENSMUSG00000017774	Myo1c	1.34061	ENSMUSG00000063366		1.34827
ENSMUSG00000025505	Tmem80	1.31722	ENSMUSG00000032204	Aqp9	1.27269	ENSMUSG00000038524	Fchsd1	1.53422	ENSMUSG00000057818	AC160976.1	1.36487533594516	ENSMUSG00000060583	Olfr881	0.801408	ENSMUSG00000049492		1.30197	ENSMUSG00000040724	Kcna2	1.73874	ENSMUSG00000040969	D630013G24Rik	0.780989	ENSMUSG00000024672	Ms4a7	1.34043	ENSMUSG00000007817	Zmiz1	1.3479
ENSMUSG00000053969		1.31674	ENSMUSG00000046275		1.27237	ENSMUSG00000040650	Cyp2b23	1.5338	ENSMUSG00000028419	Chmp5	1.36473339048028	ENSMUSG00000057950	Olfr1487	0.800835	ENSMUSG00000058235		1.30196	ENSMUSG00000009248	Ascl2	1.73863	ENSMUSG00000030046	Bmp10	0.780749	ENSMUSG00000045053	Kcng3	1.34037	ENSMUSG00000021056	Tex21	1.34722
ENSMUSG00000041558		1.31646	ENSMUSG00000021175	Cdca7l	1.27236	ENSMUSG00000023021	Lass5	1.53377	ENSMUSG00000024190	Dusp1	1.36461418225067	ENSMUSG00000012301		0.800736	ENSMUSG00000011382	Dhdh	1.30127	ENSMUSG00000039452	Snx22	1.73834	ENSMUSG00000031241	Tbx22	0.780638	ENSMUSG00000020599	Rgs9	1.34032	ENSMUSG00000008129	4930432K21Rik	1.34703
ENSMUSG00000050599		1.31631	ENSMUSG00000027442	Cst8	1.27182	ENSMUSG00000015846	Rxra	1.53358	ENSMUSG00000048910	2810453I06Rik	1.36457390304009	ENSMUSG00000020544	Cox11	0.800321	ENSMUSG00000015981	Stk32c	1.30109	ENSMUSG00000036275	9530068E07Rik	1.73819	ENSMUSG00000005268	Prlr	0.780506	ENSMUSG00000030725	2610209A20Rik	1.34031	ENSMUSG00000002329	1810034K20Rik	1.34695
ENSMUSG00000038774		1.31628	ENSMUSG00000042043	Tbca	1.27173	ENSMUSG00000001507	Itga3	1.53357	ENSMUSG00000040183	Ankrd6	1.36402435100213	ENSMUSG00000061510	AC093043.6	0.799839	ENSMUSG00000036667	3321401G04Rik	1.30098	ENSMUSG00000032178	Ilf3	1.73773	ENSMUSG00000024798	Htr7	0.779984	ENSMUSG00000028898	Trspap1	1.33995	ENSMUSG00000023077		1.34692
ENSMUSG00000061774		1.31624	ENSMUSG00000045193	Cirbp	1.26962	ENSMUSG00000033209	AC155173.3	1.53242	ENSMUSG00000013629	Cad	1.36392082362999	ENSMUSG00000018999	Slc35b4	0.799667	ENSMUSG00000001039	B9d1	1.30075	ENSMUSG00000004609	Cd33	1.73539	ENSMUSG00000021608	Lpcat1	0.779868	ENSMUSG00000031591	Asah1	1.33987	ENSMUSG00000040132	Svs2	1.34645
ENSMUSG00000020530	Ggnbp2	1.31597	ENSMUSG00000017195	Zpbp2	1.26938	ENSMUSG00000014747	Ankrd53	1.53215	ENSMUSG00000024728	1700025F22Rik	1.36383681948989	ENSMUSG00000041670	Rims1	0.79908	ENSMUSG00000061663		1.30065	ENSMUSG00000020431	Adcy1	1.73449	ENSMUSG00000038668	Lpar1	0.779656	ENSMUSG00000046352	Gjb2	1.33958	ENSMUSG00000061084		1.34632
ENSMUSG00000055202	Zfp811	1.31525	ENSMUSG00000029414	Kntc1	1.26927	ENSMUSG00000026589	Sec16b	1.53213	ENSMUSG00000054259		1.36365789252134	ENSMUSG00000047220	Ccdc36	0.798974	ENSMUSG00000048279	Sacs	1.30057	ENSMUSG00000063761		1.73284	ENSMUSG00000034569		0.779457	ENSMUSG00000036949	Slc39a12	1.33955	ENSMUSG00000039208	Metrnl	1.34574
ENSMUSG00000034145	Tmem63c	1.31423	ENSMUSG00000034583	Olfr1347	1.26914	ENSMUSG00000017400	Stac2	1.53172	ENSMUSG00000061384		1.36350953589238	ENSMUSG00000044715	4933433P14Rik	0.79847	ENSMUSG00000039440		1.2989	ENSMUSG00000022868	Ahsg	1.73281	ENSMUSG00000026333	Gin1	0.779424	ENSMUSG00000025019	Lcor	1.33954	ENSMUSG00000049412		1.34542
ENSMUSG00000042406	Atf4	1.31361	ENSMUSG00000026984	Il1f6	1.26857	ENSMUSG00000019837	Gtf3c6	1.53091	ENSMUSG00000048540	Nhlh2	1.36338721968898	ENSMUSG00000064111		0.798379	ENSMUSG00000029119	Man2b2	1.29844	ENSMUSG00000042804	Gpr153	1.73215	ENSMUSG00000017801	Mlx	0.779188	ENSMUSG00000047314		1.33939	ENSMUSG00000055561	Spink5	1.34506
ENSMUSG00000056728	2310051M13Rik	1.31356	ENSMUSG00000037502		1.26845	ENSMUSG00000062005		1.53061	ENSMUSG00000031762	Mt2	1.36338064747208	ENSMUSG00000026940	4921530D09Rik	0.798266	ENSMUSG00000063159		1.29828	ENSMUSG00000020383	Il13	1.73143	ENSMUSG00000063762	Tas2r129	0.77888	ENSMUSG00000059442	Max	1.33864	ENSMUSG00000032264	Zw10	1.34501
ENSMUSG00000016319	Slc25a5	1.31342	ENSMUSG00000048655	A730037C10Rik	1.26837	ENSMUSG00000024978	Gpam	1.53041	ENSMUSG00000063272		1.36235043741353	ENSMUSG00000052609	Plekhg3	0.798091	ENSMUSG00000031024	St5	1.29813	ENSMUSG00000047684		1.73135	ENSMUSG00000054399		0.778433	ENSMUSG00000047731	D19Wsu162e	1.33841	ENSMUSG00000027983	Cyp2u1	1.34426
ENSMUSG00000034485	Uaca	1.31292	ENSMUSG00000022514	Il1rap	1.26776	ENSMUSG00000024191	Bnip1	1.52932	ENSMUSG00000027521		1.36228333451711	ENSMUSG00000001260	Gabrg1	0.798067	ENSMUSG00000038342	Mlxip	1.29792	ENSMUSG00000020235	Fzr1	1.73089	ENSMUSG00000024769	Cdc42bpg	0.778311	ENSMUSG00000061200	Prcp	1.33812	ENSMUSG00000026885	Ttll11	1.34424
ENSMUSG00000060708	Cno	1.31256	ENSMUSG00000022686	B3gnt5	1.26753	ENSMUSG00000025825	Iscu	1.52902	ENSMUSG00000039747	Orai2	1.36224057536373	ENSMUSG00000028333	Anp32b	0.798036	ENSMUSG00000006642	Tcf23	1.29775	ENSMUSG00000053909	Rhox10	1.72905	ENSMUSG00000058934	AC125082.3	0.778233	ENSMUSG00000026578	4930455F23Rik	1.33811	ENSMUSG00000001156	Mxd1	1.34417
ENSMUSG00000021209	Ppp4r4	1.31035	ENSMUSG00000040134	Rdh7	1.26741	ENSMUSG00000045613	Chrm2	1.52862	ENSMUSG00000004187	Kifc2	1.36193807487335	ENSMUSG00000018575		0.797854	ENSMUSG00000040407	Akap9	1.29754	ENSMUSG00000042292	Mkl1	1.72879	ENSMUSG00000028615		0.778144	ENSMUSG00000032869	Psmf1	1.33799	ENSMUSG00000026516	Nvl	1.34263
ENSMUSG00000055197	Fev	1.31031	ENSMUSG00000038533	Cbfa2t2	1.26659	ENSMUSG00000035697	Hmha1	1.52848	ENSMUSG00000063380	Olfr945	1.36190961864978	ENSMUSG00000044674	Fzd1	0.797819	ENSMUSG00000032407	2610101N10Rik	1.29673	ENSMUSG00000036026	Tmem63b	1.72801	ENSMUSG00000038833		0.778109	ENSMUSG00000035751		1.33766	ENSMUSG00000050737	Ptges	1.34261
ENSMUSG00000025931	Paqr8	1.30963	ENSMUSG00000029036	Atad3a	1.26576	ENSMUSG00000029413	Naaa	1.52758	ENSMUSG00000043391	2510009E07Rik	1.36160960163341	ENSMUSG00000020607	Fam84a	0.797808	ENSMUSG00000002992	Apoc2	1.29629	ENSMUSG00000027077	Smtnl1	1.72741	ENSMUSG00000044010		0.778093	ENSMUSG00000063196		1.33755	ENSMUSG00000061978		1.34214
ENSMUSG00000037633		1.30946	ENSMUSG00000022416	Cacna1i	1.26551	ENSMUSG00000031397	Tktl1	1.5273	ENSMUSG00000042565		1.36159607997375	ENSMUSG00000028359	Orm3	0.797654	ENSMUSG00000026558	AC142244.11	1.29591	ENSMUSG00000058597		1.72739	ENSMUSG00000033316	Galnt9	0.778077	ENSMUSG00000062502	Krtap16-8	1.33742	ENSMUSG00000061672		1.34211
ENSMUSG00000054763	Defb42	1.3093	ENSMUSG00000011832	Evi5l	1.2653	ENSMUSG00000025885	Myo5b	1.5273	ENSMUSG00000038969		1.36148406534572	ENSMUSG00000027925	Sprr2j	0.797623	ENSMUSG00000060459	Kng2	1.29537	ENSMUSG00000031017		1.72723	ENSMUSG00000061153		0.778013	ENSMUSG00000003228	Grk5	1.33711	ENSMUSG00000020884	Asgr1	1.34208
ENSMUSG00000000916	Nsun5	1.30923	ENSMUSG00000027524	Edn3	1.26518	ENSMUSG00000020387	Phf15	1.52703	ENSMUSG00000052170		1.36132406580543	ENSMUSG00000025366	Mbc2	0.79741	ENSMUSG00000045378	Pxt1	1.29506	ENSMUSG00000031150	Ccdc120	1.72684	ENSMUSG00000024878	Cbwd1	0.777905	ENSMUSG00000061667		1.33689	ENSMUSG00000031156	Slc35a2	1.34169
ENSMUSG00000023443	Esx1	1.30921	ENSMUSG00000030733	Sh2b1	1.26501	ENSMUSG00000052763	Zfp212	1.52689	ENSMUSG00000053150		1.36128755420593	ENSMUSG00000038824		0.797003	ENSMUSG00000052281	OTTMUSG00000018795	1.2947	ENSMUSG00000020577	Tspan13	1.72631	ENSMUSG00000024735	Prpf19	0.777427	ENSMUSG00000036244	Tbc1d21	1.33676	ENSMUSG00000031197	Vbp1	1.34159
ENSMUSG00000030245	Golt1b	1.30908	ENSMUSG00000047839		1.26465	ENSMUSG00000031250	Tnmd	1.52547	ENSMUSG00000028601	Echdc2	1.36122374113532	ENSMUSG00000056946	Olfr512	0.796966	ENSMUSG00000041849	Card6	1.29441	ENSMUSG00000054387	Mdm4	1.72558	ENSMUSG00000034613	Ppm1h	0.776905	ENSMUSG00000047253	2310043L02Rik	1.3365	ENSMUSG00000037661	Gpr160	1.34124
ENSMUSG00000051154	Commd3	1.30873	ENSMUSG00000027041		1.26457	ENSMUSG00000064245	Olfr786	1.52522	ENSMUSG00000046962	Zfp295	1.36116477737642	ENSMUSG00000050534	Htr5b	0.796832	ENSMUSG00000063776		1.29431	ENSMUSG00000003378	Grik5	1.72348	ENSMUSG00000042165	AC127036.3	0.776782	ENSMUSG00000033122	Hsd17b3	1.33613	ENSMUSG00000042115	Klhdc8a	1.34035
ENSMUSG00000022044	Stmn4	1.30866	ENSMUSG00000026799	Med27	1.26386	ENSMUSG00000044674	Fzd1	1.52477	ENSMUSG00000028148	Them5	1.36107301869803	ENSMUSG00000060813		0.796789	ENSMUSG00000039201	Tbc1d25	1.29341	ENSMUSG00000031762	Mt2	1.72334	ENSMUSG00000054083	Capn12	0.776462	ENSMUSG00000020811	Wscd1	1.33591	ENSMUSG00000015882	Lcorl	1.34018
ENSMUSG00000054458		1.30844	ENSMUSG00000046326		1.26384	ENSMUSG00000056615	AC121838.2	1.52467	ENSMUSG00000023345	Wdr51a	1.36105462115606	ENSMUSG00000040423	Rc3h1	0.79658	ENSMUSG00000047237	E330009P21Rik	1.29316	ENSMUSG00000057069	Ero1lb	1.72322	ENSMUSG00000027166	Dph4	0.775845	ENSMUSG00000039103	Nexn	1.33533	ENSMUSG00000056829	Foxb2	1.33974
ENSMUSG00000038535	Zfp280d	1.30839	ENSMUSG00000030302	Atp2b2	1.26351	ENSMUSG00000028187	Bxdc5	1.52458	ENSMUSG00000048253		1.36094863994074	ENSMUSG00000058600	Rpl30	0.796422	ENSMUSG00000029513	Prkab1	1.29315	ENSMUSG00000053244	AC147266.6	1.72267	ENSMUSG00000062931	B230315N10Rik	0.77578	ENSMUSG00000046761	AA409316	1.33519	ENSMUSG00000030180	Jarid1a	1.33969
ENSMUSG00000018381	Abi3	1.30768	ENSMUSG00000024414	Mrpl27	1.26313	ENSMUSG00000035896	Rnase1	1.52456	ENSMUSG00000033863	Klf9	1.36058756359784	ENSMUSG00000022431	Ribc2	0.796394	ENSMUSG00000059013	Sh2d3c	1.29202	ENSMUSG00000049476	1700104B16Rik	1.72106	ENSMUSG00000040520	Manea	0.775685	ENSMUSG00000044317	Gpr4	1.33478	ENSMUSG00000061039	Olfr920	1.33944
ENSMUSG00000040370	Lyrm5	1.30721	ENSMUSG00000027280		1.26312	ENSMUSG00000059974	Hnt	1.52375	ENSMUSG00000039164	Naif1	1.36040038925021	ENSMUSG00000033618	Map3k13	0.796254	ENSMUSG00000022002	4930564B18Rik	1.29183	ENSMUSG00000051804	4930523C11Rik	1.72078	ENSMUSG00000024027	Glp1r	0.775623	ENSMUSG00000009563	Tor2a	1.33442	ENSMUSG00000048502	AC175032.1-202	1.33865
ENSMUSG00000037134	AI931714	1.30709	ENSMUSG00000038828	1110039B18Rik	1.26293	ENSMUSG00000050813	Olfr332	1.52351	ENSMUSG00000046916	Myct1	1.36036901239335	ENSMUSG00000061205		0.796184	ENSMUSG00000029601	Iqcd	1.29126	ENSMUSG00000034509	Mad2l1bp	1.71954	ENSMUSG00000023042		0.775231	ENSMUSG00000025969	Nrp2	1.33441	ENSMUSG00000004651	Tyr	1.33858
ENSMUSG00000051169		1.30703	ENSMUSG00000021803	Pcdh21	1.2627	ENSMUSG00000019768	Esr1	1.5235	ENSMUSG00000046934	Csl	1.36017977446525	ENSMUSG00000044052	Ccr10	0.796078	ENSMUSG00000050721	AC135108.3	1.29119	ENSMUSG00000002871	Gpr175	1.71817	ENSMUSG00000041245	Wnk3	0.774959	ENSMUSG00000032047	Acat1	1.33402	ENSMUSG00000030758		1.33719
ENSMUSG00000028359	Orm3	1.30683	ENSMUSG00000046096	BC030336	1.26241	ENSMUSG00000027358	Bmp2	1.52347	ENSMUSG00000002307	Daxx	1.35983216621415	ENSMUSG00000037737	Arpm1	0.796069	ENSMUSG00000036306	Lzts1	1.29095	ENSMUSG00000041040	Als2cr13	1.71622	ENSMUSG00000064288	Hist1h4k	0.774755	ENSMUSG00000020635	Fkbp1b	1.33398	ENSMUSG00000020681	Ace	1.33651
ENSMUSG00000055214	Pld5	1.30665	ENSMUSG00000005625	Psmd4	1.2624	ENSMUSG00000054360	Bsx	1.52318	ENSMUSG00000043219	Hoxa6	1.3597335070741	ENSMUSG00000053969		0.795963	ENSMUSG00000031789	Cngb1	1.29061	ENSMUSG00000013921	Clip3	1.71586	ENSMUSG00000011658	Fuz	0.774129	ENSMUSG00000039797		1.3339	ENSMUSG00000002059	Rab34	1.3361
ENSMUSG00000022867	Usp25	1.3066	ENSMUSG00000031700	Gpt2	1.26199	ENSMUSG00000032401	Lctl	1.52284	ENSMUSG00000031336		1.35952918623614	ENSMUSG00000046861	Hectd3	0.795823	ENSMUSG00000022180	Slc7a8	1.29054	ENSMUSG00000052363	Zdhhc19	1.7143	ENSMUSG00000035951	Ascl3	0.773422	ENSMUSG00000062310		1.3334	ENSMUSG00000051490	Foxd4	1.33593
ENSMUSG00000046242		1.30643	ENSMUSG00000027288	Zfp106	1.26195	ENSMUSG00000060867		1.5226	ENSMUSG00000054021		1.35946961293540	ENSMUSG00000061707	AC113295.5	0.795745	ENSMUSG00000029788	Cpa5	1.28996	ENSMUSG00000032056	Btg4	1.7142	ENSMUSG00000026424	Gpr37l1	0.772881	ENSMUSG00000027326	Casc5	1.33308	ENSMUSG00000039083		1.33572
ENSMUSG00000038925	E330034G19Rik	1.30634	ENSMUSG00000048744		1.26147	ENSMUSG00000053989	1700008J07Rik	1.52167	ENSMUSG00000007033	Hspa1l	1.3594108367233	ENSMUSG00000039048	Foxred1	0.795672	ENSMUSG00000025474	Tubgcp2	1.28987	ENSMUSG00000031329	Tsx	1.71343	ENSMUSG00000047992	B230399E16Rik	0.772776	ENSMUSG00000026365	Cfh	1.3329	ENSMUSG00000052371	1700109F18Rik	1.33547
ENSMUSG00000042474	Faim3	1.30598	ENSMUSG00000046449	C77370	1.25978	ENSMUSG00000023939	Mrpl14	1.52162	ENSMUSG00000001517	Foxm1	1.35937037821944	ENSMUSG00000025869	D13Wsu177e	0.795388	ENSMUSG00000042372	Dmrt3	1.28987	ENSMUSG00000023949	Tcte1	1.71205	ENSMUSG00000041729	Coro2b	0.772763	ENSMUSG00000022758	P2rx6	1.33265	ENSMUSG00000037262	Kin	1.33545
ENSMUSG00000048143		1.30542	ENSMUSG00000043998	Mgat2	1.2597	ENSMUSG00000040606	9030409G11Rik	1.52128	ENSMUSG00000042323	Pbrm1	1.35876928211451	ENSMUSG00000020846	1500005K14Rik	0.795367	ENSMUSG00000027854	5730470L24Rik	1.28981	ENSMUSG00000027956	Tmem144	1.71093	ENSMUSG00000063035		0.77245	ENSMUSG00000035900	Gramd4	1.3325	ENSMUSG00000049507	4930429B21Rik	1.33517
ENSMUSG00000021445		1.30486	ENSMUSG00000047818	AC126408.6-202	1.25943	ENSMUSG00000022212	Cpne6	1.52111	ENSMUSG00000036736		1.35870913045128	ENSMUSG00000027668	Mfn1	0.79498	ENSMUSG00000059842	Zfp341	1.28922	ENSMUSG00000033774	Npbwr1	1.71022	ENSMUSG00000050212	2610027C15Rik	0.772364	ENSMUSG00000053468		1.33144	ENSMUSG00000037974	Muc5ac	1.33508
ENSMUSG00000063968		1.30483	ENSMUSG00000043183	4732471D19Rik	0.804139	ENSMUSG00000048916	AC113279.7	1.52088	ENSMUSG00000029502	Golga3	1.35850648461194	ENSMUSG00000046962	Zfp295	0.794702	ENSMUSG00000003752	Itpkc	1.28852	ENSMUSG00000055838	Olfr357	1.71017	ENSMUSG00000022947	Cbr3	0.772099	ENSMUSG00000063800		1.33105	ENSMUSG00000049266	AL646020.15	1.33496
ENSMUSG00000023906	Cldn6	1.30471	ENSMUSG00000025786	Zdhhc3	0.802188	ENSMUSG00000050761	AC133488.30	1.52054	ENSMUSG00000021940	Ptpn20	1.35824426259994	ENSMUSG00000027331	D2Ertd750e	0.794111	ENSMUSG00000040121	2210417D09Rik	1.28826	ENSMUSG00000005609	Ctr9	1.71016	ENSMUSG00000021124	Vti1b	0.771961	ENSMUSG00000022309	Angpt1	1.33098	ENSMUSG00000048758	Rpl29	1.33462
ENSMUSG00000039067	Psmd7	1.30468	ENSMUSG00000031922	Cep57	0.800934	ENSMUSG00000050204		1.52052	ENSMUSG00000053319		1.35823597756544	ENSMUSG00000048400	4931432M23Rik	0.794	ENSMUSG00000063455	D630045J12Rik	1.28779	ENSMUSG00000031610	Scrg1	1.70864	ENSMUSG00000064149		0.771711	ENSMUSG00000041328	Pcf11	1.33076	ENSMUSG00000023169	AC123606.11	1.33453
ENSMUSG00000064081		1.30447	ENSMUSG00000030758		0.800397	ENSMUSG00000033192	Aytl1	1.52049	ENSMUSG00000057988		1.35819680757293	ENSMUSG00000057969	Sema3b	0.793858	ENSMUSG00000022818	Cyp2ab1	1.28771	ENSMUSG00000060147	Serpinb6a	1.70733	ENSMUSG00000015202	Cnksr3	0.771598	ENSMUSG00000051000	Kcns2	1.33054	ENSMUSG00000029649	Pomp	1.33398
ENSMUSG00000021485	Mxd3	1.30434	ENSMUSG00000020552		0.80007	ENSMUSG00000031154	Otud5	1.52024	ENSMUSG00000043999	Gpr75	1.35803831808569	ENSMUSG00000027673	Ndufb5	0.793821	ENSMUSG00000020917	Acly	1.2874	ENSMUSG00000026295	Spp2	1.70721	ENSMUSG00000036244	Tbc1d21	0.771236	ENSMUSG00000021520	Uqcrb	1.3302	ENSMUSG00000047623		1.33395
ENSMUSG00000058772		1.30372	ENSMUSG00000034341		0.799193	ENSMUSG00000037265		1.51967	ENSMUSG00000021996	Esd	1.35803525707711	ENSMUSG00000058814	Olfr8	0.793395	ENSMUSG00000047965	AC097273.3	1.28675	ENSMUSG00000055361	AC128663.4	1.70574	ENSMUSG00000063313		0.77116	ENSMUSG00000023235	Ccl25	1.32994	ENSMUSG00000024455		1.33383
ENSMUSG00000025531	Chm	1.30368	ENSMUSG00000039886	Tmem120a	0.798843	ENSMUSG00000031750	Il34	1.51911	ENSMUSG00000049751	Rpl36al	1.35801743861994	ENSMUSG00000038001		0.793348	ENSMUSG00000029681	Bcl7b	1.28674	ENSMUSG00000018322	Tomm34	1.70474	ENSMUSG00000022571	Pycrl	0.771037	ENSMUSG00000046160	Olig1	1.32991	ENSMUSG00000047832	Cdca4	1.33361
ENSMUSG00000061663		1.30343	ENSMUSG00000020661	Dnmt3a	0.79802	ENSMUSG00000028868	Wasf2	1.51862	ENSMUSG00000028358	Zfp618	1.35774287536736	ENSMUSG00000050212	2610027C15Rik	0.793208	ENSMUSG00000033731	3300002A11Rik	1.28655	ENSMUSG00000004880	Lbr	1.70431	ENSMUSG00000035696	Rnf38	0.770469	ENSMUSG00000029480	Dhx37	1.32942	ENSMUSG00000049313	Sorl1	1.33343
ENSMUSG00000043877		1.30258	ENSMUSG00000031963	Bmper	0.797855	ENSMUSG00000028525	Pde4b	1.51837	ENSMUSG00000049676	Catsperg1	1.35758943348399	ENSMUSG00000054356		0.792925	ENSMUSG00000027534	Snx16	1.286	ENSMUSG00000055065	Ddx17	1.70356	ENSMUSG00000029361	Nos1	0.770442	ENSMUSG00000029821	AC153819.5	1.3294	ENSMUSG00000001313	Rnd2	1.33334
ENSMUSG00000034349	Smc4	1.3022	ENSMUSG00000027883	Gpsm2	0.797647	ENSMUSG00000056643	AC122521.4	1.51786	ENSMUSG00000036339	6720456H20Rik	1.35738483410537	ENSMUSG00000037325	Bbs7	0.792868	ENSMUSG00000064185		1.28586	ENSMUSG00000035283	Adrb1	1.703	ENSMUSG00000044070		0.770375	ENSMUSG00000004344	Gpx5	1.32939	ENSMUSG00000062508	AC131692.5-201	1.33332
ENSMUSG00000062162	Mageb1	1.30168	ENSMUSG00000028001	Fga	0.797539	ENSMUSG00000029141	Slc4a1ap	1.51747	ENSMUSG00000029361	Nos1	1.35668403717703	ENSMUSG00000060469	AC140194.2	0.792726	ENSMUSG00000059992		1.2849	ENSMUSG00000023052	Npff	1.70031	ENSMUSG00000063150		0.770365	ENSMUSG00000053317		1.32903	ENSMUSG00000052373	Mpp3	1.33315
ENSMUSG00000027871	Hsd3b1	1.30145	ENSMUSG00000001819	Hoxd13	0.796633	ENSMUSG00000058528		1.51746	ENSMUSG00000060188	Cxcl17	1.35640285222508	ENSMUSG00000039910	Cited2	0.792696	ENSMUSG00000026124	Cfc1	1.28443	ENSMUSG00000045836	AC157515.2-201	1.69989	ENSMUSG00000030084	Plxna1	0.7702	ENSMUSG00000042404	Dennd4b	1.32885	ENSMUSG00000025739	Gng13	1.33281
ENSMUSG00000010034		1.30106	ENSMUSG00000036111	Lmo1	0.796307	ENSMUSG00000064089		1.51727	ENSMUSG00000052256		1.35577073039945	ENSMUSG00000062515	Fabp4	0.792585	ENSMUSG00000011148	Adssl1	1.2842	ENSMUSG00000002847	Pla1a	1.69861	ENSMUSG00000051684		0.769845	ENSMUSG00000057779		1.32882	ENSMUSG00000042284	Itga1	1.33261
ENSMUSG00000030062	Rpn1	1.30097	ENSMUSG00000048478	4732415M23Rik	0.7962	ENSMUSG00000005374	Tbl2	1.51615	ENSMUSG00000032776		1.35574809277737	ENSMUSG00000034164	Emid1	0.792451	ENSMUSG00000062127	Cttnbp2nl	1.284	ENSMUSG00000012520	Phox2b	1.69737	ENSMUSG00000041225	Arhgap12	0.769752	ENSMUSG00000061615	Dpp6	1.32854	ENSMUSG00000040424	Hipk4	1.33162
ENSMUSG00000052466		1.30091	ENSMUSG00000035112	Wnk4	0.796173	ENSMUSG00000062527	Olfr1408	1.5155	ENSMUSG00000022507	1810013L24Rik	1.35560292643816	ENSMUSG00000060105	Olfr504	0.792394	ENSMUSG00000044011		1.28372	ENSMUSG00000033068	Entpd6	1.69642	ENSMUSG00000020697	Lig3	0.769653	ENSMUSG00000026029	Casp8	1.32853	ENSMUSG00000052414	AC137156.3-201	1.33155
ENSMUSG00000043972	Opn5	1.30091	ENSMUSG00000046334	AC158928.6	0.796105	ENSMUSG00000041040	Als2cr13	1.5137	ENSMUSG00000048401		1.35537753840909	ENSMUSG00000021390	Ogn	0.792095	ENSMUSG00000052760	A630001G21Rik	1.28306	ENSMUSG00000015476	Prrt1	1.69633	ENSMUSG00000062786		0.769235	ENSMUSG00000024695	Zfp91	1.32844	ENSMUSG00000052188	OTTMUSG00000018617	1.33049
ENSMUSG00000024471	Myot	1.30089	ENSMUSG00000049517	Rps23	0.795886	ENSMUSG00000036030	Prtg	1.5137	ENSMUSG00000030433	AC157563.1	1.35499405323301	ENSMUSG00000020716	Nf1	0.791669	ENSMUSG00000042675	Ypel3	1.28285	ENSMUSG00000046070	Igfals	1.69623	ENSMUSG00000039296	AC123686.11-201	0.768888	ENSMUSG00000027207	Galk2	1.3284	ENSMUSG00000023959	Clic5	1.33039
ENSMUSG00000042788	Fam166b	1.30083	ENSMUSG00000026285	Pdcd1	0.795705	ENSMUSG00000056177	AC130718.3	1.51274	ENSMUSG00000024038	Ndufv3	1.35436573433986	ENSMUSG00000031647	Mfap3l	0.791586	ENSMUSG00000040364	Sec1	1.28272	ENSMUSG00000027401	Tgm3	1.69585	ENSMUSG00000054690	Emcn	0.768715	ENSMUSG00000026409	Pfkfb2	1.32831	ENSMUSG00000033854	Kcnk10	1.33025
ENSMUSG00000001815	Evx2	1.3008	ENSMUSG00000033860	Fgg	0.795417	ENSMUSG00000050052	2610019F03Rik	1.5127	ENSMUSG00000009563	Tor2a	1.35415773966411	ENSMUSG00000047992	B230399E16Rik	0.791131	ENSMUSG00000051052	Olfr335	1.28266	ENSMUSG00000031907	Zfp90	1.6956	ENSMUSG00000031654	Cbln1	0.768491	ENSMUSG00000040738	Ints8	1.32827	ENSMUSG00000040422		1.32947
ENSMUSG00000010660	Plcd1	1.30058	ENSMUSG00000042353	Frem3	0.79533	ENSMUSG00000055805	Fmnl1	1.51238	ENSMUSG00000038538	Ubn2	1.35414961128677	ENSMUSG00000027864	Ptgfrn	0.791012	ENSMUSG00000059014	EG386551	1.2826	ENSMUSG00000051113	1700021P22Rik	1.69484	ENSMUSG00000050309		0.768088	ENSMUSG00000028001	Fga	1.32821	ENSMUSG00000023914	Mep1a	1.32913
ENSMUSG00000024968	Rcor2	1.30051	ENSMUSG00000009108	Gnat2	0.795251	ENSMUSG00000001729	Akt1	1.51212	ENSMUSG00000052218		1.35403516537986	ENSMUSG00000021037	Ahsa1	0.79077	ENSMUSG00000043273	AC034255.4	1.28255	ENSMUSG00000025139	Tollip	1.69484	ENSMUSG00000045366		0.76753	ENSMUSG00000044339	Alkbh2	1.32814	ENSMUSG00000025075	Habp2	1.32835
ENSMUSG00000024856	Cdk2ap2	1.30013	ENSMUSG00000029158	Yipf7	0.795191	ENSMUSG00000028583	Pdpn	1.5114	ENSMUSG00000021056	Tex21	1.35317350181633	ENSMUSG00000055123		0.790533	ENSMUSG00000055910		1.28241	ENSMUSG00000057470		1.69477	ENSMUSG00000026479	Lamc2	0.767512	ENSMUSG00000047026	Acsm4	1.32774	ENSMUSG00000007030	D17H6S56E-3	1.32798
ENSMUSG00000054148		1.30011	ENSMUSG00000020913	Krt24	0.795066	ENSMUSG00000038888	Atpbd3	1.51102	ENSMUSG00000057428		1.35305242488316	ENSMUSG00000014782	Plekhg4	0.790115	ENSMUSG00000030214	1100001H23Rik	1.28221	ENSMUSG00000001755	Coasy	1.69402	ENSMUSG00000032012	Pvrl1	0.76721	ENSMUSG00000032624	Eml4	1.32743	ENSMUSG00000053684	BC048403	1.32769
ENSMUSG00000062784		1.30011	ENSMUSG00000031028	Tub	0.794774	ENSMUSG00000045012		1.51053	ENSMUSG00000022647		1.35298910105247	ENSMUSG00000047861	Foxi1	0.790108	ENSMUSG00000055027	Smyd1	1.2821	ENSMUSG00000041882		1.69255	ENSMUSG00000040887		0.767012	ENSMUSG00000028245	Nsmaf	1.32668	ENSMUSG00000036863	Syde2	1.32762
ENSMUSG00000063211		1.30008	ENSMUSG00000028405	Aco1	0.79466	ENSMUSG00000008892	Vdac3	1.51016	ENSMUSG00000048731	Ggnbp1	1.35260499375889	ENSMUSG00000020521	Rnft1	0.789984	ENSMUSG00000032323	Cyp11a1	1.28208	ENSMUSG00000036992	Nxt1	1.6923	ENSMUSG00000062936	Olfr1466	0.766552	ENSMUSG00000052316	Acvr2a	1.32658	ENSMUSG00000025283	Sat1	1.32744
ENSMUSG00000024006	Stk38	1.29976	ENSMUSG00000043656		0.794555	ENSMUSG00000042256	AC110552.14	1.50992	ENSMUSG00000028331	5830415F09Rik	1.35240830191727	ENSMUSG00000035277	Arx	0.789942	ENSMUSG00000025128	Bhlhb5	1.28196	ENSMUSG00000018849	Wwc1	1.69154	ENSMUSG00000058114	Olfr127	0.766377	ENSMUSG00000021148	AC124732.5-201	1.32639	ENSMUSG00000060466	AC165433.5-202	1.32682
ENSMUSG00000042535	Gtpbp1	1.2997	ENSMUSG00000029608	Rph3a	0.794524	ENSMUSG00000024854	Pold4	1.50866	ENSMUSG00000035933	Cog5	1.35232064034285	ENSMUSG00000059632	Krtap8-1	0.789052	ENSMUSG00000016257	Slmo2	1.28147	ENSMUSG00000047746	Fbxo40	1.6911	ENSMUSG00000058761	Rnf169	0.76628	ENSMUSG00000029565		1.32581	ENSMUSG00000057195	Ceacam13	1.32659
ENSMUSG00000030732	Chrdl2	1.2995	ENSMUSG00000043015	5330401P04Rik	0.794523	ENSMUSG00000024352	5133400G04Rik	1.50831	ENSMUSG00000028615		1.35227888908388	ENSMUSG00000059032		0.788989	ENSMUSG00000063594	Gng8	1.28106	ENSMUSG00000027120	Fshb	1.69096	ENSMUSG00000056737	Capg	0.765529	ENSMUSG00000001151	Pcnt	1.32562	ENSMUSG00000050174	Nudt6	1.32641
ENSMUSG00000040706	Agmat	1.29947	ENSMUSG00000021732	Fgf10	0.794522	ENSMUSG00000029386	Tctn2	1.50815	ENSMUSG00000022237	Ankrd33b	1.35214279861264	ENSMUSG00000052695		0.788785	ENSMUSG00000045594	Glb1	1.281	ENSMUSG00000028451	1700022I11Rik	1.68833	ENSMUSG00000024225	Clps	0.765163	ENSMUSG00000028125	Abca4	1.3254	ENSMUSG00000023015	Racgap1	1.32618
ENSMUSG00000059807		1.29942	ENSMUSG00000037458	Azin1	0.794292	ENSMUSG00000040280	Ndufa4l2	1.50796	ENSMUSG00000045910		1.35191329955007	ENSMUSG00000000751	Rpa1	0.788726	ENSMUSG00000064063	BC048507	1.28094	ENSMUSG00000035692	Isg15	1.68666	ENSMUSG00000052090		0.764978	ENSMUSG00000042918	5430432N15Rik	1.32497	ENSMUSG00000059839	9630025I21Rik	1.32456
ENSMUSG00000032434	Cmtm6	1.29917	ENSMUSG00000043749		0.794236	ENSMUSG00000055239	Kcmf1	1.50783	ENSMUSG00000057443	Olfr138	1.35181665754947	ENSMUSG00000017737	Mmp9	0.788658	ENSMUSG00000052713	Zfp608	1.27965	ENSMUSG00000001419	Mef2d	1.68628	ENSMUSG00000030463	4933421I07Rik	0.764956	ENSMUSG00000034194	R3hcc1	1.32485	ENSMUSG00000004637	Wwox	1.32446
ENSMUSG00000030431	2210411K11Rik	1.299	ENSMUSG00000037085	Trmt12	0.794154	ENSMUSG00000034744	Nagk	1.50723	ENSMUSG00000054237		1.35154132040063	ENSMUSG00000027474	BC020535	0.788593	ENSMUSG00000027498	Cstf1	1.2795	ENSMUSG00000057306		1.6858	ENSMUSG00000063050		0.764912	ENSMUSG00000051295	Zfp524	1.32442	ENSMUSG00000039742	BC048651	1.32404
ENSMUSG00000033207	Mamdc2	1.29841	ENSMUSG00000033467	Crlf2	0.794081	ENSMUSG00000031870	Pgr	1.50677	ENSMUSG00000057969	Sema3b	1.35152753912696	ENSMUSG00000019960	Dusp6	0.788511	ENSMUSG00000021549	Rasa1	1.27945	ENSMUSG00000050813	Olfr332	1.68563	ENSMUSG00000061374	Fiz1	0.764577	ENSMUSG00000034783	Cd207	1.3241	ENSMUSG00000024114	4931440B09Rik	1.32374
ENSMUSG00000020407	Upp1	1.29794	ENSMUSG00000028327	1300002K09Rik	0.794081	ENSMUSG00000061891		1.50676	ENSMUSG00000029098	Acox3	1.35134924576161	ENSMUSG00000064020		0.787662	ENSMUSG00000049047	Armcx3	1.27907	ENSMUSG00000031642	Sh3rf1	1.68437	ENSMUSG00000042476	Abcb4	0.764058	ENSMUSG00000018167	Stard3	1.32391	ENSMUSG00000022469	Rapgef3	1.3237
ENSMUSG00000030997		1.29741	ENSMUSG00000032329	Hmg20a	0.79397	ENSMUSG00000036596	Cpz	1.50652	ENSMUSG00000041966	Dcaf17	1.35132516999619	ENSMUSG00000028185	Dnase2b	0.787468	ENSMUSG00000040138	Ndph	1.27874	ENSMUSG00000003346	D10Bwg1364e	1.68358	ENSMUSG00000040828	Tmem146	0.763884	ENSMUSG00000043602	Zfp3	1.32347	ENSMUSG00000046934	Csl	1.32361
ENSMUSG00000038493		1.29735	ENSMUSG00000043636	3110047P20Rik	0.793814	ENSMUSG00000042064	Myo3b	1.50652	ENSMUSG00000053081	1700069B07Rik	1.35103429181449	ENSMUSG00000060659		0.787446	ENSMUSG00000027809	Etfdh	1.27747	ENSMUSG00000028683	Eif2b3	1.68317	ENSMUSG00000038732	Mboat1	0.763518	ENSMUSG00000000094	Tbx4	1.32315	ENSMUSG00000031604	Sc4mol	1.32353
ENSMUSG00000027508	Pag1	1.29727	ENSMUSG00000022235	Cmbl	0.793342	ENSMUSG00000055697	AL604063.4	1.50642	ENSMUSG00000030427	Pira3	1.35036795467289	ENSMUSG00000037033	Clca4	0.786839	ENSMUSG00000049601	Olfr738	1.27724	ENSMUSG00000018537	Pcgf2	1.68289	ENSMUSG00000054215	Sprr2k	0.763069	ENSMUSG00000055305		1.32263	ENSMUSG00000022663	Atg3	1.32299
ENSMUSG00000047412	Zbtb44	1.29687	ENSMUSG00000025017	Pik3ap1	0.793275	ENSMUSG00000021256	Vash1	1.50487	ENSMUSG00000020312	Shc2	1.35015503260898	ENSMUSG00000049300	Prmt6	0.786828	ENSMUSG00000026082	Rev1	1.27638	ENSMUSG00000056316	AC092095.39	1.68232	ENSMUSG00000043241	Upf2	0.762341	ENSMUSG00000026888	Grb14	1.32261	ENSMUSG00000059657	CT573031.6-201	1.32297
ENSMUSG00000030707	Coro1a	1.29678	ENSMUSG00000046254		0.793267	ENSMUSG00000050284		1.50475	ENSMUSG00000037221	Mospd3	1.34983575310007	ENSMUSG00000037206	Islr	0.786791	ENSMUSG00000059853		1.27571	ENSMUSG00000036854	Hspb6	1.68219	ENSMUSG00000052234	Epx	0.762305	ENSMUSG00000058678	Olfr150	1.3225	ENSMUSG00000024136	Dnase1l2	1.32259
ENSMUSG00000062820		1.29652	ENSMUSG00000034602	Mon2	0.793264	ENSMUSG00000039568	1500031H01Rik	1.50437	ENSMUSG00000052861	Dnahc6	1.34825217148299	ENSMUSG00000037649	H2-DMa	0.786667	ENSMUSG00000027223	Mapk8ip1	1.27559	ENSMUSG00000062720		1.6821	ENSMUSG00000039126	A230083H22Rik	0.762113	ENSMUSG00000021374	Nup153	1.32244	ENSMUSG00000038201	Kcna7	1.32256
ENSMUSG00000057679		1.29632	ENSMUSG00000046822	Slc39a3	0.793119	ENSMUSG00000032615	Nt5m	1.50434	ENSMUSG00000032360	Hcrtr2	1.34787884145159	ENSMUSG00000045815	1700101I19Rik	0.786561	ENSMUSG00000023949	Tcte1	1.27556	ENSMUSG00000034570	Pib5pa	1.68207	ENSMUSG00000037643	Prkci	0.762084	ENSMUSG00000060244		1.32188	ENSMUSG00000061016		1.32223
ENSMUSG00000058543		1.29601	ENSMUSG00000028410	Dnaja1	0.793111	ENSMUSG00000035048	Anapc13	1.50423	ENSMUSG00000050967	Creg2	1.34743365971911	ENSMUSG00000005677	Nr1i3	0.7865	ENSMUSG00000043247		1.27547	ENSMUSG00000022718	Dgcr8	1.68182	ENSMUSG00000040860	Crocc	0.76182	ENSMUSG00000056335		1.32185	ENSMUSG00000003813	Rad23a	1.32219
ENSMUSG00000020700	Map3k3	1.29586	ENSMUSG00000019797	1700021F05Rik	0.792824	ENSMUSG00000049249	AC123874.4	1.50401	ENSMUSG00000053371		1.34730718699216	ENSMUSG00000060843	Ctnna3	0.786374	ENSMUSG00000028517	Ppap2b	1.27528	ENSMUSG00000039842	Mcph1	1.68075	ENSMUSG00000064071		0.761776	ENSMUSG00000055445	Maf	1.32173	ENSMUSG00000046379	AC116763.11-201	1.32213
ENSMUSG00000062914	Olfr777	1.29561	ENSMUSG00000003752	Itpkc	0.7928	ENSMUSG00000031527	Thex1	1.50236	ENSMUSG00000045366		1.34722252251535	ENSMUSG00000042390	Gatad2b	0.786274	ENSMUSG00000053603	4930442H23Rik	1.27496	ENSMUSG00000026353	Ubxn4	1.68005	ENSMUSG00000040795	Iqcc	0.761738	ENSMUSG00000046372	AC109210.26	1.32167	ENSMUSG00000060069		1.32181
ENSMUSG00000033773	Rpap2	1.29554	ENSMUSG00000000359	Rem1	0.792613	ENSMUSG00000042766	Trim46	1.50228	ENSMUSG00000021123	Rdh12	1.34717541300043	ENSMUSG00000047121		0.785914	ENSMUSG00000022037	Clu	1.27409	ENSMUSG00000046380	Jrk	1.67898	ENSMUSG00000043339		0.761367	ENSMUSG00000063035		1.32158	ENSMUSG00000042408	Zmym6	1.32151
ENSMUSG00000027050		1.29493	ENSMUSG00000015217	Hmgb3	0.792394	ENSMUSG00000024579	Pcyox1l	1.50227	ENSMUSG00000040907	Atp1a3	1.34711174649503	ENSMUSG00000063824		0.785578	ENSMUSG00000038274	Fau	1.27406	ENSMUSG00000015377	1700027J05Rik	1.6788	ENSMUSG00000059883	Irak4	0.7612	ENSMUSG00000020804	Aanat	1.32158	ENSMUSG00000037470	Ugcgl1	1.32133
ENSMUSG00000027722	Spata5	1.29487	ENSMUSG00000031877	2210023G05Rik	0.792376	ENSMUSG00000044037	Als2cl	1.50134	ENSMUSG00000055333	Fat2	1.34695330042437	ENSMUSG00000063442	AL603745.16	0.785087	ENSMUSG00000031387	Renbp	1.27395	ENSMUSG00000044147	Arf6	1.6777	ENSMUSG00000032514	Ttc21a	0.760995	ENSMUSG00000058258	Olfr822	1.32144	ENSMUSG00000055779		1.32063
ENSMUSG00000057206		1.29471	ENSMUSG00000000392	Fap	0.792316	ENSMUSG00000042939		1.50082	ENSMUSG00000059193		1.34658276158261	ENSMUSG00000031839	Hsbp1	0.78481	ENSMUSG00000060892		1.27385	ENSMUSG00000058225		1.67743	ENSMUSG00000051029	Serpinb1b	0.760974	ENSMUSG00000045745		1.32133	ENSMUSG00000029221	Slc30a9	1.32044
ENSMUSG00000060021		1.29452	ENSMUSG00000045684	Lcn6	0.792222	ENSMUSG00000031150	Ccdc120	1.50078	ENSMUSG00000014436		1.34642981837675	ENSMUSG00000001962	D0HXS9928E	0.784762	ENSMUSG00000025486	Sirt3	1.2736	ENSMUSG00000024782	Ak3	1.67603	ENSMUSG00000022193	Psmb5	0.760817	ENSMUSG00000006456	Rbm14	1.32049	ENSMUSG00000037376	Trmt6	1.32043
ENSMUSG00000036817	Unc84a	1.29437	ENSMUSG00000048923		0.792049	ENSMUSG00000037513	Samd4b	1.50068	ENSMUSG00000055976		1.34627152520041	ENSMUSG00000044352	Ankrd43	0.784582	ENSMUSG00000045269		1.27345	ENSMUSG00000026048	Ercc5	1.67586	ENSMUSG00000025041	Nt5c2	0.760779	ENSMUSG00000020889	Nr1d1	1.32026	ENSMUSG00000040044	Orc3l	1.32031
ENSMUSG00000026504	Sdccag8	1.29427	ENSMUSG00000033088	Triobp	0.791973	ENSMUSG00000039953	Clstn1	1.50054	ENSMUSG00000028800	Hdac1	1.34620561210154	ENSMUSG00000022455	Wbp2nl	0.784397	ENSMUSG00000056544	Defb21	1.27332	ENSMUSG00000029319	Coq2	1.67503	ENSMUSG00000004127	Rg9mtd2	0.760171	ENSMUSG00000030451	Herc2	1.32025	ENSMUSG00000061048	Cdh3	1.32
ENSMUSG00000020128	Vps54	1.29418	ENSMUSG00000026450	Chit1	0.791952	ENSMUSG00000048745	Olfr820	1.49954	ENSMUSG00000006304	Arpc2	1.34619445121255	ENSMUSG00000028859	Csf3r	0.784309	ENSMUSG00000057194		1.27299	ENSMUSG00000039349	C130074G19Rik	1.67482	ENSMUSG00000064003		0.760015	ENSMUSG00000038793	Lefty1	1.31943	ENSMUSG00000057819		1.31983
ENSMUSG00000025504	Eps8l2	1.29396	ENSMUSG00000026974	Zmynd19	0.791841	ENSMUSG00000021260	Hhipl1	1.4984	ENSMUSG00000042315		1.34572805261759	ENSMUSG00000046812		0.782818	ENSMUSG00000047635	2810006K23Rik	1.27255	ENSMUSG00000022144	Gdnf	1.67413	ENSMUSG00000062925		0.759861	ENSMUSG00000031448	Adprhl1	1.3194	ENSMUSG00000060231		1.3196
ENSMUSG00000002105	Slc39a13	1.2937	ENSMUSG00000036411	9530077C05Rik	0.791719	ENSMUSG00000061984	Olfr392	1.49801	ENSMUSG00000028396	2310002L09Rik	1.34565282266049	ENSMUSG00000010803	Gabra1	0.78242	ENSMUSG00000062383	B130024G19Rik	1.27126	ENSMUSG00000042718		1.67271	ENSMUSG00000032718	Mansc1	0.759818	ENSMUSG00000059247	Defb4	1.31927	ENSMUSG00000025068	Gsto1	1.31903
ENSMUSG00000012042		1.29335	ENSMUSG00000003500	Impdh1	0.791395	ENSMUSG00000009628	Tex15	1.49785	ENSMUSG00000039150		1.34541430427471	ENSMUSG00000006057	Atp5g1	0.782365	ENSMUSG00000052567		1.27108	ENSMUSG00000039748	Exo1	1.67231	ENSMUSG00000022503	Nubp1	0.759611	ENSMUSG00000054797	AC155713.14	1.31851	ENSMUSG00000027824	Vmn2r1	1.31896
ENSMUSG00000022685	Parn	1.29323	ENSMUSG00000048106	4632415L05Rik	0.791373	ENSMUSG00000002489	Tiam1	1.49706	ENSMUSG00000035273	Hpse	1.34522126953733	ENSMUSG00000029427	Zcchc8	0.782361	ENSMUSG00000005268	Prlr	1.27107	ENSMUSG00000028093	Acp6	1.67207	ENSMUSG00000021390	Ogn	0.759516	ENSMUSG00000056978	Gjc3	1.31813	ENSMUSG00000052406	Rexo4	1.31859
ENSMUSG00000054568	Dub1	1.29295	ENSMUSG00000036648	AC182749.2-201	0.791064	ENSMUSG00000019232	Agxt2l1	1.49661	ENSMUSG00000045394	Epcam	1.34521778234718	ENSMUSG00000043915		0.782329	ENSMUSG00000033295	Ptprf	1.27076	ENSMUSG00000026654	AC117246.3	1.67156	ENSMUSG00000058545		0.759375	ENSMUSG00000024830	Rps6kb2	1.31789	ENSMUSG00000038777	Sema6c	1.31855
ENSMUSG00000048458	6530418L21Rik	1.29273	ENSMUSG00000027426		0.790813	ENSMUSG00000061535	C1qtnf7	1.4965	ENSMUSG00000022222		1.34499953955573	ENSMUSG00000039854	AC138678.24	0.782313	ENSMUSG00000045106	Ccdc73	1.27051	ENSMUSG00000038199	4931409K22Rik	1.67144	ENSMUSG00000034371	Dak	0.75851	ENSMUSG00000029472	Anapc5	1.31788	ENSMUSG00000020212	Mdm1	1.31829
ENSMUSG00000025196	Cpn1	1.29244	ENSMUSG00000031391	L1cam	0.790164	ENSMUSG00000024552	Slc14a2	1.4958	ENSMUSG00000042923		1.34499394684501	ENSMUSG00000014767	Tbp	0.782245	ENSMUSG00000054321	Taf4b	1.27018	ENSMUSG00000033405	Nudt15	1.67081	ENSMUSG00000048439	Nupl2	0.758216	ENSMUSG00000062779		1.31745	ENSMUSG00000057818	AC160976.2	1.31802
ENSMUSG00000063122		1.29211	ENSMUSG00000029427	Zcchc8	0.790051	ENSMUSG00000005465	Il27ra	1.49568	ENSMUSG00000023828	Slc22a3	1.34494954016814	ENSMUSG00000047538		0.782149	ENSMUSG00000052131	Akr1b7	1.26994	ENSMUSG00000022951	Rcan1	1.66914	ENSMUSG00000018143	Mafk	0.758191	ENSMUSG00000015806	Qdpr	1.31719	ENSMUSG00000026584	Scyl3	1.31778
ENSMUSG00000028843	Sh3bgrl3	1.29167	ENSMUSG00000025750		0.789947	ENSMUSG00000041895	Wipi1	1.49548	ENSMUSG00000053253	Ndfip2	1.3449405459786	ENSMUSG00000003808	Farsa	0.781883	ENSMUSG00000036362	P2ry13	1.26973	ENSMUSG00000060950	6720458F09Rik	1.66763	ENSMUSG00000047609		0.757981	ENSMUSG00000001156	Mxd1	1.31708	ENSMUSG00000063327		1.3173
ENSMUSG00000027372		1.29137	ENSMUSG00000039908	Slc26a11	0.78961	ENSMUSG00000021243	Fcf1	1.49518	ENSMUSG00000054281		1.34490409339658	ENSMUSG00000028262	Clca2	0.781782	ENSMUSG00000008028	1700008O03Rik	1.26954	ENSMUSG00000040033	Stat2	1.66741	ENSMUSG00000038537	Mc3r	0.757794	ENSMUSG00000016181	AA408296	1.31704	ENSMUSG00000053903		1.31678
ENSMUSG00000019828	Grm1	1.2911	ENSMUSG00000019590	Cyb561	0.78913	ENSMUSG00000046244		1.49495	ENSMUSG00000051440		1.34483047287623	ENSMUSG00000053050		0.78163	ENSMUSG00000059781		1.26895	ENSMUSG00000058717	EG210155	1.66737	ENSMUSG00000031388	Ard1	0.757539	ENSMUSG00000021772	Nkiras1	1.31675	ENSMUSG00000024269	5730494M16Rik	1.31648
ENSMUSG00000060659		1.2908	ENSMUSG00000021488	Nsd1	0.788746	ENSMUSG00000024471	Myot	1.49445	ENSMUSG00000061108		1.34476944463884	ENSMUSG00000029524	Sirt4	0.781498	ENSMUSG00000033192	Aytl1	1.26882	ENSMUSG00000029386	Tctn2	1.66707	ENSMUSG00000035189	Ano4	0.757514	ENSMUSG00000024140	Epas1	1.31628	ENSMUSG00000055312	0610012H03Rik	1.31554
ENSMUSG00000062141		1.29075	ENSMUSG00000025213	Kazald1	0.788455	ENSMUSG00000025981	Coq10b	1.49437	ENSMUSG00000040811	Eml2	1.34470161403508	ENSMUSG00000054446	Cpa1	0.781446	ENSMUSG00000049230	AC113990.10	1.26872	ENSMUSG00000027208	Fgf7	1.66659	ENSMUSG00000030726	Pold3	0.757417	ENSMUSG00000024661	Fth1	1.31617	ENSMUSG00000040675	Mthfd1l	1.31542
ENSMUSG00000064105	Cnnm2	1.29062	ENSMUSG00000022601	Rpl24	0.788411	ENSMUSG00000004264	Phb2	1.49407	ENSMUSG00000026885	Ttll11	1.34451652358509	ENSMUSG00000063586	AC116999.2	0.781099	ENSMUSG00000063013		1.26853	ENSMUSG00000027341	5730494N06Rik	1.66496	ENSMUSG00000018217	Pmp22	0.757065	ENSMUSG00000021485	Mxd3	1.31608	ENSMUSG00000033405	Nudt15	1.31508
ENSMUSG00000021804	Rgr	1.28981	ENSMUSG00000041911	Dlx1	0.788348	ENSMUSG00000034949	9130206N08Rik	1.49394	ENSMUSG00000029469	Ift81	1.34398718683518	ENSMUSG00000030533	Unc45a	0.781071	ENSMUSG00000061496		1.26825	ENSMUSG00000031913	Vps4a	1.66481	ENSMUSG00000028542	Slc6a9	0.756882	ENSMUSG00000061237	Olfr601	1.31577	ENSMUSG00000059527		1.3149
ENSMUSG00000055003	Lrtm2	1.28941	ENSMUSG00000032846	Zswim6	0.788293	ENSMUSG00000034936	Arl4d	1.49265	ENSMUSG00000041301	Cftr	1.34391101659505	ENSMUSG00000062188		0.780919	ENSMUSG00000052048		1.26818	ENSMUSG00000038366	Lasp1	1.66436	ENSMUSG00000031575	Ash2l	0.75672	ENSMUSG00000018661	Cog1	1.31568	ENSMUSG00000032533		1.31484
ENSMUSG00000023020	2310016M24Rik	1.28869	ENSMUSG00000028881		0.788115	ENSMUSG00000022231	Sema5a	1.4925	ENSMUSG00000060811	AC079831.1	1.34388389509646	ENSMUSG00000008129	4930432K21Rik	0.779963	ENSMUSG00000014030	Pax5	1.26804	ENSMUSG00000048562	Sp8	1.66394	ENSMUSG00000001569	Gm1040	0.756617	ENSMUSG00000062557	Syt9	1.31564	ENSMUSG00000026567	Adcy10	1.31359
ENSMUSG00000049234	Olfr100	1.2885	ENSMUSG00000049090	Zadh2	0.788115	ENSMUSG00000054643		1.49227	ENSMUSG00000064032	AC132148.1	1.34370420720651	ENSMUSG00000048933	Olfr722	0.779553	ENSMUSG00000040728	Rbm35a	1.26666	ENSMUSG00000026950	Neb	1.66374	ENSMUSG00000048905	4930539E08Rik	0.756615	ENSMUSG00000035357	Pdzrn3	1.31544	ENSMUSG00000000823	Znf512b	1.31356
ENSMUSG00000054810		1.28832	ENSMUSG00000022442	Ttll1	0.788043	ENSMUSG00000046215	Rprml	1.49217	ENSMUSG00000045355		1.34357117692319	ENSMUSG00000062152	AC157789.6	0.779448	ENSMUSG00000062026		0.798604	ENSMUSG00000006204	5430419D17Rik	1.66254	ENSMUSG00000026219	Trip12	0.756519	ENSMUSG00000021362	Gcm2	1.3149	ENSMUSG00000021346	Prl8a8	1.31325
ENSMUSG00000056481	Cd248	1.28811	ENSMUSG00000024935	Slc1a1	0.78778	ENSMUSG00000049176	Frmpd4	1.49179	ENSMUSG00000040812	Agbl2	1.34339710792976	ENSMUSG00000051711		0.779321	ENSMUSG00000044249	Defb29	0.795018	ENSMUSG00000031482	Slc25a15	1.66235	ENSMUSG00000039471		0.755898	ENSMUSG00000040323	AC133589.24	1.31485	ENSMUSG00000059247		1.31299
ENSMUSG00000022911	Arl13b	1.28759	ENSMUSG00000049008	BB014433	0.787772	ENSMUSG00000020431	Adcy1	1.49155	ENSMUSG00000055838	Olfr357	1.34326858852474	ENSMUSG00000045012		0.779198	ENSMUSG00000046317	BC107364	0.794981	ENSMUSG00000044120	Olfr683	1.66179	ENSMUSG00000054252	Fgfr3	0.75583	ENSMUSG00000050705	Maml1	1.31476	ENSMUSG00000028322	Exosc3	1.31271
ENSMUSG00000044803		1.28735	ENSMUSG00000025916	4930418G15Rik	0.787347	ENSMUSG00000034675	Dbn1	1.4914	ENSMUSG00000024883	Rin1	1.34323075805187	ENSMUSG00000002580	1810046J19Rik	0.778647	ENSMUSG00000028958	Tmub1	0.794132	ENSMUSG00000027597	Ahcy	1.66063	ENSMUSG00000036117	Il5	0.755541	ENSMUSG00000041386		1.31467	ENSMUSG00000030861	Acadsb	1.3127
ENSMUSG00000053615		1.28734	ENSMUSG00000038170	Pde4dip	0.787177	ENSMUSG00000048617	Rtbdn	1.4913	ENSMUSG00000061630		1.34321827686303	ENSMUSG00000064023	Klk8	0.778461	ENSMUSG00000024763		0.793674	ENSMUSG00000037095	Lrg1	1.66033	ENSMUSG00000029681	Bcl7b	0.755435	ENSMUSG00000037973	Ccdc129	1.3145	ENSMUSG00000031493	Ggn	1.31206
ENSMUSG00000042505	Acn9	1.28718	ENSMUSG00000037851	Iars	0.787109	ENSMUSG00000056220	Pla2g4a	1.49084	ENSMUSG00000064246	Chi3l1	1.34305199355584	ENSMUSG00000038712	4930504E06Rik	0.778328	ENSMUSG00000020841	Cpd	0.792854	ENSMUSG00000020280	Pus10	1.65798	ENSMUSG00000056774		0.755322	ENSMUSG00000021819	2310021P13Rik	1.31443	ENSMUSG00000009030	Pdcl	1.31142
ENSMUSG00000043463	Rab9b	1.28714	ENSMUSG00000045918		0.786515	ENSMUSG00000030304		1.4906	ENSMUSG00000031571		1.34289684992731	ENSMUSG00000024658	AC121967.3	0.778038	ENSMUSG00000059622		0.792836	ENSMUSG00000041165	Spem1	1.65782	ENSMUSG00000032667	Pon2	0.755315	ENSMUSG00000000530	Acvrl1	1.31415	ENSMUSG00000028972	Car6	1.31141
ENSMUSG00000050395	Tnfsf15	1.28662	ENSMUSG00000023050	Map3k12	0.786294	ENSMUSG00000052847		1.49035	ENSMUSG00000050891	Tatdn1	1.34284156733997	ENSMUSG00000027670	4833422F24Rik	0.777932	ENSMUSG00000056612	Ppp1r14b	0.792512	ENSMUSG00000043925	Olfr544	1.65778	ENSMUSG00000002342	Tmem161a	0.754573	ENSMUSG00000053476		1.31399	ENSMUSG00000005687	Bcas2	1.31134
ENSMUSG00000062527	Olfr1408	1.28645	ENSMUSG00000039200	Atf7ip2	0.785676	ENSMUSG00000041828	Abca8a	1.49017	ENSMUSG00000009596	Taf7l	1.34265889884778	ENSMUSG00000040728	Rbm35a	0.77793	ENSMUSG00000045910		0.792171	ENSMUSG00000059772	Giyd2	1.65722	ENSMUSG00000060933		0.754508	ENSMUSG00000038135	Crygn	1.31316	ENSMUSG00000053508	BC048502	1.31109
ENSMUSG00000001240	Ramp2	1.2863	ENSMUSG00000028464	Tpm2	0.785521	ENSMUSG00000024079	Eif2ak2	1.48999	ENSMUSG00000030352	Tspan9	1.34204845378252	ENSMUSG00000016253	Th1l	0.777848	ENSMUSG00000056853	Olfr765	0.792067	ENSMUSG00000050721	AC135108.3	1.65718	ENSMUSG00000042745	Id1	0.754186	ENSMUSG00000062391	Tmem65	1.31303	ENSMUSG00000025579	Gaa	1.31082
ENSMUSG00000036199	Ndufa13	1.28595	ENSMUSG00000013465	Cobra1	0.785361	ENSMUSG00000031732	Phlppl	1.48976	ENSMUSG00000030315	Vgll4	1.34199431247413	ENSMUSG00000043911	Olfr922	0.777705	ENSMUSG00000030330	Ing4	0.791934	ENSMUSG00000060773		1.65608	ENSMUSG00000020846	1500005K14Rik	0.753253	ENSMUSG00000052544		1.31285	ENSMUSG00000057113	Npm1	1.31034
ENSMUSG00000017817	Jph2	1.28533	ENSMUSG00000028437	Ubap1	0.785021	ENSMUSG00000020397	Med7	1.48897	ENSMUSG00000038686		1.34196995872063	ENSMUSG00000015854	Cd5l	0.777035	ENSMUSG00000039106	Htr5a	0.791929	ENSMUSG00000039542	Ncam1	1.65598	ENSMUSG00000058372		0.752982	ENSMUSG00000034121	Mks1	1.31276	ENSMUSG00000027932	Slc27a3	1.31014
ENSMUSG00000057033		1.2852	ENSMUSG00000031757	Mt4	0.785011	ENSMUSG00000044487	Olfr1112	1.48719	ENSMUSG00000049460	AC129222.4	1.34160739031176	ENSMUSG00000045136	Tubb2b	0.776936	ENSMUSG00000001986	Gria3	0.791541	ENSMUSG00000027950	Chrnb2	1.65586	ENSMUSG00000020542	Myocd	0.752752	ENSMUSG00000027245	2310003F16Rik	1.31269	ENSMUSG00000042251	Pm20d1	1.30988
ENSMUSG00000032606	Nicn1	1.28495	ENSMUSG00000028739		0.784864	ENSMUSG00000053987		1.4871	ENSMUSG00000058505		1.34121282702274	ENSMUSG00000058899		0.77658	ENSMUSG00000001313	Rnd2	0.791504	ENSMUSG00000029063	Nadk	1.65532	ENSMUSG00000056516		0.75274	ENSMUSG00000030134	Rasgef1a	1.3126	ENSMUSG00000055440	AC121973.2	1.30922
ENSMUSG00000047130		1.28428	ENSMUSG00000047343	A530098C11Rik	0.784848	ENSMUSG00000030402	C79127	1.48704	ENSMUSG00000037108	Zcwpw1	1.34096638338358	ENSMUSG00000031965	Tbx20	0.776377	ENSMUSG00000032046	Abhd12	0.790954	ENSMUSG00000048452		1.65515	ENSMUSG00000032291	Crabp1	0.750999	ENSMUSG00000030330	Ing4	1.31184	ENSMUSG00000043215		1.30921
ENSMUSG00000026995		1.28426	ENSMUSG00000020919	Stat5b	0.784833	ENSMUSG00000035061		1.48681	ENSMUSG00000030509	Asb7	1.34090699883305	ENSMUSG00000052829		0.776347	ENSMUSG00000027804	Ppid	0.790946	ENSMUSG00000024389	Bat4	1.65477	ENSMUSG00000058378		0.750935	ENSMUSG00000055283	Commd5	1.31177	ENSMUSG00000056849	AC121603.4	1.30785
ENSMUSG00000057255		1.28415	ENSMUSG00000040794	C1qtnf4	0.784715	ENSMUSG00000019478	Rab4a	1.48637	ENSMUSG00000021494	Ddx41	1.34078168787651	ENSMUSG00000060720		0.775527	ENSMUSG00000048928		0.790456	ENSMUSG00000064262	Gimap8	1.65432	ENSMUSG00000064179	AC161218.10	0.750874	ENSMUSG00000046655		1.31158	ENSMUSG00000058987		1.30785
ENSMUSG00000039809	Gabbr2	1.28406	ENSMUSG00000017707	Serinc3	0.784414	ENSMUSG00000059319	Olfr295	1.48635	ENSMUSG00000005951	Shpk	1.34073452510892	ENSMUSG00000058762	Btnl6	0.775508	ENSMUSG00000056460		0.790453	ENSMUSG00000032890	Rims3	1.65418	ENSMUSG00000056338		0.750856	ENSMUSG00000049127	Gpr137c	1.31155	ENSMUSG00000029644	Pdx1	1.30729
ENSMUSG00000038866	Zcchc2	1.28403	ENSMUSG00000046718	Bst2	0.784295	ENSMUSG00000029070	Mxra8	1.48576	ENSMUSG00000020628	Ttc15	1.34057793654590	ENSMUSG00000005362	Crbn	0.774573	ENSMUSG00000026882	4930568D16Rik	0.790263	ENSMUSG00000039205	Ciz1	1.65396	ENSMUSG00000060341		0.750451	ENSMUSG00000052567	St6galnac3	1.31137	ENSMUSG00000022589	Cyp11b2	1.30653
ENSMUSG00000039804	Ncoa5	1.28393	ENSMUSG00000044617	Zbtb39	0.784149	ENSMUSG00000028602	Tnfrsf8	1.48537	ENSMUSG00000040049		1.34003297932088	ENSMUSG00000005506	Cugbp1	0.773967	ENSMUSG00000054236	Olfr481	0.790225	ENSMUSG00000054636		1.65368	ENSMUSG00000051976	6330444E15Rik	0.750377	ENSMUSG00000037773	A930025D01Rik	1.3112	ENSMUSG00000063092		1.30652
ENSMUSG00000028103		1.28291	ENSMUSG00000020123	Avpr1a	0.784055	ENSMUSG00000021345	Prl8a6	1.48522	ENSMUSG00000048455	Sprr1b	1.33993545335606	ENSMUSG00000058421		0.773669	ENSMUSG00000056859		0.789947	ENSMUSG00000031119	Gpc4	1.65321	ENSMUSG00000023015	Racgap1	0.749919	ENSMUSG00000031994	Adamts8	1.31099	ENSMUSG00000052466		1.30641
ENSMUSG00000023350	4921501E09Rik	1.28281	ENSMUSG00000031158	Timm17b	0.783566	ENSMUSG00000037974	Muc5ac	1.48515	ENSMUSG00000058547		1.33991652320095	ENSMUSG00000062497	Olfr1411	0.77358	ENSMUSG00000060985	Tdrd5	0.789908	ENSMUSG00000053801	Grwd1	1.6532	ENSMUSG00000060681	Slc9a6	0.749913	ENSMUSG00000063382		1.31092	ENSMUSG00000020413	Hus1	1.30568
ENSMUSG00000063058	AC121937.2	1.28281	ENSMUSG00000043993	2900052L18Rik	0.783478	ENSMUSG00000031480	Thsd1	1.48453	ENSMUSG00000043751		1.33988959287961	ENSMUSG00000062500		0.772947	ENSMUSG00000053731		0.789747	ENSMUSG00000031805	Jak3	1.65243	ENSMUSG00000061741		0.749577	ENSMUSG00000062563	AC158604.5	1.31082	ENSMUSG00000047042		1.30555
ENSMUSG00000061094		1.28161	ENSMUSG00000022952	Runx1	0.783426	ENSMUSG00000017210	Med24	1.48412	ENSMUSG00000062301		1.33978662423295	ENSMUSG00000043485	Krt34	0.772781	ENSMUSG00000010290	AI597479	0.78962	ENSMUSG00000063124		1.65176	ENSMUSG00000026946	Nmi	0.749487	ENSMUSG00000063199		1.31068	ENSMUSG00000025349	Bloc1s1	1.30539
ENSMUSG00000021763		1.28144	ENSMUSG00000038257	Glra3	0.783367	ENSMUSG00000030447	Cyfip1	1.48349	ENSMUSG00000024862	Klc2	1.33972740642522	ENSMUSG00000036459	Wtip	0.772649	ENSMUSG00000021610	Clptm1l	0.789329	ENSMUSG00000046886	Zfp474	1.65027	ENSMUSG00000051965	Nanos2	0.749462	ENSMUSG00000005615	Pcyt1a	1.31064	ENSMUSG00000030761	Myo7a	1.30502
ENSMUSG00000024431	Nr3c1	1.28133	ENSMUSG00000029373	Pf4	0.78304	ENSMUSG00000029484	Anxa3	1.48341	ENSMUSG00000032089	Il10ra	1.33966414585687	ENSMUSG00000012889	Podnl1	0.772518	ENSMUSG00000049013	Gm1019	0.789271	ENSMUSG00000052368	AL772258.9	1.6493	ENSMUSG00000038619	Ensa	0.748475	ENSMUSG00000001670	Tat	1.31053	ENSMUSG00000055452	AC132586.3	1.30467
ENSMUSG00000002985	Apoe	1.28132	ENSMUSG00000039176	Polg	0.782872	ENSMUSG00000026853	Crat	1.48331	ENSMUSG00000056978		1.33960298118274	ENSMUSG00000061155		0.772378	ENSMUSG00000062858		0.789198	ENSMUSG00000025488	Cox8b	1.64927	ENSMUSG00000030810		0.748351	ENSMUSG00000030963	Umod	1.31051	ENSMUSG00000027849	Syt6	1.30453
ENSMUSG00000046561	Arsj	1.28084	ENSMUSG00000042201		0.782695	ENSMUSG00000024502	Jakmip2	1.48325	ENSMUSG00000020736	Nt5c	1.33938450374751	ENSMUSG00000054663	AC168278.2	0.77187	ENSMUSG00000043673	Kcns3	0.788986	ENSMUSG00000032199	Grinl1a	1.64905	ENSMUSG00000062319	AL929240.18-201	0.748148	ENSMUSG00000026335	Pam	1.31037	ENSMUSG00000028911	Sfrs4	1.30433
ENSMUSG00000020273	Papolg	1.28002	ENSMUSG00000021751	Acox2	0.782504	ENSMUSG00000037493	Cib2	1.4829	ENSMUSG00000060678	Hist1h4c	1.33926028445908	ENSMUSG00000061489	Olfr525	0.771704	ENSMUSG00000027610	Gss	0.788919	ENSMUSG00000053206	1700047G07Rik	1.64893	ENSMUSG00000062291		0.747892	ENSMUSG00000043583	4930470P17Rik	1.3085	ENSMUSG00000039985	Tera	1.30422
ENSMUSG00000024002	Brd4	1.27969	ENSMUSG00000032254	Kif23	0.782459	ENSMUSG00000054844		1.48281	ENSMUSG00000054383	Pnma1	1.33890834308288	ENSMUSG00000020061	Mybpc1	0.771394	ENSMUSG00000039005	Tlr4	0.788875	ENSMUSG00000032649	Glt25d2	1.64832	ENSMUSG00000031799	Tpm4	0.747518	ENSMUSG00000064209		1.30845	ENSMUSG00000063236	1110038F14Rik	1.30408
ENSMUSG00000049090	Zadh2	1.27947	ENSMUSG00000038467	Chmp4b	0.782395	ENSMUSG00000029547	Ints1	1.48185	ENSMUSG00000002341	Ncan	1.33871542583516	ENSMUSG00000063872		0.771367	ENSMUSG00000041046	Ramp3	0.788767	ENSMUSG00000039004	Bmp6	1.64633	ENSMUSG00000043139		0.747387	ENSMUSG00000059275		1.30787	ENSMUSG00000062479		1.30394
ENSMUSG00000021322	Aoah	1.27893	ENSMUSG00000021490	Slc34a1	0.782287	ENSMUSG00000038976	Ppp1r9b	1.48174	ENSMUSG00000061534		1.33853563311691	ENSMUSG00000044359	P2ry4	0.771019	ENSMUSG00000026192	Atic	0.78869	ENSMUSG00000025103	Btbd1	1.64521	ENSMUSG00000032796	Lama1	0.746979	ENSMUSG00000042742	AC139884.8	1.30787	ENSMUSG00000022422	Dscc1	1.30377
ENSMUSG00000053090		1.27882	ENSMUSG00000040044	Orc3l	0.782232	ENSMUSG00000049178	Gm534	1.48146	ENSMUSG00000041696	Rasl12	1.33849630644601	ENSMUSG00000048764	Tmprss11f	0.770998	ENSMUSG00000021122		0.788456	ENSMUSG00000012296	Tjap1	1.64513	ENSMUSG00000023809	Rps6ka2	0.746811	ENSMUSG00000042541	Shfm1	1.30786	ENSMUSG00000036707	Cab39	1.3036
ENSMUSG00000019945	1700040L02Rik	1.2788	ENSMUSG00000033762	Recql4	0.781294	ENSMUSG00000061352		1.48135	ENSMUSG00000031226	2610029G23Rik	1.33812268271286	ENSMUSG00000044762		0.770752	ENSMUSG00000054590		0.788444	ENSMUSG00000050431	Olfr730	1.645	ENSMUSG00000002031	1500035H01Rik	0.746405	ENSMUSG00000036484		1.30773	ENSMUSG00000062868	Olfr830	1.3031
ENSMUSG00000024167		1.27842	ENSMUSG00000020364	Zfp354a	0.781111	ENSMUSG00000058420	Syt17	1.48134	ENSMUSG00000023572	Ccndbp1	1.33795910724508	ENSMUSG00000052920	Prkg1	0.768875	ENSMUSG00000054119		0.788361	ENSMUSG00000046902		1.64485	ENSMUSG00000060663	Olfr174	0.746198	ENSMUSG00000033184	AC127342.3	1.30729	ENSMUSG00000026670	Uap1	1.30298
ENSMUSG00000042190	Cmklr1	1.27795	ENSMUSG00000022757	Tfg	0.780473	ENSMUSG00000049436	Upk1b	1.48129	ENSMUSG00000054509	Parp4	1.33783719587377	ENSMUSG00000032942	Ucp3	0.768232	ENSMUSG00000051457	Spn	0.788177	ENSMUSG00000060651		1.64481	ENSMUSG00000053327		0.745924	ENSMUSG00000032415	Ube2cbp	1.30702	ENSMUSG00000021767	Myst4	1.30236
ENSMUSG00000010044	Zmynd10	1.27795	ENSMUSG00000044330	AC138528.8	0.780237	ENSMUSG00000024639	Gnaq	1.48097	ENSMUSG00000009216	Fam163b	1.33768928256224	ENSMUSG00000003421	Nosip	0.767849	ENSMUSG00000026418	Tnni1	0.788079	ENSMUSG00000027521		1.64404	ENSMUSG00000034210	4732418C07Rik	0.745868	ENSMUSG00000023234		1.3066	ENSMUSG00000038831	Ralgps1	1.30228
ENSMUSG00000027993	Trim2	1.27788	ENSMUSG00000034480	Diap2	0.780104	ENSMUSG00000020224	1190005P17Rik	1.4809	ENSMUSG00000030228	Pik3c2g	1.33759264843630	ENSMUSG00000055620		0.76745	ENSMUSG00000051743		0.787616	ENSMUSG00000024011	Pi16	1.64322	ENSMUSG00000059238		0.745841	ENSMUSG00000053714	Nebl	1.30655	ENSMUSG00000044365	Cxxc4	1.30193
ENSMUSG00000015968	Cacna1d	1.27758	ENSMUSG00000018995	Nars2	0.779878	ENSMUSG00000007030	D17H6S56E-3	1.48063	ENSMUSG00000022571	Pycrl	1.33756137658859	ENSMUSG00000038346	Zfp384	0.767448	ENSMUSG00000040084	Bub1b	0.787394	ENSMUSG00000060168		1.6413	ENSMUSG00000041415	Dicer1	0.745073	ENSMUSG00000060481	Olfr171	1.30647	ENSMUSG00000063041		1.30121
ENSMUSG00000045366		1.27741	ENSMUSG00000021451	Sema4d	0.77938	ENSMUSG00000031336		1.48038	ENSMUSG00000053186		1.33742552961417	ENSMUSG00000059935		0.767241	ENSMUSG00000063176	Olfr955	0.787284	ENSMUSG00000029715	Pop7	1.64109	ENSMUSG00000053914	Jmjd2d	0.745026	ENSMUSG00000022085	1700081D17Rik	1.30634	ENSMUSG00000059409	Ppp2r5d	1.30111
ENSMUSG00000035735	Dagla	1.27721	ENSMUSG00000030793	Pycard	0.779313	ENSMUSG00000061777	Olfr126	1.47982	ENSMUSG00000028736	Pax7	1.33725402101669	ENSMUSG00000033004	Mycbp2	0.767018	ENSMUSG00000036033		0.787182	ENSMUSG00000051146	Camk2n2	1.63946	ENSMUSG00000048704	Rbm31y	0.744545	ENSMUSG00000060901	V1ra7	1.30632	ENSMUSG00000029536	Gatc	1.30103
ENSMUSG00000009907	Vps4b	1.27712	ENSMUSG00000044146		0.779144	ENSMUSG00000005994	Tyrp1	1.47952	ENSMUSG00000026807	1190002A17Rik	1.33710718414285	ENSMUSG00000062685		0.76673	ENSMUSG00000036027	1810046K07Rik	0.787026	ENSMUSG00000047384	A730013G03Rik	1.63914	ENSMUSG00000054939	AC129021.4-202	0.744452	ENSMUSG00000035725	Prkx	1.30625	ENSMUSG00000025127	Gcgr	1.30025
ENSMUSG00000030105	Arl8b	1.27675	ENSMUSG00000027498	Cstf1	0.778754	ENSMUSG00000018983	E2f2	1.47906	ENSMUSG00000019734	Tmc4	1.33706195744485	ENSMUSG00000044268	AC159136.7	0.766623	ENSMUSG00000049804	Armcx4	0.786964	ENSMUSG00000031373	Car5b	1.63775	ENSMUSG00000034175	Rhbdd3	0.74422	ENSMUSG00000040242	Fgfr1op2	1.30612	ENSMUSG00000042203	Tbc1d22b	1.29964
ENSMUSG00000014767	Tbp	1.2758	ENSMUSG00000047886	EG432534	0.778724	ENSMUSG00000028963	Uts2	1.47891	ENSMUSG00000059508		1.33687069381289	ENSMUSG00000020843	Timm22	0.766507	ENSMUSG00000031825	Crispld2	0.786935	ENSMUSG00000040732	Erg	1.63762	ENSMUSG00000059186		0.74395	ENSMUSG00000024268	Brunol4	1.30604	ENSMUSG00000052974	Cyp2f2	1.29951
ENSMUSG00000036402	Gng12	1.27566	ENSMUSG00000031688	Pou4f2	0.778683	ENSMUSG00000047995	Cypt10	1.47868	ENSMUSG00000056516		1.33664072658773	ENSMUSG00000056335		0.766484	ENSMUSG00000062512		0.786762	ENSMUSG00000027374	Mrps5	1.63752	ENSMUSG00000043896		0.743859	ENSMUSG00000026546	Ccdc19	1.30567	ENSMUSG00000046029		1.29945
ENSMUSG00000039200		1.2753	ENSMUSG00000029268	Ugt2a1	0.777754	ENSMUSG00000028224	Nbn	1.47822	ENSMUSG00000063812	V1rc16	1.33647385204693	ENSMUSG00000041616	Nppa	0.766076	ENSMUSG00000056008	OTTMUSG00000002038	0.786565	ENSMUSG00000022956	Atp5o	1.6358	ENSMUSG00000057157	AC134441.4	0.74376	ENSMUSG00000048109	Rbm15	1.30533	ENSMUSG00000022889	Mrpl39	1.29929
ENSMUSG00000005442	Cic	1.27451	ENSMUSG00000020907	Rcvrn	0.777693	ENSMUSG00000059666		1.4781	ENSMUSG00000035206	3110056O03Rik	1.33610550838072	ENSMUSG00000064159	AC135108.3	0.765736	ENSMUSG00000054496		0.786538	ENSMUSG00000024639	Gnaq	1.63523	ENSMUSG00000034910	Pygo1	0.743669	ENSMUSG00000020493	Prr11	1.30531	ENSMUSG00000061720		1.29918
ENSMUSG00000062465		1.27446	ENSMUSG00000037840		0.7774	ENSMUSG00000055458		1.47795	ENSMUSG00000039633	Lonrf1	1.33603718669751	ENSMUSG00000024327	Slc39a7	0.765497	ENSMUSG00000037221	Mospd3	0.785306	ENSMUSG00000034875	Nudt19	1.63519	ENSMUSG00000024887	Asah2	0.743512	ENSMUSG00000038612	Mcl1	1.30491	ENSMUSG00000054589	EG225609	1.29842
ENSMUSG00000037341	Slc9a7	1.27431	ENSMUSG00000045795	Whdc1	0.777222	ENSMUSG00000057796	AC135567.3	1.47794	ENSMUSG00000034617	Mtrr	1.33603118345432	ENSMUSG00000020246	Hcfc2	0.765168	ENSMUSG00000036632	Alg5	0.785054	ENSMUSG00000034976		1.63473	ENSMUSG00000046334	AC158928.6	0.743263	ENSMUSG00000046471		1.30409	ENSMUSG00000021610	Clptm1l	1.29799
ENSMUSG00000032274	Cyp19a1	1.27296	ENSMUSG00000015342	Xk	0.776969	ENSMUSG00000032203	Pigb	1.47785	ENSMUSG00000062546	V1ra8	1.33577583584771	ENSMUSG00000029148	Nrbp1	0.76514	ENSMUSG00000046130	V1re12	0.784477	ENSMUSG00000027668	Mfn1	1.63413	ENSMUSG00000059049	Frem1	0.743175	ENSMUSG00000022360	Atad2	1.30372	ENSMUSG00000020710		1.29777
ENSMUSG00000027068	Dhrs9	1.2726	ENSMUSG00000035923	Myf6	0.776876	ENSMUSG00000061486	AC138288.13	1.47774	ENSMUSG00000045327	6330549D23Rik	1.33573090887215	ENSMUSG00000058597		0.764896	ENSMUSG00000052076	EG636791	0.784351	ENSMUSG00000029776	Hibadh	1.63385	ENSMUSG00000057325		0.743166	ENSMUSG00000056457	Taar1	1.30367	ENSMUSG00000039521	Foxp3	1.29733
ENSMUSG00000042109	Csdc2	1.27246	ENSMUSG00000041187	Prkd2	0.776848	ENSMUSG00000053012	Krcc1	1.47736	ENSMUSG00000036503	Rnf13	1.33522991580929	ENSMUSG00000062683	Atp5g2	0.764766	ENSMUSG00000020140	Lgr5	0.784235	ENSMUSG00000043566		1.63343	ENSMUSG00000032580	Rbm5	0.742856	ENSMUSG00000048529		1.3032	ENSMUSG00000001175	Calm1	1.29728
ENSMUSG00000022982	Sod1	1.27242	ENSMUSG00000037593	BC030499	0.77678	ENSMUSG00000024892	Pcx	1.47713	ENSMUSG00000023943	Sult1c1	1.33501698808260	ENSMUSG00000061376	V1rh13	0.764647	ENSMUSG00000061994		0.784167	ENSMUSG00000039568	1500031H01Rik	1.63298	ENSMUSG00000025780	Itih5	0.742599	ENSMUSG00000049809	Tmsb4x	1.30304	ENSMUSG00000045954	Sdpr	1.29723
ENSMUSG00000027528	Fabp9	1.2719	ENSMUSG00000024325	Ring1	0.776309	ENSMUSG00000027335	Adra1d	1.47711	ENSMUSG00000056586		1.33489496310027	ENSMUSG00000023274	Cd4	0.76421	ENSMUSG00000026295	Spp2	0.784141	ENSMUSG00000044506		1.63286	ENSMUSG00000039601	Rcan2	0.742047	ENSMUSG00000058812		1.30304	ENSMUSG00000063437	Olfr46	1.29715
ENSMUSG00000021950	Anxa8	1.27172	ENSMUSG00000013083	2200002J24Rik	0.776305	ENSMUSG00000018575		1.47695	ENSMUSG00000042099	Kank3	1.33482296161142	ENSMUSG00000007034	Slc44a4	0.763784	ENSMUSG00000061228	V1rd2	0.784119	ENSMUSG00000057396	Zfp759	1.63268	ENSMUSG00000033735	Spr	0.741444	ENSMUSG00000008855	Hdac5	1.3026	ENSMUSG00000054206	Gzmm	1.29709
ENSMUSG00000041776		1.27149	ENSMUSG00000024220	Zfp523	0.776159	ENSMUSG00000061620		1.47633	ENSMUSG00000048988	Elfn1	1.33481167420561	ENSMUSG00000063009		0.763704	ENSMUSG00000056571		0.78402	ENSMUSG00000049511	Htr1b	1.63199	ENSMUSG00000059959		0.741441	ENSMUSG00000024331	Dsc2	1.30259	ENSMUSG00000049076	Centb2	1.29707
ENSMUSG00000000594	Gm2a	1.27135	ENSMUSG00000020317	Theg	0.776061	ENSMUSG00000002319	Ipo4	1.47629	ENSMUSG00000043712		1.33461985547609	ENSMUSG00000030884	Uqcrc2	0.763145	ENSMUSG00000004902	Slc25a18	0.783972	ENSMUSG00000037254	Itih2	1.6311	ENSMUSG00000055258		0.74082	ENSMUSG00000032231	Anxa2	1.30223	ENSMUSG00000044276	4933427E11Rik	1.29688
ENSMUSG00000040899	Ccr6	1.2713	ENSMUSG00000020024	Ccdc41	0.775933	ENSMUSG00000044147	Arf6	1.47617	ENSMUSG00000059965		1.33441366028559	ENSMUSG00000004864	Mapk13	0.762439	ENSMUSG00000043710		0.783778	ENSMUSG00000046753	Ccdc66	1.63094	ENSMUSG00000001151	Pcnt	0.740545	ENSMUSG00000028886	Eya3	1.30216	ENSMUSG00000036980	Taf6	1.29675
ENSMUSG00000062733		1.27127	ENSMUSG00000028280	Gabrr1	0.775404	ENSMUSG00000061337		1.47375	ENSMUSG00000031347	Cetn2	1.33414093460445	ENSMUSG00000063873	Slc24a3	0.762203	ENSMUSG00000021457	Syk	0.783764	ENSMUSG00000048170	1110007A13Rik	1.63003	ENSMUSG00000038025	Phf2	0.740221	ENSMUSG00000029291	Rufy3	1.30208	ENSMUSG00000031411	Prame	1.29673
ENSMUSG00000027551	Zfp64	1.27113	ENSMUSG00000030788	Rnf141	0.775384	ENSMUSG00000053750		1.47326	ENSMUSG00000058233	3110082D06Rik	1.33384666238155	ENSMUSG00000030158	Clec12b	0.76211	ENSMUSG00000053838	Nudcd3	0.783678	ENSMUSG00000030847	Bag3	1.6295	ENSMUSG00000032109	Nlrx1	0.739651	ENSMUSG00000026785	Pkn3	1.30192	ENSMUSG00000062527	Olfr1408	1.29662
ENSMUSG00000063760		1.27101	ENSMUSG00000020952	Scfd1	0.775076	ENSMUSG00000030302		1.47287	ENSMUSG00000024325	Ring1	1.33364529515129	ENSMUSG00000051376		0.761712	ENSMUSG00000052206		0.783605	ENSMUSG00000015291	Gdi1	1.62938	ENSMUSG00000062738		0.739635	ENSMUSG00000019960	Dusp6	1.3019	ENSMUSG00000062818	V1ra1	1.29583
ENSMUSG00000021102	Glrx5	1.27099	ENSMUSG00000027719	Adad1	0.77478	ENSMUSG00000047248	C2cd3	1.47275	ENSMUSG00000028530	Jak1	1.33355158130390	ENSMUSG00000059436	Max	0.761599	ENSMUSG00000043300	B3galnt1	0.783563	ENSMUSG00000041654	Slc39a11	1.62907	ENSMUSG00000011752	Pgam1	0.739617	ENSMUSG00000048378	Olfr1394	1.30172	ENSMUSG00000058484		1.29568
ENSMUSG00000013736	Trnt1	1.27045	ENSMUSG00000049550	Clip1	0.774707	ENSMUSG00000018381	Abi3	1.47272	ENSMUSG00000037104	Socs5	1.33336538720613	ENSMUSG00000062319	AL929240.18-201	0.761489	ENSMUSG00000044457	EG212225	0.783261	ENSMUSG00000020145		1.62783	ENSMUSG00000063170		0.739485	ENSMUSG00000021056	Tex21	1.30124	ENSMUSG00000036023	Parp2	1.29564
ENSMUSG00000031487	Brf2	1.26982	ENSMUSG00000034676	Asb16	0.774682	ENSMUSG00000042846	Lrrtm3	1.4727	ENSMUSG00000025172	Ankrd2	1.33307083390002	ENSMUSG00000006445	Epha2	0.761163	ENSMUSG00000050933	V1re7	0.783179	ENSMUSG00000020627	Klhl29	1.62746	ENSMUSG00000053483	Usp21	0.739423	ENSMUSG00000030380	Mzf1	1.30112	ENSMUSG00000036777	Anln	1.2948
ENSMUSG00000022132	Cldn10a	1.26982	ENSMUSG00000049577	Zfpm1	0.774668	ENSMUSG00000039748	Exo1	1.47242	ENSMUSG00000064038		1.33294690514183	ENSMUSG00000053476		0.76046	ENSMUSG00000026864	Hspa5	0.783015	ENSMUSG00000062937	Mtap	1.62714	ENSMUSG00000018340	Anxa6	0.739307	ENSMUSG00000041010		1.30084	ENSMUSG00000049916	2610318N02Rik	1.29438
ENSMUSG00000024603	Dctn4	1.26931	ENSMUSG00000031641	Cbr4	0.774636	ENSMUSG00000051331	Cacna1c	1.47166	ENSMUSG00000059647	AC118698.1	1.33256042629481	ENSMUSG00000037709	D430015B01Rik	0.760055	ENSMUSG00000060891		0.782744	ENSMUSG00000049934		1.62602	ENSMUSG00000051819		0.73926	ENSMUSG00000005161	Prdx2	1.30078	ENSMUSG00000022747	St3gal6	1.29434
ENSMUSG00000038015	Prm2	1.26916	ENSMUSG00000022560	Gpr172b	0.774298	ENSMUSG00000033623	Pcgf3	1.47165	ENSMUSG00000034321	Exosc1	1.33198525919580	ENSMUSG00000024266	Adad2	0.759883	ENSMUSG00000061826		0.78243	ENSMUSG00000055400		1.62545	ENSMUSG00000044538	AC120403.8	0.739259	ENSMUSG00000029062	Cdc2l1	1.30077	ENSMUSG00000030942	Thumpd1	1.29334
ENSMUSG00000026362		1.26863	ENSMUSG00000026458	Ppfia4	0.774236	ENSMUSG00000055423		1.47149	ENSMUSG00000043885	Slc36a4	1.33174218330798	ENSMUSG00000032226	Gcnt3	0.759796	ENSMUSG00000064181	Rab3ip	0.782147	ENSMUSG00000022335	Zfat	1.62502	ENSMUSG00000042667		0.738901	ENSMUSG00000022537	Tmem44	1.30071	ENSMUSG00000029094	Afap1	1.29327
ENSMUSG00000058280		1.26852	ENSMUSG00000039458	Mtmr12	0.773897	ENSMUSG00000058340		1.47103	ENSMUSG00000034071	Zfp551	1.33151190516747	ENSMUSG00000031066	Usp11	0.759515	ENSMUSG00000035270	Impg2	0.781825	ENSMUSG00000026589	Sec16b	1.62453	ENSMUSG00000059789		0.738576	ENSMUSG00000060638		1.30046	ENSMUSG00000033392	Clasp2	1.29318
ENSMUSG00000050967	Creg2	1.26824	ENSMUSG00000035443	Thyn1	0.773805	ENSMUSG00000038147	Cd84	1.47012	ENSMUSG00000060924	Csmd1	1.33112878109384	ENSMUSG00000038525	Armc10	0.759318	ENSMUSG00000051586	BC030863	0.781727	ENSMUSG00000034981	9130213B05Rik	1.62426	ENSMUSG00000021583	Erap1	0.738052	ENSMUSG00000061119		1.29945	ENSMUSG00000002341	Ncan	1.29309
ENSMUSG00000042188		1.26785	ENSMUSG00000025735	Rhbdl1	0.772667	ENSMUSG00000003759	Shkbp1	1.46999	ENSMUSG00000031578	Mak16	1.33105498450313	ENSMUSG00000062212		0.759169	ENSMUSG00000047033	Pcdhb15	0.781657	ENSMUSG00000007783	Cpt1c	1.62413	ENSMUSG00000059884		0.737617	ENSMUSG00000006717	Them2	1.29937	ENSMUSG00000035702		1.29296
ENSMUSG00000039184		1.26763	ENSMUSG00000043915		0.772133	ENSMUSG00000027748	Trpc4	1.46964	ENSMUSG00000028982	Slc25a33	1.33092941994286	ENSMUSG00000022469	Rapgef3	0.758849	ENSMUSG00000029155	Spata18	0.781558	ENSMUSG00000064065	A130090K04Rik	1.62401	ENSMUSG00000022034	Esco2	0.737486	ENSMUSG00000063810	Gpatch1	1.2991	ENSMUSG00000033594	Spata2L	1.29286
ENSMUSG00000059810	Rgs3	1.26762	ENSMUSG00000020715	Ern1	0.772089	ENSMUSG00000054840	AC139294.4	1.46933	ENSMUSG00000029541	AC161058.2	1.33079170887062	ENSMUSG00000031712	Il15	0.758723	ENSMUSG00000022969	Il10rb	0.781442	ENSMUSG00000055116	Arntl	1.62367	ENSMUSG00000018774	Cd68	0.737124	ENSMUSG00000007989	Fzd3	1.29883	ENSMUSG00000050029	Rap2c	1.29261
ENSMUSG00000030220	Arhgdib	1.26752	ENSMUSG00000027882	Stxbp3a	0.772065	ENSMUSG00000047921	Trappc9	1.46903	ENSMUSG00000028402	Mpdz	1.33068014947987	ENSMUSG00000033520	Idi2	0.758567	ENSMUSG00000008690	Ncaph2	0.781379	ENSMUSG00000043313	Pcdhb19	1.62365	ENSMUSG00000060391		0.737113	ENSMUSG00000029053	Prkcz	1.29853	ENSMUSG00000026102	Inpp1	1.29253
ENSMUSG00000013523	Bcas1	1.26713	ENSMUSG00000040533	Matn1	0.772012	ENSMUSG00000057595		1.46894	ENSMUSG00000029816	Gpnmb	1.33065557123450	ENSMUSG00000051900	Abca16	0.757676	ENSMUSG00000055430	Nap1l5	0.781362	ENSMUSG00000033993	1700018A14Rik	1.62337	ENSMUSG00000023020	2310016M24Rik	0.735573	ENSMUSG00000049630	Hoxb13	1.29802	ENSMUSG00000035492	Dennd4a	1.29216
ENSMUSG00000009863	Sdhb	1.26684	ENSMUSG00000032175	Tyk2	0.7719	ENSMUSG00000057474		1.4686	ENSMUSG00000032637	Atxn2l	1.33061240499393	ENSMUSG00000022749	Tbc1d23	0.757555	ENSMUSG00000033685	Ucp2	0.781285	ENSMUSG00000032671	A930018P22Rik	1.62234	ENSMUSG00000062513		0.735101	ENSMUSG00000048696	Mex3d	1.29795	ENSMUSG00000047759	Hs3st3a1	1.29199
ENSMUSG00000054952		1.26651	ENSMUSG00000026526	Fh1	0.771799	ENSMUSG00000035804	Ins1	1.46847	ENSMUSG00000050799	Hist1h2ba	1.33050222074202	ENSMUSG00000048899	BC057371	0.757247	ENSMUSG00000059397	Olfr54	0.781169	ENSMUSG00000036986	Pml	1.62185	ENSMUSG00000062110	Scfd2	0.734769	ENSMUSG00000037652	Phc3	1.29759	ENSMUSG00000030849	Fgfr2	1.29193
ENSMUSG00000028333	Anp32b	1.26648	ENSMUSG00000046378	Asphd1	0.771743	ENSMUSG00000058762	Btnl6	1.468	ENSMUSG00000040484		1.33044456717392	ENSMUSG00000035457		0.757207	ENSMUSG00000020460	Rps27a	0.781108	ENSMUSG00000025795	Rassf3	1.62183	ENSMUSG00000044411		0.733916	ENSMUSG00000042225	Ammecr1	1.29661	ENSMUSG00000020428	Gabra6	1.29187
ENSMUSG00000054387	Mdm4	1.2663	ENSMUSG00000047291		0.771242	ENSMUSG00000026867	Gapvd1	1.46738	ENSMUSG00000050069	Grem2	1.33034052338346	ENSMUSG00000038428		0.756869	ENSMUSG00000015053	Gata2	0.780979	ENSMUSG00000030304	Ergic2	1.62103	ENSMUSG00000028430	Nol6	0.733593	ENSMUSG00000026285	Pdcd1	1.29647	ENSMUSG00000021923		1.29164
ENSMUSG00000025264	Tsr2	1.2663	ENSMUSG00000020111	Cbara1	0.771229	ENSMUSG00000050010	Shisa3	1.46659	ENSMUSG00000033526	Hisppd2a	1.33023361351382	ENSMUSG00000043661	AL669964.18-201	0.756867	ENSMUSG00000045136	Tubb2b	0.780737	ENSMUSG00000032434	Cmtm6	1.62072	ENSMUSG00000039533	Mmd2	0.733444	ENSMUSG00000023903	Mmp25	1.29646	ENSMUSG00000029253	Cenpc1	1.29125
ENSMUSG00000061325		1.26582	ENSMUSG00000006360	Crip1	0.770855	ENSMUSG00000027840	Wnt2b	1.4664	ENSMUSG00000034112	Atp2c2	1.33020160323730	ENSMUSG00000048401		0.756395	ENSMUSG00000050558	Prokr2	0.780602	ENSMUSG00000062249		1.61973	ENSMUSG00000061891		0.733418	ENSMUSG00000030935	Acsm3	1.2964	ENSMUSG00000058709	Egln2	1.29117
ENSMUSG00000055498		1.26578	ENSMUSG00000015357	Clpx	0.770652	ENSMUSG00000064065	A130090K04Rik	1.46602	ENSMUSG00000062190	Lancl2	1.33019371067543	ENSMUSG00000033022	Cdo1	0.756239	ENSMUSG00000060975	EG622282	0.780572	ENSMUSG00000021468	Sptlc1	1.61876	ENSMUSG00000051392	Olfr1402	0.733121	ENSMUSG00000031502	Col4a1	1.29639	ENSMUSG00000051243	Islr2	1.29113
ENSMUSG00000040536	Necab1	1.26474	ENSMUSG00000024963	Dnajc4	0.770623	ENSMUSG00000051951	Xkr4	1.46592	ENSMUSG00000038377		1.32998942380758	ENSMUSG00000025477	Inpp5a	0.755975	ENSMUSG00000038895	Zfp653	0.780155	ENSMUSG00000036825	Ssx2ip	1.61831	ENSMUSG00000061411	8430427H17Rik	0.733046	ENSMUSG00000050141		1.29593	ENSMUSG00000055725	Paqr3	1.29078
ENSMUSG00000011118	Panx3	1.26446	ENSMUSG00000002280	Narfl	0.770276	ENSMUSG00000059101	Olfr157	1.46509	ENSMUSG00000054504		1.32995534632848	ENSMUSG00000050786	Ccdc126	0.755894	ENSMUSG00000024383	Map3k2	0.779834	ENSMUSG00000025586	Cpeb1	1.61822	ENSMUSG00000045813	EG330552	0.732652	ENSMUSG00000059900		1.29572	ENSMUSG00000063089	Klk1b8	1.29072
ENSMUSG00000049008	BB014433	1.26441	ENSMUSG00000028003	Lrat	0.769662	ENSMUSG00000022784	4933404G15Rik	1.46461	ENSMUSG00000047290		1.32936855929128	ENSMUSG00000059827	AC124729.4	0.755558	ENSMUSG00000048773		0.779804	ENSMUSG00000003190	Bcl2l12	1.61821	ENSMUSG00000026249	Serpine2	0.732622	ENSMUSG00000045382	Cxcr4	1.29562	ENSMUSG00000031976	AK122209	1.29055
ENSMUSG00000032978	Guca2b	1.2642	ENSMUSG00000004952	Rasa4	0.769086	ENSMUSG00000004473	Clec11a	1.46434	ENSMUSG00000043168	4930426D05Rik	1.32926550395028	ENSMUSG00000030273		0.755117	ENSMUSG00000032435	Dync1li1	0.779525	ENSMUSG00000032403	2300009A05Rik	1.61791	ENSMUSG00000048856	AI132487	0.73258	ENSMUSG00000039100	March6	1.29556	ENSMUSG00000037246	H2-M10.5	1.29043
ENSMUSG00000050368	Hoxd10	1.264	ENSMUSG00000034209	Rasl10a	0.768925	ENSMUSG00000027828	Ssr3	1.46402	ENSMUSG00000035697	Hmha1	1.32923786196674	ENSMUSG00000038914	Dido1	0.754643	ENSMUSG00000035683	Melk	0.779419	ENSMUSG00000054199	Gon4l	1.61702	ENSMUSG00000047527		0.73253	ENSMUSG00000003382	Etv3	1.29534	ENSMUSG00000047013	Fbxo41	1.2899
ENSMUSG00000030304	Ergic2	1.26371	ENSMUSG00000041252		0.768775	ENSMUSG00000063895	Nupl1	1.46386	ENSMUSG00000040560	Wdr7	1.32899475123736	ENSMUSG00000036172	Cd200r3	0.754308	ENSMUSG00000038013	Wipf2	0.779186	ENSMUSG00000034974	Dapk3	1.61699	ENSMUSG00000040857	Erf	0.732067	ENSMUSG00000039701	Usp53	1.29529	ENSMUSG00000053687	Dpep2	1.28941
ENSMUSG00000063006		1.2635	ENSMUSG00000020537	Drg2	0.768481	ENSMUSG00000042559		1.46334	ENSMUSG00000038785		1.32887121689154	ENSMUSG00000061757		0.754282	ENSMUSG00000032883	Acsl3	0.779022	ENSMUSG00000036810	Tmem188	1.61673	ENSMUSG00000058405		0.731927	ENSMUSG00000049092	Mterfd3	1.29431	ENSMUSG00000049382	Krt8	1.28929
ENSMUSG00000041935	AW549877	1.26345	ENSMUSG00000045404	Kcnk13	0.76784	ENSMUSG00000063234	Gpr84	1.46269	ENSMUSG00000034241		1.32881647119337	ENSMUSG00000035831	Krt25	0.754065	ENSMUSG00000063574		0.778939	ENSMUSG00000050890	Pdik1l	1.61658	ENSMUSG00000062314	Olfr1505	0.731784	ENSMUSG00000046008	Pnlip	1.29367	ENSMUSG00000045917	6330416G13Rik	1.28912
ENSMUSG00000028804		1.26303	ENSMUSG00000022109	Med4	0.76751	ENSMUSG00000003545	Fosb	1.46265	ENSMUSG00000030929	Eri2	1.32881641307739	ENSMUSG00000062117		0.752837	ENSMUSG00000027637	1110008F13Rik	0.778584	ENSMUSG00000026842	Abl1	1.61591	ENSMUSG00000028060	2810403A07Rik	0.731711	ENSMUSG00000020868	Xylt2	1.29338	ENSMUSG00000022965	Ifngr2	1.28906
ENSMUSG00000060358		1.26252	ENSMUSG00000026141	Col19a1	0.767436	ENSMUSG00000059723	2700086A05Rik	1.46265	ENSMUSG00000060491	4930522H14Rik	1.32869608724989	ENSMUSG00000054258	EG328231	0.752735	ENSMUSG00000054758	AC155713.14	0.77842	ENSMUSG00000057293	1700054O19Rik	1.61509	ENSMUSG00000063348		0.73094	ENSMUSG00000063447	E130309F12Rik	1.29335	ENSMUSG00000020709	Centa2	1.28888
ENSMUSG00000047620		1.26236	ENSMUSG00000022748	2610528E23Rik	0.767058	ENSMUSG00000049865		1.46227	ENSMUSG00000061245		1.32848477881537	ENSMUSG00000003813	Rad23a	0.752342	ENSMUSG00000000028	Cdc45l	0.778381	ENSMUSG00000003949	Hlf	1.615	ENSMUSG00000061296	V1rh10	0.730775	ENSMUSG00000029032	Arhgef16	1.29307	ENSMUSG00000046819		1.28884
ENSMUSG00000011884	Gltp	1.26224	ENSMUSG00000022914	Brwd1	0.766657	ENSMUSG00000040548	Tex2	1.46165	ENSMUSG00000030587	2200002D01Rik	1.32842614582848	ENSMUSG00000059673		0.752287	ENSMUSG00000056537	Rnf12	0.778356	ENSMUSG00000055805	Fmnl1	1.61488	ENSMUSG00000002679	Med6	0.730247	ENSMUSG00000032650		1.2928	ENSMUSG00000031340	Gabre	1.28851
ENSMUSG00000060689		1.26158	ENSMUSG00000031862	Atp13a1	0.766591	ENSMUSG00000051045		1.46144	ENSMUSG00000034255	Arhgap27	1.32834262505225	ENSMUSG00000014198	Zfp385c	0.752059	ENSMUSG00000062793	Olfr1158	0.77833	ENSMUSG00000028278	Rragd	1.61478	ENSMUSG00000007338	Mrpl49	0.730207	ENSMUSG00000062054		1.29272	ENSMUSG00000032294	Pkm2	1.28845
ENSMUSG00000044196		1.26157	ENSMUSG00000037876	Jmjd1c	0.766353	ENSMUSG00000053093	Myh7	1.46137	ENSMUSG00000037736	Limch1	1.32805744275619	ENSMUSG00000007805	Twist2	0.752	ENSMUSG00000036120	Rfxank	0.777997	ENSMUSG00000055458		1.61471	ENSMUSG00000020268	Lyrm7	0.729841	ENSMUSG00000006335	Tfpt	1.29239	ENSMUSG00000034368		1.28836
ENSMUSG00000053640		1.26147	ENSMUSG00000044072	C230094A16Rik	0.766318	ENSMUSG00000026626	Ppp2r5a	1.46082	ENSMUSG00000040838	RP23-396N4.1	1.32779787812399	ENSMUSG00000033831	Fgb	0.750921	ENSMUSG00000063663	Brwd3	0.777731	ENSMUSG00000027134	Agpat7	1.61375	ENSMUSG00000057462		0.729485	ENSMUSG00000024891	Slc29a2	1.29224	ENSMUSG00000026347	Tmem163	1.28828
ENSMUSG00000039199	Zdhhc1	1.26144	ENSMUSG00000028005	Gucy1b3	0.766297	ENSMUSG00000049719	1700112C13Rik	1.46077	ENSMUSG00000010135		1.32772222104378	ENSMUSG00000031983	2310022B05Rik	0.750175	ENSMUSG00000058899		0.777431	ENSMUSG00000044037	Als2cl	1.61279	ENSMUSG00000028789	Adc	0.729016	ENSMUSG00000021464	Ror2	1.29221	ENSMUSG00000049338		1.28824
ENSMUSG00000042700	Sipa1l1	1.2613	ENSMUSG00000034768		0.766274	ENSMUSG00000055026	Gabrg3	1.46069	ENSMUSG00000031641	Cbr4	1.32758919060846	ENSMUSG00000042825		0.750007	ENSMUSG00000020785	Camkk1	0.777382	ENSMUSG00000020775	Mrpl38	1.61259	ENSMUSG00000054976	9430031J16Rik	0.728129	ENSMUSG00000047286	Olfr370	1.2918	ENSMUSG00000026502	5830417C01Rik	1.28806
ENSMUSG00000031972	Acta1	1.26127	ENSMUSG00000037574		0.766202	ENSMUSG00000051074	4930579K19Rik	1.46004	ENSMUSG00000042895	Abra	1.32753902331639	ENSMUSG00000026174	Rqcd1	0.749293	ENSMUSG00000031403	Dkc1	0.777344	ENSMUSG00000000567	Sox9	1.61168	ENSMUSG00000031757	Mt4	0.727814	ENSMUSG00000051638		1.29174	ENSMUSG00000058762	Btnl6	1.28799
ENSMUSG00000042817	Flt3	1.26108	ENSMUSG00000029695	Aass	0.766038	ENSMUSG00000054726		1.45963	ENSMUSG00000006281	Tep1	1.32733605338929	ENSMUSG00000044249	Defb29	0.749109	ENSMUSG00000036168	Ccdc38	0.777001	ENSMUSG00000053930	Gm879	1.61163	ENSMUSG00000063876		0.727651	ENSMUSG00000058652		1.29169	ENSMUSG00000049902	4921517D22Rik	1.28771
ENSMUSG00000019732	Calr3	1.26098	ENSMUSG00000030109	Slc6a12	0.765568	ENSMUSG00000015522	Arnt	1.45913	ENSMUSG00000022526	Zfp251	1.32684688573081	ENSMUSG00000059864	Olfr1393	0.749056	ENSMUSG00000015846	Rxra	0.776964	ENSMUSG00000056153	AC122398.2	1.61155	ENSMUSG00000030289		0.727651	ENSMUSG00000025991	Cps1	1.29109	ENSMUSG00000055264		1.28741
ENSMUSG00000062363		1.26078	ENSMUSG00000024659	Anxa1	0.765472	ENSMUSG00000062195	Olfr1475	1.4584	ENSMUSG00000044337	Cxcr7	1.32680653604991	ENSMUSG00000007207	Stx1a	0.748485	ENSMUSG00000049422	Chchd10	0.776819	ENSMUSG00000062366		1.61141	ENSMUSG00000034336	Ina	0.727505	ENSMUSG00000001833	Sept7	1.29104	ENSMUSG00000060189		1.28736
ENSMUSG00000052140		1.25964	ENSMUSG00000044048	AC102064.8	0.765207	ENSMUSG00000035505	Cox18	1.45804	ENSMUSG00000003208	Ccdc94	1.32680131409080	ENSMUSG00000045374	Wdr81	0.748385	ENSMUSG00000054422	Fabp1	0.776398	ENSMUSG00000039164	Naif1	1.61051	ENSMUSG00000040715	Rsc1a1	0.726779	ENSMUSG00000043339		1.29082	ENSMUSG00000038990	Cables2	1.28706
ENSMUSG00000032611	1700102P08Rik	1.25938	ENSMUSG00000021496	Pcbd2	0.764274	ENSMUSG00000043313	Pcdhb19	1.45801	ENSMUSG00000062310	Glrp1	1.32660714660201	ENSMUSG00000019320	Noxo1	0.748381	ENSMUSG00000056125		0.77622	ENSMUSG00000027300	Ubox5	1.61032	ENSMUSG00000020700	Map3k3	0.72648	ENSMUSG00000031320	Rps4x	1.29065	ENSMUSG00000027832	Ptx3	1.28691
ENSMUSG00000049946	BC030500	1.25935	ENSMUSG00000026502	5830417C01Rik	0.764177	ENSMUSG00000038605	Samd10	1.45797	ENSMUSG00000026763		1.32659305270126	ENSMUSG00000020108	Ddit4	0.747767	ENSMUSG00000042092	Lce1c	0.775953	ENSMUSG00000036029		1.6097	ENSMUSG00000049516	Spty2d1	0.725724	ENSMUSG00000046264		1.28984	ENSMUSG00000029298	BC057170	1.28622
ENSMUSG00000054411		1.25915	ENSMUSG00000022024	Sugt1	0.764153	ENSMUSG00000025318	Jph3	1.45794	ENSMUSG00000062486		1.32659184763688	ENSMUSG00000039877		0.747706	ENSMUSG00000041009	Iqcf4	0.775911	ENSMUSG00000037513	Samd4b	1.60911	ENSMUSG00000051232	Tmem199	0.724765	ENSMUSG00000027107	Chrna1	1.28948	ENSMUSG00000030331		1.2862
ENSMUSG00000020033		1.25891	ENSMUSG00000037432	AC132456.5	0.7639	ENSMUSG00000046613	Vwa5b2	1.45756	ENSMUSG00000035914	Cd276	1.32659027763906	ENSMUSG00000045395	Olfr1499	0.747018	ENSMUSG00000026234	Ncl	0.775822	ENSMUSG00000003426	Rpl13a	1.60876	ENSMUSG00000027568	Ntsr1	0.723851	ENSMUSG00000047830		1.28946	ENSMUSG00000022433	Csnk1e	1.28568
ENSMUSG00000059487		1.25867	ENSMUSG00000018698	Lhx1	0.763283	ENSMUSG00000020712	Tcam1	1.45737	ENSMUSG00000043545		1.32655037393297	ENSMUSG00000033386	Frrs1	0.746685	ENSMUSG00000020793	Galr2	0.775815	ENSMUSG00000033429	Mcee	1.60767	ENSMUSG00000043230	A830043J08Rik	0.722894	ENSMUSG00000021238	Aldh6a1	1.28921	ENSMUSG00000024893	2700046G09Rik	1.28552
ENSMUSG00000009207	Lnp	1.25811	ENSMUSG00000032673	2010316F05Rik	0.762997	ENSMUSG00000006333	Rps9	1.45659	ENSMUSG00000030005		1.32651995493731	ENSMUSG00000024223	4930511I11Rik	0.746533	ENSMUSG00000026987	Baz2b	0.775465	ENSMUSG00000006732	Mettl1	1.60743	ENSMUSG00000024335	Brd2	0.722662	ENSMUSG00000029384	2010109A12Rik	1.28897	ENSMUSG00000021391	Cenpp	1.28549
ENSMUSG00000039117	Taf4a	1.25762	ENSMUSG00000029345	Tfip11	0.761942	ENSMUSG00000038650	Rnh1	1.45646	ENSMUSG00000022884	Eif4a2	1.32588066816347	ENSMUSG00000047859		0.746477	ENSMUSG00000020464	Pnpt1	0.775017	ENSMUSG00000004894	Hapln2	1.60659	ENSMUSG00000045934	Mtmr11	0.722614	ENSMUSG00000032898	Fbxo21	1.28845	ENSMUSG00000050212	2610027C15Rik	1.28531
ENSMUSG00000047592	BC055004	0.812048	ENSMUSG00000015854	Cd5l	0.760944	ENSMUSG00000027339	Rassf2	1.4561	ENSMUSG00000033813	Tcea1	1.32578253652982	ENSMUSG00000039257	Vstm2b	0.746144	ENSMUSG00000053153	Spag16	0.774906	ENSMUSG00000019848	Popdc3	1.60642	ENSMUSG00000021259	Cyp46a1	0.722176	ENSMUSG00000035958	Ttrap	1.28844	ENSMUSG00000035566	Pcdh17	1.28511
ENSMUSG00000045355		0.809297	ENSMUSG00000035825		0.76065	ENSMUSG00000034976		1.45572	ENSMUSG00000038826		1.32547301137349	ENSMUSG00000017677	Wsb1	0.745688	ENSMUSG00000027035	Lass6	0.774899	ENSMUSG00000020325	Fstl3	1.60626	ENSMUSG00000039323	Igfbp2	0.722015	ENSMUSG00000063564		1.2883	ENSMUSG00000052626		1.28493
ENSMUSG00000015747	Vps45	0.807198	ENSMUSG00000003198	BC011426	0.760579	ENSMUSG00000058222	Olfr318	1.45569	ENSMUSG00000027509	Rae1	1.32547188097804	ENSMUSG00000038024	Dennd4c	0.745653	ENSMUSG00000054146	Krt15	0.774668	ENSMUSG00000025825	Iscu	1.60608	ENSMUSG00000040875	Osbpl10	0.721734	ENSMUSG00000005357	Slc1a6	1.2877	ENSMUSG00000038648	Creb3l2	1.28434
ENSMUSG00000021385	Ippk	0.805935	ENSMUSG00000026841	Fibcd1	0.760405	ENSMUSG00000031762	Mt2	1.4556	ENSMUSG00000061394		1.32533954878475	ENSMUSG00000037225	Fgf2	0.745379	ENSMUSG00000042406	Atf4	0.774538	ENSMUSG00000026308	Klhl30	1.60593	ENSMUSG00000038068	Rnf144b	0.720628	ENSMUSG00000027985	Lef1	1.28712	ENSMUSG00000001665	Gstt3	1.28413
ENSMUSG00000008129	4930432K21Rik	0.805005	ENSMUSG00000022323	Hrsp12	0.760403	ENSMUSG00000002205	Vrk3	1.45543	ENSMUSG00000057543		1.32394670226385	ENSMUSG00000051217		0.74507	ENSMUSG00000062551	OTTMUSG00000000651	0.774505	ENSMUSG00000050204		1.60576	ENSMUSG00000060224	4833409A17Rik	0.720588	ENSMUSG00000028800	Hdac1	1.28691	ENSMUSG00000039635		1.28412
ENSMUSG00000021196	Pfkp	0.802669	ENSMUSG00000042292	Mkl1	0.760319	ENSMUSG00000001444	Tbx21	1.45504	ENSMUSG00000030465	Psd3	1.32392956276744	ENSMUSG00000023027	Atf1	0.744956	ENSMUSG00000033255	EG333669	0.774451	ENSMUSG00000047610		1.60574	ENSMUSG00000022236	Ropn1l	0.720568	ENSMUSG00000024812	Tjp2	1.28668	ENSMUSG00000052854	Nrk	1.28348
ENSMUSG00000033500		0.802258	ENSMUSG00000042271	Nxt2	0.76027	ENSMUSG00000020935	Dcakd	1.45459	ENSMUSG00000043423		1.32392893605519	ENSMUSG00000063374	Olfr763	0.744734	ENSMUSG00000022991	Lalba	0.77442	ENSMUSG00000063824		1.60521	ENSMUSG00000060069		0.720386	ENSMUSG00000057938		1.28662	ENSMUSG00000035900	Gramd4	1.28338
ENSMUSG00000022822	Abcc5	0.801761	ENSMUSG00000040028	Elavl1	0.760082	ENSMUSG00000051261		1.45419	ENSMUSG00000032755		1.32381191800566	ENSMUSG00000029624	Ptcd1	0.74461	ENSMUSG00000053353	2310001K24Rik	0.774357	ENSMUSG00000027751	D3Ertd300e	1.60447	ENSMUSG00000016529	Il10	0.72037	ENSMUSG00000063033		1.28642	ENSMUSG00000057117		1.28308
ENSMUSG00000047938		0.801051	ENSMUSG00000027094		0.760064	ENSMUSG00000027968	Larp7	1.45418	ENSMUSG00000027431	1700010M22Rik	1.32379913526663	ENSMUSG00000021066	Spg3a	0.743849	ENSMUSG00000032122	Slc37a2	0.774281	ENSMUSG00000024903	Lao1	1.60404	ENSMUSG00000021814	Anxa7	0.720226	ENSMUSG00000064311		1.28619	ENSMUSG00000048896		1.28307
ENSMUSG00000024768	Lipf	0.800729	ENSMUSG00000021275	4930573I19Rik	0.759215	ENSMUSG00000024335	Brd2	1.45414	ENSMUSG00000015599	Ttbk1	1.32355903143340	ENSMUSG00000051743		0.743159	ENSMUSG00000027463	2310046K01Rik	0.774217	ENSMUSG00000022157	Mcpt8	1.60289	ENSMUSG00000026456	Cyb5r1	0.720222	ENSMUSG00000055771	Eef1d	1.28612	ENSMUSG00000060626		1.28282
ENSMUSG00000052565	Hist1h1d	0.799499	ENSMUSG00000041009	Iqcf4	0.759097	ENSMUSG00000038670	Mybpc2	1.45364	ENSMUSG00000018196	Glrx2	1.32308801364800	ENSMUSG00000020116	Pno1	0.742485	ENSMUSG00000048899	BC057371	0.773112	ENSMUSG00000031781	Ciapin1	1.60215	ENSMUSG00000042634	AC157793.6	0.719918	ENSMUSG00000051929	Abca16	1.28596	ENSMUSG00000048281	Dleu7	1.28263
ENSMUSG00000033157	Abhd10	0.798714	ENSMUSG00000027394	Ttl	0.758966	ENSMUSG00000044139	BC039632	1.45348	ENSMUSG00000048594		1.32299901083601	ENSMUSG00000031394	Opn1mw	0.742468	ENSMUSG00000050190	EG384813	0.772904	ENSMUSG00000040385	Ppp1ca	1.6018	ENSMUSG00000045867	Cradd	0.719853	ENSMUSG00000026520	Pycr2	1.28566	ENSMUSG00000005629	Scnm1	1.2824
ENSMUSG00000027111	Itga6	0.798372	ENSMUSG00000014782	Plekhg4	0.758949	ENSMUSG00000037031	Tspan15	1.45316	ENSMUSG00000063073		1.32296592094688	ENSMUSG00000062322		0.742038	ENSMUSG00000044504		0.772864	ENSMUSG00000030050	Gkn1	1.60072	ENSMUSG00000040867	Begain	0.718804	ENSMUSG00000046718	Bst2	1.28551	ENSMUSG00000049760	2410015M20Rik	1.28234
ENSMUSG00000028148	Them5	0.797779	ENSMUSG00000022889	Mrpl39	0.758701	ENSMUSG00000058225		1.4523	ENSMUSG00000044501	Zfp758	1.32296375727906	ENSMUSG00000057882		0.741971	ENSMUSG00000021099	Six6	0.772761	ENSMUSG00000038976	Ppp1r9b	1.59998	ENSMUSG00000022757	Tfg	0.718161	ENSMUSG00000032322	Pstpip1	1.28548	ENSMUSG00000024168	Tmem204	1.28211
ENSMUSG00000062885		0.797529	ENSMUSG00000045348	6430598A04Rik	0.758611	ENSMUSG00000006958	Chrd	1.45228	ENSMUSG00000043566		1.32271106781457	ENSMUSG00000051630		0.741731	ENSMUSG00000034218	Atm	0.77273	ENSMUSG00000004613	Lim2	1.59939	ENSMUSG00000050553	Gk2	0.718031	ENSMUSG00000062357	Glrp1	1.28535	ENSMUSG00000024669	Cd5	1.28202
ENSMUSG00000031060	Rbm10	0.797318	ENSMUSG00000005251	Ripk4	0.758391	ENSMUSG00000003072	Atp5d	1.45224	ENSMUSG00000048120	Entpd1	1.32267803419774	ENSMUSG00000019797	1700021F05Rik	0.741424	ENSMUSG00000022031	Elp3	0.772267	ENSMUSG00000041556	Fbxo2	1.59921	ENSMUSG00000043195	AL669976.11	0.717307	ENSMUSG00000038656	Cyp3a16	1.28518	ENSMUSG00000039043	2610034B18Rik	1.28201
ENSMUSG00000049620	Prss33	0.79711	ENSMUSG00000036551	Akap14	0.758099	ENSMUSG00000036061	Smug1	1.45169	ENSMUSG00000032062	2310030G06Rik	1.32246067056536	ENSMUSG00000059934	Prh1	0.740963	ENSMUSG00000004267	Eno2	0.772134	ENSMUSG00000002580	1810046J19Rik	1.59884	ENSMUSG00000006678	Pola1	0.716177	ENSMUSG00000055318	Zfp93	1.28462	ENSMUSG00000054190		1.28177
ENSMUSG00000028487	Bnc2	0.797012	ENSMUSG00000049460	AC129222.4-201	0.757698	ENSMUSG00000040866	Rshl1	1.45163	ENSMUSG00000054632		1.32227053153256	ENSMUSG00000003039	2510049I19Rik	0.740245	ENSMUSG00000028327	1300002K09Rik	0.772082	ENSMUSG00000004377		1.59869	ENSMUSG00000028551	Cdkn2c	0.716135	ENSMUSG00000035898	Ube1l2	1.28447	ENSMUSG00000015478	Rnf5	1.28159
ENSMUSG00000028527	Ak3l1	0.796895	ENSMUSG00000009569	Mkl2	0.757632	ENSMUSG00000037509	Arhgef4	1.45158	ENSMUSG00000054726		1.32220734753892	ENSMUSG00000039072		0.740185	ENSMUSG00000056883	Olfr533	0.771895	ENSMUSG00000002210	1500002O20Rik	1.59829	ENSMUSG00000044700	Tmem201	0.715782	ENSMUSG00000020364	Zfp354a	1.28411	ENSMUSG00000028347	Tmeff1	1.28151
ENSMUSG00000046371		0.796751	ENSMUSG00000038322		0.757452	ENSMUSG00000024011	Pi16	1.45087	ENSMUSG00000057269		1.32216480949615	ENSMUSG00000024056	Ndc80	0.738528	ENSMUSG00000041837	Pdcd7	0.771863	ENSMUSG00000046337	BC050210	1.59799	ENSMUSG00000062238		0.715462	ENSMUSG00000060738		1.28372	ENSMUSG00000037415	Ranbp10	1.28141
ENSMUSG00000051323	Pcdh19	0.796656	ENSMUSG00000044306	4930500M09Rik	0.757016	ENSMUSG00000048442	2210020M01Rik	1.45041	ENSMUSG00000048820	4930564C03Rik	1.32173337994718	ENSMUSG00000057329	Bcl2	0.738309	ENSMUSG00000039539	Sgcz	0.771519	ENSMUSG00000035946	Gsh2	1.59748	ENSMUSG00000027073	Prg2	0.714992	ENSMUSG00000029404	Arl6ip4	1.28357	ENSMUSG00000025189	Cnnm1	1.28105
ENSMUSG00000058616		0.796648	ENSMUSG00000019814	Ltv1	0.756765	ENSMUSG00000053095		1.44993	ENSMUSG00000022174	Dad1	1.32172330615422	ENSMUSG00000040564	Apoc1	0.738093	ENSMUSG00000021816	Ppp3cb	0.771486	ENSMUSG00000041571	Sepw1	1.59711	ENSMUSG00000035078	AC120788.7	0.714824	ENSMUSG00000057175		1.28349	ENSMUSG00000034241		1.28098
ENSMUSG00000040061	Plcb2	0.796496	ENSMUSG00000046010	Zfp830	0.75647	ENSMUSG00000027483	Plunc	1.44958	ENSMUSG00000029050	Ski	1.32160500682808	ENSMUSG00000053474	AC145610.4	0.738069	ENSMUSG00000021095	Gsc	0.770933	ENSMUSG00000020451	Limk2	1.59654	ENSMUSG00000037972	Snn	0.714714	ENSMUSG00000059509	Olfr314	1.28342	ENSMUSG00000017417	Plxdc1	1.28084
ENSMUSG00000025821	Zfp282	0.796389	ENSMUSG00000048594		0.755934	ENSMUSG00000053476		1.44914	ENSMUSG00000045504	Olfr207	1.32112216143578	ENSMUSG00000014039	Prdm15	0.737109	ENSMUSG00000060735	Rxfp3	0.770685	ENSMUSG00000056410		1.59634	ENSMUSG00000062100		0.714613	ENSMUSG00000027835	Pdcd10	1.28253	ENSMUSG00000050930	4933403G14Rik	1.28047
ENSMUSG00000001105	Ift20	0.796359	ENSMUSG00000033864		0.755205	ENSMUSG00000048477	Tex18	1.44886	ENSMUSG00000038346	Zfp384	1.32077313048536	ENSMUSG00000036902	Neto2	0.737042	ENSMUSG00000026479	Lamc2	0.770401	ENSMUSG00000016552	Foxred2	1.5952	ENSMUSG00000039364	Sectm1b	0.714279	ENSMUSG00000021980		1.28249	ENSMUSG00000029771	Irf5	1.28025
ENSMUSG00000010086	Rnf112	0.796304	ENSMUSG00000045662	4921515J06Rik	0.755089	ENSMUSG00000062041		1.44854	ENSMUSG00000042793	Lgr6	1.32072029063284	ENSMUSG00000007570	Fance	0.736511	ENSMUSG00000029007	Agtrap	0.769951	ENSMUSG00000059228		1.59519	ENSMUSG00000027220	Syt13	0.714199	ENSMUSG00000047342	Zfp286	1.28198	ENSMUSG00000027848	Olfml3	1.28022
ENSMUSG00000057505		0.796267	ENSMUSG00000034504		0.754968	ENSMUSG00000030314		1.4484	ENSMUSG00000027695	Pld1	1.32061953256926	ENSMUSG00000013653	1810065E05Rik	0.735946	ENSMUSG00000052554	Defb34	0.769939	ENSMUSG00000010154	Spire2	1.59493	ENSMUSG00000010057	Tusc4	0.714182	ENSMUSG00000029072	Tas1r3	1.28177	ENSMUSG00000058147	Xlr3c	1.28008
ENSMUSG00000027858	Tspan2	0.796041	ENSMUSG00000021096	Ppm1a	0.754693	ENSMUSG00000053303	BC014805	1.4483	ENSMUSG00000028938	Galntl5	1.32050942354701	ENSMUSG00000027326	Casc5	0.735437	ENSMUSG00000043140	Tmem186	0.76975	ENSMUSG00000037031	Tspan15	1.59479	ENSMUSG00000050799	Hist1h2ba	0.714053	ENSMUSG00000013236	Ptprs	0.80161	ENSMUSG00000004561	Mett11d1	1.27993
ENSMUSG00000013611	Snx31	0.795979	ENSMUSG00000040693	Slco4c1	0.754219	ENSMUSG00000030325		1.44791	ENSMUSG00000014426	Map3k4	1.32007946708138	ENSMUSG00000064271		0.735049	ENSMUSG00000002949	Timm44	0.768201	ENSMUSG00000044798	Olfr923	1.59312	ENSMUSG00000034693		0.713892	ENSMUSG00000034636	Zyg11b	0.793161	ENSMUSG00000024213	Nudt3	1.27964
ENSMUSG00000057744		0.795877	ENSMUSG00000026567	Adcy10	0.754004	ENSMUSG00000001674	Ddx18	1.44787	ENSMUSG00000024331	Dsc2	1.32003418741865	ENSMUSG00000063423		0.735028	ENSMUSG00000022890	Atp5j	0.767748	ENSMUSG00000024507	Hsd17b4	1.59266	ENSMUSG00000040808	S100g	0.713831	ENSMUSG00000062889		0.789887	ENSMUSG00000047923	AL731772.9	1.27944
ENSMUSG00000031530	Dusp4	0.795787	ENSMUSG00000000326	Comt	0.753209	ENSMUSG00000055424	AC114619.9	1.44736	ENSMUSG00000030089	Slc41a3	1.32002659815932	ENSMUSG00000043361	V1rc25	0.734787	ENSMUSG00000053211	Zfy1	0.767493	ENSMUSG00000060691	AC140194.2	1.59237	ENSMUSG00000031831	Lrrc50	0.713801	ENSMUSG00000031622	Sin3b	0.787904	ENSMUSG00000038542	Pcid2	1.27941
ENSMUSG00000038239	Hrc	0.795672	ENSMUSG00000036875	Dna2l	0.752866	ENSMUSG00000036867	Smad6	1.44687	ENSMUSG00000063089	Klk1b8	1.31990176857903	ENSMUSG00000059731	Olfr837	0.734196	ENSMUSG00000028184	Lphn2	0.767317	ENSMUSG00000004268	Emg1	1.59008	ENSMUSG00000045414	1190002N15Rik	0.713195	ENSMUSG00000055873	4930543L23Rik	0.785379	ENSMUSG00000030534	Vps33b	1.27934
ENSMUSG00000062356		0.795646	ENSMUSG00000027566	Psma7	0.752655	ENSMUSG00000058168		1.44681	ENSMUSG00000021779	Thrb	1.31981460481615	ENSMUSG00000055290		0.733646	ENSMUSG00000021408	Ripk1	0.767184	ENSMUSG00000045470	AC127308.3	1.58934	ENSMUSG00000057143	9230105E10Rik	0.712406	ENSMUSG00000038693		0.784585	ENSMUSG00000021313	Ryr2	1.27822
ENSMUSG00000028938	Galntl5	0.795587	ENSMUSG00000022622	Acr	0.752317	ENSMUSG00000064138	1110033M05Rik	1.44548	ENSMUSG00000056018	1700008F21Rik	1.31976695272882	ENSMUSG00000007480	Mc5r	0.733103	ENSMUSG00000030378	2810007J24Rik	0.766884	ENSMUSG00000030683	Sez6l2	1.58897	ENSMUSG00000031201	Brcc3	0.711841	ENSMUSG00000044985	Olfr124	0.784572	ENSMUSG00000057922		1.27821
ENSMUSG00000054183		0.795451	ENSMUSG00000041264	Uspl1	0.752221	ENSMUSG00000025232	Hexa	1.4454	ENSMUSG00000005958	Ephb3	1.31967447891418	ENSMUSG00000040276	Pacsin1	0.732147	ENSMUSG00000061808	Ttr	0.766795	ENSMUSG00000021226	Acot2	1.58847	ENSMUSG00000031224	Magee2	0.711539	ENSMUSG00000028678	Kif2c	0.784271	ENSMUSG00000055099	AC104215.11	1.27748
ENSMUSG00000007888	Crlf1	0.79539	ENSMUSG00000022960	Donson	0.751736	ENSMUSG00000040940	Arhgef1	1.4453	ENSMUSG00000055103		1.31961447212889	ENSMUSG00000062858		0.731658	ENSMUSG00000032586	Traip	0.766718	ENSMUSG00000060719		1.58804	ENSMUSG00000028188	Spata1	0.711374	ENSMUSG00000026885	Ttll11	0.784174	ENSMUSG00000058553		1.27745
ENSMUSG00000022120	Rnf219	0.795287	ENSMUSG00000025083	Afap1l2	0.751668	ENSMUSG00000021114	Atp6v1d	1.44529	ENSMUSG00000020652	Cenpo	1.31949908821953	ENSMUSG00000022853	Ehhadh	0.730824	ENSMUSG00000028167	Bdh2	0.76667	ENSMUSG00000047562	Mmp10	1.58755	ENSMUSG00000027233	Patl2	0.711362	ENSMUSG00000058950		0.784149	ENSMUSG00000020660	Pomc	1.27706
ENSMUSG00000030170	Wnt5b	0.795072	ENSMUSG00000026678	Rgs5	0.751662	ENSMUSG00000032290	Ptpn9	1.44517	ENSMUSG00000029101	Rgs12	1.3192626779193	ENSMUSG00000024185		0.7298	ENSMUSG00000022358	Fbxo32	0.766407	ENSMUSG00000059975	Zfp74	1.58735	ENSMUSG00000009569	Mkl2	0.711277	ENSMUSG00000059173		0.783265	ENSMUSG00000045244		1.27699
ENSMUSG00000020623	Map2k6	0.79488	ENSMUSG00000008373	Prpf31	0.751113	ENSMUSG00000029344	Tpst2	1.44469	ENSMUSG00000052236	Gm9871	1.31910325237009	ENSMUSG00000048661	Lemd3	0.729704	ENSMUSG00000058370		0.766252	ENSMUSG00000036902	Neto2	1.58714	ENSMUSG00000062486		0.710642	ENSMUSG00000038812	0610038D11Rik	0.783249	ENSMUSG00000025858	1110007L15Rik	1.27681
ENSMUSG00000020271	Fbxw11	0.794668	ENSMUSG00000022885	St6gal1	0.751076	ENSMUSG00000033491	Prss35	1.44467	ENSMUSG00000056491		1.31908899381079	ENSMUSG00000062310	Glrp1	0.729551	ENSMUSG00000057568		0.765963	ENSMUSG00000033595	Lgi3	1.587	ENSMUSG00000061346		0.710629	ENSMUSG00000028165	Cisd2	0.783102	ENSMUSG00000034110	Kctd7	1.27659
ENSMUSG00000042529	Kcnj12	0.794641	ENSMUSG00000040363	Bcor	0.751064	ENSMUSG00000018965	Ywhah	1.44372	ENSMUSG00000002699	Lcp2	1.31906493096197	ENSMUSG00000035919	Bbs9	0.729217	ENSMUSG00000054727	1700013H16Rik	0.765497	ENSMUSG00000009580	Odam	1.5869	ENSMUSG00000020811	Wscd1	0.70973	ENSMUSG00000057549		0.782849	ENSMUSG00000050714	Zbtb26	1.27636
ENSMUSG00000034392		0.794231	ENSMUSG00000028277	Ube2j1	0.751012	ENSMUSG00000036529	Sbf1	1.44368	ENSMUSG00000000594	Gm2a	1.31877537311991	ENSMUSG00000057600		0.728342	ENSMUSG00000021153		0.76524	ENSMUSG00000017291	Taok1	1.58652	ENSMUSG00000031095	Cul4b	0.708279	ENSMUSG00000031446	Cul4a	0.782849	ENSMUSG00000044854	1700056E22Rik	1.27589
ENSMUSG00000035365	4930547N16Rik	0.794138	ENSMUSG00000021601	Brctd1	0.750485	ENSMUSG00000063315		1.44313	ENSMUSG00000062352	Itgb1bp1	1.31861677273393	ENSMUSG00000052984		0.727701	ENSMUSG00000049741	Rxfp4	0.76515	ENSMUSG00000051711		1.5864	ENSMUSG00000048502	AC175032.1-202	0.707216	ENSMUSG00000024480	Ap3s1	0.78269	ENSMUSG00000024901	Peli3	1.27565
ENSMUSG00000002416	Ndufb2	0.794121	ENSMUSG00000034219	Sept14	0.750252	ENSMUSG00000049429		1.44299	ENSMUSG00000024939	Mtvr2	1.31858752395413	ENSMUSG00000036402	Gng12	0.727198	ENSMUSG00000035126	Wdr78	0.764608	ENSMUSG00000048497	BC025076	1.58554	ENSMUSG00000054194		0.707167	ENSMUSG00000030041	D6Mm5e	0.78269	ENSMUSG00000053531	AC105981.10	1.27549
ENSMUSG00000048215		0.793822	ENSMUSG00000034675	Dbn1	0.750052	ENSMUSG00000026357	Rgs18	1.44235	ENSMUSG00000016028	Celsr1	1.31806769935302	ENSMUSG00000020866	Cacna1g	0.726559	ENSMUSG00000026280	Atg4b	0.764236	ENSMUSG00000003053	Cyp2c29	1.58519	ENSMUSG00000039022		0.70689	ENSMUSG00000028773	Fabp3	0.782591	ENSMUSG00000026869	Psmd5	1.27511
ENSMUSG00000019320	Noxo1	0.793787	ENSMUSG00000020460	Rps27a	0.750042	ENSMUSG00000054515		1.44202	ENSMUSG00000029169	Dhx15	1.31789101597449	ENSMUSG00000045414	1190002N15Rik	0.726086	ENSMUSG00000043798		0.764127	ENSMUSG00000055100		1.58426	ENSMUSG00000019792	Trmt11	0.706643	ENSMUSG00000020439	Smtn	0.78257	ENSMUSG00000059305	Vpreb1	1.2748
ENSMUSG00000008686	Zfp422-rs1	0.793749	ENSMUSG00000032171	OTTMUSG00000014964	0.749995	ENSMUSG00000042825		1.44112	ENSMUSG00000040796		1.31787257982609	ENSMUSG00000032527	Pccb	0.725714	ENSMUSG00000009545	Kcnq1	0.764117	ENSMUSG00000029413	Naaa	1.58381	ENSMUSG00000032268	Tmprss5	0.706614	ENSMUSG00000060030	Nptx2	0.782196	ENSMUSG00000035152	Ap2b1	1.27449
ENSMUSG00000040655		0.793601	ENSMUSG00000022554	Brp16	0.749853	ENSMUSG00000027550	Lrrcc1	1.44042	ENSMUSG00000000544	Gpa33	1.31742402141400	ENSMUSG00000026527	Rgs7	0.725128	ENSMUSG00000037503	BC043098	0.764064	ENSMUSG00000060373	Hnrnpc	1.58337	ENSMUSG00000022519	Srl	0.70659	ENSMUSG00000061528	Cox5b	0.782065	ENSMUSG00000005378	Wbscr22	1.27267
ENSMUSG00000061316		0.79358	ENSMUSG00000023905	Tnfrsf12a	0.749152	ENSMUSG00000050865	Olfr1494	1.44037	ENSMUSG00000000028	Cdc45l	1.31706592999015	ENSMUSG00000028059	Arhgef2	0.724881	ENSMUSG00000038037	Socs1	0.763956	ENSMUSG00000039936	Pik3cd	1.58334	ENSMUSG00000050605	Zfp61	0.706574	ENSMUSG00000061693		0.782007	ENSMUSG00000052277	Olfr1463	1.27175
ENSMUSG00000026124	Cfc1	0.793414	ENSMUSG00000042246	Tmc7	0.748996	ENSMUSG00000011256	Adam19	1.44034	ENSMUSG00000039342	Ankar	1.31700075892086	ENSMUSG00000024976	Shoc2	0.724862	ENSMUSG00000049139		0.763304	ENSMUSG00000007207	Stx1a	1.58209	ENSMUSG00000021965	F630043A04Rik	0.705864	ENSMUSG00000044167	Foxo1	0.781966	ENSMUSG00000021345	Prl8a6	1.27171
ENSMUSG00000025405	Inhbc	0.793292	ENSMUSG00000038910	Plcl2	0.748769	ENSMUSG00000034912	Mdga2	1.44018	ENSMUSG00000028028	Alpk1	1.31687151397322	ENSMUSG00000018844	Fndc8	0.724456	ENSMUSG00000058984		0.763201	ENSMUSG00000047098	Rnf31	1.58188	ENSMUSG00000062128	Olfr20	0.70564	ENSMUSG00000049604	Vsig8	0.781509	ENSMUSG00000039929	4921511H13Rik	1.27099
ENSMUSG00000057123	Gja5	0.793273	ENSMUSG00000001017	2500003M10Rik	0.748499	ENSMUSG00000059108	Ifitm6	1.44006	ENSMUSG00000064156	Prol1	1.31686962129824	ENSMUSG00000014725	Adam28	0.72432	ENSMUSG00000062730		0.763147	ENSMUSG00000059996	Olfr484	1.58172	ENSMUSG00000061021		0.705058	ENSMUSG00000041491	Cep78	0.781488	ENSMUSG00000037344	Slc12a9	1.27013
ENSMUSG00000034771	Tle2	0.793256	ENSMUSG00000020745	Pafah1b1	0.748447	ENSMUSG00000020882	Cacnb1	1.44003	ENSMUSG00000051590	Ysk4	1.31682189409561	ENSMUSG00000062078	Qk	0.723621	ENSMUSG00000057193	Slc44a2	0.763085	ENSMUSG00000036858	Ptcra	1.5814	ENSMUSG00000025203	Scd2	0.704498	ENSMUSG00000036672	Cenpt	0.781272	ENSMUSG00000053181	A830005F24Rik	1.2694
ENSMUSG00000027133	Nop10	0.793024	ENSMUSG00000033434	Gtpbp6	0.748181	ENSMUSG00000045382	Cxcr4	1.4399	ENSMUSG00000003721	Insig2	1.31561912565932	ENSMUSG00000054149		0.723392	ENSMUSG00000024764	AC140307.3	0.762719	ENSMUSG00000029280	Smr3a	1.58121	ENSMUSG00000028756	Pink1	0.704291	ENSMUSG00000059436	Fxyd2	0.780757	ENSMUSG00000054554		0.798472
ENSMUSG00000036246	Gmip	0.792759	ENSMUSG00000022987	Zfp641	0.747883	ENSMUSG00000057306		1.43955	ENSMUSG00000022798	4930435E12Rik	1.31533761185037	ENSMUSG00000039150		0.723273	ENSMUSG00000058343		0.762397	ENSMUSG00000048349	Pou4f1	1.57971	ENSMUSG00000051165	AC126410.12	0.704256	ENSMUSG00000013275	Slc41a1	0.780433	ENSMUSG00000063215		0.796777
ENSMUSG00000063240	Olfr133	0.792631	ENSMUSG00000020841	Cpd	0.747812	ENSMUSG00000046992		1.43926	ENSMUSG00000048617	Rtbdn	1.31491283618134	ENSMUSG00000025154	Arhgap19	0.722656	ENSMUSG00000038227	Hoxa9	0.762333	ENSMUSG00000030774	Pak1	1.57827	ENSMUSG00000061075	Olfr1337	0.704018	ENSMUSG00000063961		0.780421	ENSMUSG00000048910	AC163995.4	0.796312
ENSMUSG00000038151	Prdm1	0.792553	ENSMUSG00000038121	4933403F05Rik	0.747661	ENSMUSG00000024032	Tff1	1.439	ENSMUSG00000050122	Vwa3b	1.31487323607461	ENSMUSG00000040373	Cacng5	0.722264	ENSMUSG00000040128	Pnrc1	0.761979	ENSMUSG00000047248	C2cd3	1.57819	ENSMUSG00000062651	1700113O17Rik	0.703628	ENSMUSG00000043996		0.780326	ENSMUSG00000028868	Wasf2	0.793818
ENSMUSG00000039007	Pgcp	0.792521	ENSMUSG00000022263	Trio	0.746132	ENSMUSG00000057917		1.43884	ENSMUSG00000011958	Bnip2	1.31457806787843	ENSMUSG00000034504		0.722211	ENSMUSG00000026149	Tm4sf20	0.761644	ENSMUSG00000002771	Grin2d	1.57742	ENSMUSG00000062575		0.703622	ENSMUSG00000045350	1700030F18Rik	0.780246	ENSMUSG00000020444	Guk1	0.792637
ENSMUSG00000023949	Tcte1	0.792243	ENSMUSG00000000486	Sept1	0.74611	ENSMUSG00000055620		1.43883	ENSMUSG00000022573		1.31454343562077	ENSMUSG00000020448	Rnf185	0.721642	ENSMUSG00000005225	Plekha8	0.761294	ENSMUSG00000024426	2610110G12Rik	1.57649	ENSMUSG00000061361	Olfr168	0.702578	ENSMUSG00000039661	Dusp26	0.779694	ENSMUSG00000042446	Zmym4	0.792431
ENSMUSG00000004945	5730437N04Rik	0.792026	ENSMUSG00000001056	Nola2	0.745625	ENSMUSG00000021495	BC021381	1.43818	ENSMUSG00000056494		1.3145430017348	ENSMUSG00000061555	AC116115.11-201	0.721496	ENSMUSG00000053142		0.76071	ENSMUSG00000001100	Poldip2	1.57639	ENSMUSG00000026455	Klhl12	0.701079	ENSMUSG00000037907	Ankrd13b	0.779657	ENSMUSG00000047901		0.791885
ENSMUSG00000031309	Rps6ka3	0.791994	ENSMUSG00000021508	Cxcl14	0.745502	ENSMUSG00000028751	Pla2g2e	1.43792	ENSMUSG00000063614		1.31439817331400	ENSMUSG00000047529		0.721353	ENSMUSG00000045936		0.760172	ENSMUSG00000027001	Dusp19	1.57589	ENSMUSG00000009070	Rtdr1	0.70085	ENSMUSG00000020455	Trim11	0.779619	ENSMUSG00000026466	Tor1aip1	0.791858
ENSMUSG00000021877	Arf4	0.791983	ENSMUSG00000039958	4833442J19Rik	0.744751	ENSMUSG00000049528	Olfr429	1.43776	ENSMUSG00000012428	Steap4	1.31425841582865	ENSMUSG00000042712	Wbp5	0.719012	ENSMUSG00000062535		0.760071	ENSMUSG00000018861	Fdxr	1.57527	ENSMUSG00000061630		0.700032	ENSMUSG00000039962	Olfr906	0.779517	ENSMUSG00000064115	Cadm2	0.791818
ENSMUSG00000040414	Slc25a28	0.791678	ENSMUSG00000033318	Gstt2	0.744232	ENSMUSG00000030877	4933427G17Rik	1.43735	ENSMUSG00000000823	Uckl1	1.31405958335193	ENSMUSG00000031214	Ophn1	0.718555	ENSMUSG00000025465	Echs1	0.759878	ENSMUSG00000039761		1.57442	ENSMUSG00000046456	BC022651	0.698063	ENSMUSG00000003863	Ppfia3	0.779498	ENSMUSG00000025810	Nrp1	0.791554
ENSMUSG00000060821		0.791589	ENSMUSG00000038546	Ranbp9	0.743665	ENSMUSG00000053022		1.43644	ENSMUSG00000057544		1.31386405585873	ENSMUSG00000028451	1700022I11Rik	0.718068	ENSMUSG00000038766	Gabpb2	0.7596	ENSMUSG00000020169	Best3	1.57293	ENSMUSG00000054702	Ap1s3	0.697926	ENSMUSG00000040084	Bub1b	0.779448	ENSMUSG00000050009		0.791365
ENSMUSG00000060891		0.79158	ENSMUSG00000037428	Vgf	0.743024	ENSMUSG00000044829		1.43636	ENSMUSG00000024863	Mbl2	1.31373725965075	ENSMUSG00000026639	Lamb3	0.716873	ENSMUSG00000050267		0.759474	ENSMUSG00000035500	RP23-228G6.5	1.57265	ENSMUSG00000018919	Tm4sf5	0.697222	ENSMUSG00000021270	Hsp90aa1	0.779423	ENSMUSG00000038064	Cldn22	0.790944
ENSMUSG00000058681		0.791369	ENSMUSG00000042397		0.742873	ENSMUSG00000054493	AC115876.18	1.43612	ENSMUSG00000055341	Zfp457	1.31365412757055	ENSMUSG00000042594	Sh2b3	0.716761	ENSMUSG00000027335	Adra1d	0.758928	ENSMUSG00000060561		1.57229	ENSMUSG00000060149	BC002059	0.696713	ENSMUSG00000030775	Trat1	0.779237	ENSMUSG00000042372	Dmrt3	0.790914
ENSMUSG00000035572	Wdr32	0.791369	ENSMUSG00000017914	BC034902	0.742548	ENSMUSG00000036526	Card11	1.43556	ENSMUSG00000035640	Dos	1.31365166258351	ENSMUSG00000047716	Olfr736	0.71669	ENSMUSG00000040033	Stat2	0.758856	ENSMUSG00000025366	Mbc2	1.57191	ENSMUSG00000016995	Matn4	0.694684	ENSMUSG00000042565		0.779119	ENSMUSG00000001497	Pax9	0.790842
ENSMUSG00000029911	Ssbp1	0.791195	ENSMUSG00000023243	Kcnk5	0.742002	ENSMUSG00000005883	Spo11	1.4355	ENSMUSG00000047517	Dmbt1	1.31338478729002	ENSMUSG00000035298	Klhl35	0.714904	ENSMUSG00000029777	Gars	0.758823	ENSMUSG00000063065	Mapk3	1.57159	ENSMUSG00000035187	Nkx6-1	0.693266	ENSMUSG00000027581	Stmn3	0.77899	ENSMUSG00000027398	Il1b	0.790454
ENSMUSG00000061987		0.791098	ENSMUSG00000030660	Pik3c2a	0.741227	ENSMUSG00000002580	1810046J19Rik	1.43546	ENSMUSG00000046573	Lyrm4	1.31313268121601	ENSMUSG00000049139		0.71395	ENSMUSG00000026475	Rgs16	0.758773	ENSMUSG00000054004		1.5713	ENSMUSG00000031532	Tmem66	0.693258	ENSMUSG00000053458	Thoc7	0.778941	ENSMUSG00000015869	Prpsap1	0.790181
ENSMUSG00000033927		0.790849	ENSMUSG00000019189	Rnf145	0.740976	ENSMUSG00000057903	Olfr739	1.43542	ENSMUSG00000033707	Lrrc24	1.31302160297678	ENSMUSG00000037997	Parp11	0.713658	ENSMUSG00000064296		0.7587	ENSMUSG00000029502	Golga3	1.57046	ENSMUSG00000048899	BC057371	0.693233	ENSMUSG00000044008		0.778717	ENSMUSG00000057119		0.78943
ENSMUSG00000046096		0.790484	ENSMUSG00000033255	EG333669	0.740974	ENSMUSG00000053550	D430041B17Rik	1.43517	ENSMUSG00000057917		1.31295174943740	ENSMUSG00000032914		0.713601	ENSMUSG00000037548	H2-DMb2	0.758675	ENSMUSG00000058865		1.56959	ENSMUSG00000030942	Thumpd1	0.692825	ENSMUSG00000051168	Cited1	0.778667	ENSMUSG00000020572	Nampt	0.789403
ENSMUSG00000053302		0.790379	ENSMUSG00000044736		0.74055	ENSMUSG00000021675	F2rl2	1.43436	ENSMUSG00000061982		1.31294065434022	ENSMUSG00000020213	Glipr1l1	0.712922	ENSMUSG00000043972	Opn5	0.758605	ENSMUSG00000054080	CAAA01194877.1.1.25184	1.56908	ENSMUSG00000056404		0.692156	ENSMUSG00000021359	Tcfap2a	0.778603	ENSMUSG00000037465	Klf10	0.789356
ENSMUSG00000039157	Fam102a	0.790115	ENSMUSG00000040963	Asgr2	0.740531	ENSMUSG00000016757	Ttll12	1.43421	ENSMUSG00000024055	Cyp4f13	1.31286628691404	ENSMUSG00000050640	BC062109	0.71272	ENSMUSG00000050085	Olfr622	0.758429	ENSMUSG00000035735	Dagla	1.56876	ENSMUSG00000049155	1700040F17Rik	0.691655	ENSMUSG00000028017	Egf	0.7786	ENSMUSG00000059014	EG386551	0.788961
ENSMUSG00000035371	Ssx9	0.790112	ENSMUSG00000027452	Acss1	0.74022	ENSMUSG00000058290	Espl1	1.4342	ENSMUSG00000020101	4632428N05Rik	1.31277008364486	ENSMUSG00000042607	Asb4	0.711948	ENSMUSG00000055932	Fto	0.758353	ENSMUSG00000046094		1.56861	ENSMUSG00000038642	Ctss	0.690777	ENSMUSG00000052155		0.77841	ENSMUSG00000026424	Gpr37l1	0.788846
ENSMUSG00000038517	Tbkbp1	0.790046	ENSMUSG00000038827	BC026590	0.739999	ENSMUSG00000058333		1.43405	ENSMUSG00000060913	Trim55	1.31248197230754	ENSMUSG00000037514	Pank2	0.711437	ENSMUSG00000051503	EG625424	0.758102	ENSMUSG00000060807	Serpina6	1.56751	ENSMUSG00000039990	2700050L05Rik	0.690503	ENSMUSG00000045667	Smtnl2	0.778398	ENSMUSG00000058843		0.788805
ENSMUSG00000056055	Sag	0.789975	ENSMUSG00000045667	Smtnl2	0.739979	ENSMUSG00000020020	Usp44	1.43367	ENSMUSG00000038264	Sema7a	1.31213954150913	ENSMUSG00000042559		0.709743	ENSMUSG00000059209		0.75807	ENSMUSG00000018042	Cyb5r3	1.56751	ENSMUSG00000031712	Il15	0.690296	ENSMUSG00000029484	Anxa3	0.778062	ENSMUSG00000026763		0.788741
ENSMUSG00000024187	Itfg3	0.789966	ENSMUSG00000024097	Sfrs7	0.739649	ENSMUSG00000038593	Tctn1	1.4335	ENSMUSG00000033216	Eefsec	1.31175470381990	ENSMUSG00000063418		0.709486	ENSMUSG00000023927	Satb1	0.758024	ENSMUSG00000030483	Cyp2b10	1.56737	ENSMUSG00000025875	Tspan17	0.689265	ENSMUSG00000021959	Lats2	0.777349	ENSMUSG00000002028	Mll1	0.78823
ENSMUSG00000052076		0.789949	ENSMUSG00000032914		0.73914	ENSMUSG00000032740	Ccdc88a	1.43325	ENSMUSG00000027848	Olfml3	1.31170328560317	ENSMUSG00000062125		0.709203	ENSMUSG00000064134		0.757866	ENSMUSG00000024972	Lgals12	1.56714	ENSMUSG00000051980	Casr	0.688894	ENSMUSG00000000938	Hoxa10	0.777298	ENSMUSG00000037283		0.788133
ENSMUSG00000023939	Mrpl14	0.789949	ENSMUSG00000032349	Elovl5	0.739065	ENSMUSG00000030946	2310007H09Rik	1.4326	ENSMUSG00000014592	Camta1	1.31160774924012	ENSMUSG00000038332	Sesn1	0.709107	ENSMUSG00000058299		0.757676	ENSMUSG00000020288	Ahsa2	1.56634	ENSMUSG00000046031	A630077B13Rik	0.688562	ENSMUSG00000063642	Gng8	0.777213	ENSMUSG00000053774	Ubxn7	0.788101
ENSMUSG00000031527	Thex1	0.789865	ENSMUSG00000039375	Wdr17	0.738739	ENSMUSG00000048661	Lemd3	1.43239	ENSMUSG00000059643		1.31160429784715	ENSMUSG00000021176	2610021K21Rik	0.706539	ENSMUSG00000047260	Tmem93	0.757336	ENSMUSG00000038257	Glra3	1.56556	ENSMUSG00000039555	Cylc2	0.687865	ENSMUSG00000026537		0.777189	ENSMUSG00000028439	2310028H24Rik	0.788081
ENSMUSG00000037896	Rcor1	0.789424	ENSMUSG00000046622		0.738295	ENSMUSG00000057321	Dub2a	1.43224	ENSMUSG00000005687	Bcas2	1.31158955888477	ENSMUSG00000049439	Cyp20a1	0.706118	ENSMUSG00000034437	AC025622.3	0.75704	ENSMUSG00000052433		1.56468	ENSMUSG00000029814	Igf2bp3	0.687679	ENSMUSG00000022321	Cdh10	0.777074	ENSMUSG00000021263	Degs2	0.788075
ENSMUSG00000048572	E030010A14Rik	0.789369	ENSMUSG00000038633	Degs1	0.738121	ENSMUSG00000049130	C5ar1	1.43208	ENSMUSG00000021001		1.31151235291815	ENSMUSG00000015579	Nkx2-5	0.705454	ENSMUSG00000058013	Sept11	0.757038	ENSMUSG00000050567	Maml1	1.56354	ENSMUSG00000034732	Pabpc5	0.687485	ENSMUSG00000057396	AC113438.17	0.777069	ENSMUSG00000029436	Mmp17	0.787924
ENSMUSG00000061844		0.789155	ENSMUSG00000034272	Wbp2	0.73758	ENSMUSG00000029419	Gm996	1.43193	ENSMUSG00000025374	Obfc2b	1.3113605467639	ENSMUSG00000062458	AC116499.9	0.705064	ENSMUSG00000010538	1700021C14Rik	0.756564	ENSMUSG00000063580		1.56334	ENSMUSG00000062520		0.687081	ENSMUSG00000024862	Klc2	0.777005	ENSMUSG00000063331		0.787834
ENSMUSG00000023914	Mep1a	0.78905	ENSMUSG00000024283	Wac	0.737426	ENSMUSG00000054236	Olfr481	1.4312	ENSMUSG00000049986		1.31121561389054	ENSMUSG00000040584	Abcb1a	0.704067	ENSMUSG00000017929	B4galt5	0.756458	ENSMUSG00000042423	Fbrs	1.56331	ENSMUSG00000017667	Zfp334	0.686704	ENSMUSG00000058030		0.777003	ENSMUSG00000034829	Nxnl1	0.7876
ENSMUSG00000044624	EG237300	0.788847	ENSMUSG00000038218	AC083892.19	0.737089	ENSMUSG00000034981	9130213B05Rik	1.43106	ENSMUSG00000028234	Rps20	1.31107834073200	ENSMUSG00000003814	Calr	0.7038	ENSMUSG00000020290	Xpo1	0.75613	ENSMUSG00000054046	Klk13	1.56314	ENSMUSG00000026435	Slc45a3	0.686103	ENSMUSG00000023044	Csad	0.776906	ENSMUSG00000037916	Ndufv1	0.787542
ENSMUSG00000045008	9030612E09Rik	0.788823	ENSMUSG00000021143	Pacs2	0.736975	ENSMUSG00000042828	Trim72	1.43095	ENSMUSG00000024538	Ppic	1.31076681514084	ENSMUSG00000042923		0.703262	ENSMUSG00000041594	Tmtc4	0.755878	ENSMUSG00000028137	Tnrc4	1.56309	ENSMUSG00000039775	Defb3	0.685345	ENSMUSG00000030219	Erp27	0.776723	ENSMUSG00000005698	Ctcf	0.787487
ENSMUSG00000059201	Lep	0.788733	ENSMUSG00000036021		0.736571	ENSMUSG00000061601	Pclo	1.43077	ENSMUSG00000055108	Phxr2	1.31072127687681	ENSMUSG00000055727		0.703186	ENSMUSG00000060167		0.755759	ENSMUSG00000027483	Plunc	1.56304	ENSMUSG00000033285	Wdr3	0.68528	ENSMUSG00000021629	Slc30a5	0.776486	ENSMUSG00000050796	B3galt6	0.78733
ENSMUSG00000031913	Vps4a	0.788722	ENSMUSG00000000658		0.735977	ENSMUSG00000034413	EG240055	1.43074	ENSMUSG00000030138	Bms1	1.31043555523328	ENSMUSG00000034413	EG240055	0.703002	ENSMUSG00000059972	AL929540.9	0.755709	ENSMUSG00000027890	Gstm4	1.56303	ENSMUSG00000024579	Pcyox1l	0.684887	ENSMUSG00000031665	Sall1	0.776427	ENSMUSG00000040433	Zbtb38	0.7873
ENSMUSG00000062202	Btbd9	0.788596	ENSMUSG00000024799	Tm7sf2	0.734863	ENSMUSG00000030924	2610020H08Rik	1.43032	ENSMUSG00000056649		1.31042057133494	ENSMUSG00000057779		0.702119	ENSMUSG00000062276		0.755271	ENSMUSG00000019795	Pcmt1	1.5629	ENSMUSG00000019373	Cops3	0.68457	ENSMUSG00000030605	Mfge8	0.776377	ENSMUSG00000045279		0.787231
ENSMUSG00000024199		0.788445	ENSMUSG00000029304	Spp1	0.734834	ENSMUSG00000034198		1.43018	ENSMUSG00000028457	4930417M19Rik	1.31036121349241	ENSMUSG00000028557	Rnf11	0.701291	ENSMUSG00000022583	Ly6f	0.755141	ENSMUSG00000029697	Fezf1	1.56239	ENSMUSG00000014313	Cox6c	0.683641	ENSMUSG00000042284	Itga1	0.776367	ENSMUSG00000038181	2010209O12Rik	0.787192
ENSMUSG00000036480		0.787938	ENSMUSG00000029112	Nkx1-1	0.73476	ENSMUSG00000007043		1.43016	ENSMUSG00000015980	Lrrc27	1.31026624569863	ENSMUSG00000042265	Trem1	0.700815	ENSMUSG00000044820	AY074887	0.7548	ENSMUSG00000062946	4932422M17Rik	1.5623	ENSMUSG00000054203	Ifi205	0.683631	ENSMUSG00000020153	Ndufs7	0.776106	ENSMUSG00000031520	Vegfc	0.787176
ENSMUSG00000006673	Qrich1	0.787917	ENSMUSG00000025500	1600016N20Rik	0.734717	ENSMUSG00000023087	Ccrn4l	1.43007	ENSMUSG00000045827	Serpinb9	1.31003048296019	ENSMUSG00000024738	Pga5	0.700638	ENSMUSG00000052044		0.754582	ENSMUSG00000032216	Nedd4	1.56185	ENSMUSG00000061719		0.683268	ENSMUSG00000019312	Grb7	0.776005	ENSMUSG00000028874	Fgr	0.786954
ENSMUSG00000056820	Tsnax	0.787703	ENSMUSG00000047281	Sfn	0.73387	ENSMUSG00000029831	Npvf	1.42978	ENSMUSG00000041453	Rpl21	1.31000305757569	ENSMUSG00000031212	Pgr15l	0.700389	ENSMUSG00000049932	H2afx	0.754463	ENSMUSG00000028792	Ak2	1.56112	ENSMUSG00000054945	AC117578.9	0.68317	ENSMUSG00000011958	Bnip2	0.775964	ENSMUSG00000040525	Cblc	0.786931
ENSMUSG00000041810		0.787438	ENSMUSG00000028954	Nub1	0.733597	ENSMUSG00000027177	Hipk3	1.42931	ENSMUSG00000029657	Hsph1	1.30994506224281	ENSMUSG00000052731		0.700014	ENSMUSG00000041995	Zbed3	0.754327	ENSMUSG00000029848	Stra8	1.56088	ENSMUSG00000026308	Klhl30	0.682857	ENSMUSG00000032900	1700065I17Rik	0.775849	ENSMUSG00000045946	AC162376.2	0.786896
ENSMUSG00000058297	Spock2	0.787133	ENSMUSG00000002910	Arrdc2	0.733543	ENSMUSG00000019848	Popdc3	1.42904	ENSMUSG00000042743	Sgtb	1.30984525496461	ENSMUSG00000041594	Tmtc4	0.699852	ENSMUSG00000021492	F12	0.754109	ENSMUSG00000046574	Prr12	1.56021	ENSMUSG00000053918		0.6828	ENSMUSG00000025091	Pnliprp2	0.775837	ENSMUSG00000034121	Mks1	0.786634
ENSMUSG00000061612		0.786697	ENSMUSG00000025466	1810014F10Rik	0.733044	ENSMUSG00000057719	Sh3rf2	1.42869	ENSMUSG00000029270	Fam69a	1.30984188218699	ENSMUSG00000022037	Clu	0.699625	ENSMUSG00000006488	Prl7a1	0.754004	ENSMUSG00000028187	Bxdc5	1.55973	ENSMUSG00000021927	AC154435.2	0.682394	ENSMUSG00000017453	Pipox	0.775713	ENSMUSG00000020954	Strn3	0.786582
ENSMUSG00000060334		0.786665	ENSMUSG00000043159		0.732872	ENSMUSG00000041757	Plekha6	1.42768	ENSMUSG00000046242	1600029I14Rik	1.30983008138108	ENSMUSG00000022704	Qtrtd1	0.697323	ENSMUSG00000041219	Arhgap11a	0.753912	ENSMUSG00000028949	Smarcd3	1.5588	ENSMUSG00000014075	Tctex1d2	0.682033	ENSMUSG00000063446	Bcl9l	0.775705	ENSMUSG00000038816	Ctnnal1	0.786522
ENSMUSG00000024190	Dusp1	0.786606	ENSMUSG00000017737	Mmp9	0.732692	ENSMUSG00000042428	Mgat3	1.42746	ENSMUSG00000055267		1.30968747746801	ENSMUSG00000053150		0.697308	ENSMUSG00000010080	Epn3	0.753704	ENSMUSG00000038888	Atpbd3	1.55688	ENSMUSG00000048400	4931432M23Rik	0.681496	ENSMUSG00000053297	Olfr1013	0.775576	ENSMUSG00000030483	Cyp2b10	0.786404
ENSMUSG00000022676	Snai2	0.786568	ENSMUSG00000015340	Cybb	0.732663	ENSMUSG00000023355		1.42722	ENSMUSG00000032118	Fez1	1.30968002563962	ENSMUSG00000029070	Mxra8	0.696365	ENSMUSG00000023274	Cd4	0.753531	ENSMUSG00000030704	Rab6	1.55676	ENSMUSG00000041351	Rap1gap	0.681429	ENSMUSG00000031488	Rab11fip1	0.775462	ENSMUSG00000028460	Sit1	0.786351
ENSMUSG00000025874		0.786524	ENSMUSG00000018865	Sult4a1	0.731746	ENSMUSG00000001419	Mef2d	1.42707	ENSMUSG00000050039		1.30966186687953	ENSMUSG00000025332	Jarid1c	0.695946	ENSMUSG00000049073	Olfr985	0.753337	ENSMUSG00000054899		1.55628	ENSMUSG00000005897	Nr2c1	0.68098	ENSMUSG00000019865	Nmbr	0.775063	ENSMUSG00000008461	Fut1	0.786299
ENSMUSG00000046282	4930529F22Rik	0.786393	ENSMUSG00000039183	Nubp2	0.731343	ENSMUSG00000021414	1700026J04Rik	1.42706	ENSMUSG00000046085	4931422A03Rik	1.30948339023765	ENSMUSG00000002781	Tmem143	0.695529	ENSMUSG00000001424	Snd1	0.75295	ENSMUSG00000030779	Rbbp6	1.55625	ENSMUSG00000061438		0.680857	ENSMUSG00000036501	2610024E20Rik	0.774847	ENSMUSG00000028047	Thbs3	0.786206
ENSMUSG00000020676	Ccl11	0.786384	ENSMUSG00000021335	Slc17a1	0.729872	ENSMUSG00000036992	Nxt1	1.42691	ENSMUSG00000021201		1.30927351914270	ENSMUSG00000049972	A030013N09Rik	0.695405	ENSMUSG00000021496	Pcbd2	0.752839	ENSMUSG00000028837	Psmb2	1.55563	ENSMUSG00000057170	Prl3d1	0.680769	ENSMUSG00000055447		0.774771	ENSMUSG00000063944		0.786095
ENSMUSG00000028868	Wasf2	0.786282	ENSMUSG00000038205	Prkab2	0.729477	ENSMUSG00000059988		1.42682	ENSMUSG00000058899		1.30885234383309	ENSMUSG00000030402	C79127	0.69464	ENSMUSG00000060974	Olfr530	0.752793	ENSMUSG00000031161	Hdac6	1.55553	ENSMUSG00000047700		0.680341	ENSMUSG00000044702	Palb2	0.774669	ENSMUSG00000060152	Pop5	0.786084
ENSMUSG00000030244	Gys2	0.786265	ENSMUSG00000041052	Slc7a13	0.728735	ENSMUSG00000040310	Alx4	1.42636	ENSMUSG00000063160	Numbl	1.30869707021099	ENSMUSG00000038408	1700018A04Rik	0.694329	ENSMUSG00000037709	D430015B01Rik	0.752676	ENSMUSG00000003421	Nosip	1.55532	ENSMUSG00000048264	Dip2c	0.680298	ENSMUSG00000032086	Bace1	0.774109	ENSMUSG00000059410	Tas2r125	0.785997
ENSMUSG00000052373	Mpp3	0.786053	ENSMUSG00000030708	Dnajb13	0.727873	ENSMUSG00000016554	Eif3d	1.42632	ENSMUSG00000061153		1.30842712865932	ENSMUSG00000053512	AL669901.26	0.694238	ENSMUSG00000022707	Gbe1	0.752641	ENSMUSG00000054895		1.55523	ENSMUSG00000052188	OTTMUSG00000018617	0.678676	ENSMUSG00000031756	Cenpn	0.774105	ENSMUSG00000062391	4932435O22Rik	0.78596
ENSMUSG00000038708	Golga4	0.785988	ENSMUSG00000029447	Cct6a	0.726332	ENSMUSG00000051431	Gpr87	1.42619	ENSMUSG00000031101	Sash3	1.30841643510935	ENSMUSG00000030887	4930408O21Rik	0.693504	ENSMUSG00000027944	Hax1	0.75221	ENSMUSG00000032340	Neo1	1.55486	ENSMUSG00000024472	Dcp2	0.678161	ENSMUSG00000054471	Gimap4	0.773981	ENSMUSG00000028842	Eif2c3	0.785901
ENSMUSG00000031881	Cdh16	0.785747	ENSMUSG00000044803		0.725854	ENSMUSG00000021609	Slc6a3	1.426	ENSMUSG00000021906	Oxnad1	1.30817679824442	ENSMUSG00000044600	9130011J15Rik	0.693346	ENSMUSG00000032353	Tmed3	0.75179	ENSMUSG00000059887	Olfr1507	1.55474	ENSMUSG00000008305	Tle1	0.677917	ENSMUSG00000003534	Ddr1	0.773945	ENSMUSG00000034732	Pabpc5	0.785742
ENSMUSG00000029419	Gm996	0.785668	ENSMUSG00000047061	Hsp25-ps1	0.725802	ENSMUSG00000018334	Ksr1	1.42579	ENSMUSG00000024843	Chka	1.30816182032440	ENSMUSG00000061906	Ugt2b38	0.691531	ENSMUSG00000061718	Ppp1r1b	0.751696	ENSMUSG00000029260	Ugt2b34	1.55424	ENSMUSG00000063156		0.677563	ENSMUSG00000025389	Mip	0.773838	ENSMUSG00000064158	Izumo1	0.785659
ENSMUSG00000044276		0.785581	ENSMUSG00000019767	AC158617.9	0.724723	ENSMUSG00000010435	1700094C09Rik	1.42523	ENSMUSG00000032567	Aste1	1.30811360700160	ENSMUSG00000057255		0.690379	ENSMUSG00000053419		0.751683	ENSMUSG00000038764	Ptpn3	1.55423	ENSMUSG00000042389	Tsen2	0.676038	ENSMUSG00000031990	Jam3	0.773576	ENSMUSG00000003072	Atp5d	0.78561
ENSMUSG00000019429	Ffar3	0.785511	ENSMUSG00000040502	March9	0.724203	ENSMUSG00000028223	Decr1	1.42519	ENSMUSG00000024593	Megf10	1.30810447309131	ENSMUSG00000035601	Rg9mtd3	0.690129	ENSMUSG00000039879	Heca	0.751046	ENSMUSG00000017652	Cd40	1.55351	ENSMUSG00000024294	Mib1	0.67588	ENSMUSG00000051793		0.773471	ENSMUSG00000040429	Mterf	0.785279
ENSMUSG00000060167		0.785157	ENSMUSG00000026917	Wdr5	0.723303	ENSMUSG00000060108	Olfr741	1.42507	ENSMUSG00000025534	Gusb	1.30801756306667	ENSMUSG00000063339		0.689494	ENSMUSG00000024922	Ovol1	0.750935	ENSMUSG00000055775	Myh8	1.55342	ENSMUSG00000024793	Tnfrsf25	0.675856	ENSMUSG00000023104	Rfc2	0.773282	ENSMUSG00000040570	Rundc3b	0.785255
ENSMUSG00000054042		0.784831	ENSMUSG00000049612	Omg	0.722368	ENSMUSG00000047746	Fbxo40	1.42452	ENSMUSG00000017309	Cd300lg	1.30799573142782	ENSMUSG00000020131	Pcsk4	0.688701	ENSMUSG00000055109	OTTMUSG00000019350	0.750822	ENSMUSG00000033209	AC155173.3	1.55276	ENSMUSG00000031688	Pou4f2	0.675584	ENSMUSG00000006567	Atp7b	0.772811	ENSMUSG00000048077	AC105982.10	0.785188
ENSMUSG00000041779	Tram2	0.784786	ENSMUSG00000004451	Ralb	0.722333	ENSMUSG00000040373	Cacng5	1.42434	ENSMUSG00000054569		1.30798869573765	ENSMUSG00000060830		0.686902	ENSMUSG00000029554	Mad1l1	0.750681	ENSMUSG00000016757	Ttll12	1.55253	ENSMUSG00000057487		0.675371	ENSMUSG00000012282	Wnt8a	0.772802	ENSMUSG00000028945	Rheb	0.785185
ENSMUSG00000006252		0.784695	ENSMUSG00000032423	Syncrip	0.721146	ENSMUSG00000030557	Mef2a	1.42427	ENSMUSG00000048875	Hdhd1a	1.30790329172037	ENSMUSG00000062785	Kcnc3	0.68628	ENSMUSG00000053502		0.750394	ENSMUSG00000021221	Dpf3	1.5522	ENSMUSG00000036920		0.67531	ENSMUSG00000054196	Krt15	0.772706	ENSMUSG00000058286		0.784989
ENSMUSG00000052096		0.784509	ENSMUSG00000027580	BC006779	0.719998	ENSMUSG00000040147	Maob	1.42424	ENSMUSG00000028240	Cyp7a1	1.30782588868410	ENSMUSG00000033965	Slc16a2	0.684561	ENSMUSG00000050359	Sprr1a	0.750074	ENSMUSG00000042888	1700110M21Rik	1.55189	ENSMUSG00000001285	Myg1	0.674877	ENSMUSG00000053581	4930563E22Rik	0.772674	ENSMUSG00000059862	Olfr826	0.784987
ENSMUSG00000021513		0.784505	ENSMUSG00000039001	Rps21	0.719758	ENSMUSG00000042774	Olfr1353	1.42414	ENSMUSG00000060390	V1rc18	1.30743515101645	ENSMUSG00000054950		0.683785	ENSMUSG00000060145		0.750062	ENSMUSG00000052981	3110006E14Rik	1.55144	ENSMUSG00000005962		0.674762	ENSMUSG00000046697	Enpp7	0.772643	ENSMUSG00000062209	Erbb4	0.78496
ENSMUSG00000018830	Myh11	0.784266	ENSMUSG00000038480		0.719281	ENSMUSG00000049866	Arl4c	1.42364	ENSMUSG00000055223		1.30716997408113	ENSMUSG00000032217	Rnf111	0.683516	ENSMUSG00000007207	Stx1a	0.749956	ENSMUSG00000018865	Sult4a1	1.55121	ENSMUSG00000062369	Dub1a	0.674739	ENSMUSG00000053801		0.772525	ENSMUSG00000061367	Olfr771	0.78493
ENSMUSG00000053414	Hunk	0.784149	ENSMUSG00000018809	Smyd4	0.719075	ENSMUSG00000055775	Myh8	1.42322	ENSMUSG00000017344	Vtn	1.3069179984171	ENSMUSG00000045047		0.682611	ENSMUSG00000021400	Wrnip1	0.749774	ENSMUSG00000052829		1.55043	ENSMUSG00000044433	2310057J16Rik	0.674078	ENSMUSG00000024651		0.772522	ENSMUSG00000023092	Fhl1	0.784817
ENSMUSG00000027887	Sypl2	0.784021	ENSMUSG00000044504		0.718999	ENSMUSG00000027170	Eif3m	1.42299	ENSMUSG00000038812	Trmt112	1.30666547448838	ENSMUSG00000034460	Six4	0.682239	ENSMUSG00000021565	Slc6a19	0.749695	ENSMUSG00000033520	Idi2	1.55015	ENSMUSG00000003623	Crot	0.673189	ENSMUSG00000044162	Tnip3	0.772219	ENSMUSG00000028741	Mrto4	0.78474
ENSMUSG00000050102	V1rf2	0.783632	ENSMUSG00000028933	Xrcc2	0.718828	ENSMUSG00000024065	Ehd3	1.42292	ENSMUSG00000047617	BC029214	1.30666098480764	ENSMUSG00000038806	BC031781	0.681802	ENSMUSG00000056649	AL807824.10	0.749662	ENSMUSG00000029229	Chic2	1.55001	ENSMUSG00000019846	Lama4	0.672453	ENSMUSG00000027086	Fastkd1	0.772045	ENSMUSG00000055498		0.784718
ENSMUSG00000021549	Rasa1	0.783575	ENSMUSG00000039518	Cdsn	0.717581	ENSMUSG00000003872	Lin7b	1.42292	ENSMUSG00000033633		1.30662324428212	ENSMUSG00000030399	Ckm	0.680975	ENSMUSG00000013974	1810033B17Rik	0.749604	ENSMUSG00000037019	Zbtb44	1.54999	ENSMUSG00000041882		0.671681	ENSMUSG00000032015	Pou2f3	0.772006	ENSMUSG00000020273	Papolg	0.784627
ENSMUSG00000033316	Galnt9	0.783543	ENSMUSG00000044594	Serpinb3a	0.716687	ENSMUSG00000047905	AC122296.4	1.42245	ENSMUSG00000002771	Grin2d	1.30661986197407	ENSMUSG00000031617	Tmem34	0.680637	ENSMUSG00000063802	1500019G21Rik	0.749573	ENSMUSG00000018575		1.54939	ENSMUSG00000058040		0.670257	ENSMUSG00000030083	Abtb1	0.77198	ENSMUSG00000048391	Olfr843	0.784564
ENSMUSG00000029544	Cabp1	0.783482	ENSMUSG00000032083	Apoa1	0.716596	ENSMUSG00000035989		1.42239	ENSMUSG00000033763	Mtss1l	1.30644308108990	ENSMUSG00000058553		0.680295	ENSMUSG00000019808	Adat2	0.749472	ENSMUSG00000029510	Gpc2	1.54895	ENSMUSG00000025128	Bhlhb5	0.668852	ENSMUSG00000057960		0.771633	ENSMUSG00000044065	AC112271.4	0.784329
ENSMUSG00000052728		0.783365	ENSMUSG00000049188		0.713886	ENSMUSG00000052189		1.42238	ENSMUSG00000058608		1.30631941138932	ENSMUSG00000027710	Acad9	0.680265	ENSMUSG00000058706	0610030E20Rik	0.748969	ENSMUSG00000043454		1.54894	ENSMUSG00000037955		0.667985	ENSMUSG00000053049	Brsk2	0.771629	ENSMUSG00000005917	Otx1	0.784326
ENSMUSG00000024381	Bin1	0.783238	ENSMUSG00000042254	Cilp	0.713851	ENSMUSG00000028407	2010003O02Rik	1.42218	ENSMUSG00000036167	Pphln1	1.30630965325038	ENSMUSG00000035722	Abca7	0.679694	ENSMUSG00000033491	Prss35	0.747711	ENSMUSG00000002603	Tgfb1	1.54801	ENSMUSG00000060116		0.667827	ENSMUSG00000054522	Dedd2	0.771438	ENSMUSG00000017639	Rab11fip4	0.784276
ENSMUSG00000024911	Fibp	0.783213	ENSMUSG00000048153	Olfr49	0.713677	ENSMUSG00000061764		1.42208	ENSMUSG00000022120	Rnf219	1.30601408227621	ENSMUSG00000027206	Cops2	0.678719	ENSMUSG00000027898		0.747538	ENSMUSG00000021176	2610021K21Rik	1.54731	ENSMUSG00000021213	Akr1c13	0.667471	ENSMUSG00000040655		0.771331	ENSMUSG00000055184	2700049P18Rik	0.784255
ENSMUSG00000064299		0.783045	ENSMUSG00000049782		0.713642	ENSMUSG00000026389	Steap3	1.42175	ENSMUSG00000057025		1.30572013736586	ENSMUSG00000032048	4930510E17Rik	0.677192	ENSMUSG00000048216	Gpr85	0.747424	ENSMUSG00000022231	Sema5a	1.54706	ENSMUSG00000031450	Grk1	0.666775	ENSMUSG00000063269	Syt10	0.771058	ENSMUSG00000031662	Snx20	0.783948
ENSMUSG00000045420		0.782964	ENSMUSG00000005897	Nr2c1	0.712056	ENSMUSG00000054128	H2-T3	1.42169	ENSMUSG00000038997	Asb17	1.30567549867683	ENSMUSG00000062908	Acadm	0.677092	ENSMUSG00000003228	Grk5	0.747358	ENSMUSG00000058446	Znrf2	1.54694	ENSMUSG00000062844	Olfr1458	0.661831	ENSMUSG00000053545		0.770576	ENSMUSG00000037331	Larp1	0.78386
ENSMUSG00000024537	Psmg2	0.782472	ENSMUSG00000041515	Irf8	0.711544	ENSMUSG00000022400	Rbx1	1.42156	ENSMUSG00000040154	Wfdc5	1.30561425897024	ENSMUSG00000031144	Syp	0.6769	ENSMUSG00000058368	Krtap16-7	0.747215	ENSMUSG00000003955	2310056P07Rik	1.54635	ENSMUSG00000031104	Rab33a	0.660906	ENSMUSG00000064153		0.77056	ENSMUSG00000028860	Sytl1	0.783803
ENSMUSG00000059149	Mfsd4	0.782463	ENSMUSG00000027416	Otor	0.711102	ENSMUSG00000016552	Foxred2	1.42138	ENSMUSG00000041141	Pnmal1	1.30550314381744	ENSMUSG00000052847		0.675463	ENSMUSG00000022752	Tomm70a	0.747044	ENSMUSG00000049635		1.54576	ENSMUSG00000044505	Lingo4	0.660793	ENSMUSG00000042210	Abhd14a	0.770514	ENSMUSG00000063476		0.78374
ENSMUSG00000055972		0.782402	ENSMUSG00000027803	Wwtr1	0.709219	ENSMUSG00000048142	Nat8l	1.42129	ENSMUSG00000000838	Fmr1	1.30505755312285	ENSMUSG00000044098	Rsbn1	0.674336	ENSMUSG00000007805	Twist2	0.746506	ENSMUSG00000049378		1.54554	ENSMUSG00000045868	AC165356.5	0.660711	ENSMUSG00000041577	Prelp	0.770259	ENSMUSG00000021252	0610007P14Rik	0.783528
ENSMUSG00000058073		0.782234	ENSMUSG00000027297	Ltk	0.709187	ENSMUSG00000022296	AC164883.5	1.42121	ENSMUSG00000046441	Ftsjd1	1.30484438936220	ENSMUSG00000050190	EG384813	0.673635	ENSMUSG00000061974	AC110509.21	0.7464	ENSMUSG00000063827	Olfr1382	1.54465	ENSMUSG00000038150	Ormdl3	0.66071	ENSMUSG00000062198		0.770014	ENSMUSG00000041255	4930563P21Rik	0.783332
ENSMUSG00000020277	Pfkl	0.781987	ENSMUSG00000028140	Mrpl9	0.708463	ENSMUSG00000052140		1.42085	ENSMUSG00000029727	Cyp3a13	1.30479234461804	ENSMUSG00000049950	Rpp38	0.672684	ENSMUSG00000036422	Pcdh8	0.745827	ENSMUSG00000061480		1.54422	ENSMUSG00000005442	Cic	0.660244	ENSMUSG00000036644	Tbc1d9b	0.769855	ENSMUSG00000000673	Haao	0.783332
ENSMUSG00000031880	Rrad	0.781968	ENSMUSG00000028747	Htr6	0.70822	ENSMUSG00000059277	R74862	1.41993	ENSMUSG00000021614	Vcan	1.30479071309970	ENSMUSG00000040824	Snrpd2	0.672038	ENSMUSG00000045462		0.745626	ENSMUSG00000063770		1.54418	ENSMUSG00000047878	A4galt	0.657304	ENSMUSG00000046470	Sox18	0.769825	ENSMUSG00000028991	Frap1	0.783285
ENSMUSG00000059662		0.781886	ENSMUSG00000031244		0.706687	ENSMUSG00000059996	Olfr484	1.41981	ENSMUSG00000021710	Nln	1.30456122401046	ENSMUSG00000043676		0.670495	ENSMUSG00000062436		0.74497	ENSMUSG00000045032		1.54418	ENSMUSG00000046958	4930432E11Rik	0.657238	ENSMUSG00000025898	Cwf19l2	0.769778	ENSMUSG00000061807		0.783257
ENSMUSG00000036053	Fmnl2	0.781881	ENSMUSG00000040665		0.704924	ENSMUSG00000042605	Atxn2	1.41924	ENSMUSG00000039770	Ypel5	1.30450119330396	ENSMUSG00000032533		0.667954	ENSMUSG00000053470	Jmjd1a	0.744631	ENSMUSG00000027419	Pcsk2	1.54417	ENSMUSG00000058616		0.656594	ENSMUSG00000001507	Itga3	0.769764	ENSMUSG00000022913	Psmg1	0.783254
ENSMUSG00000022848	Dirc2	0.781741	ENSMUSG00000044457	EG212225	0.704519	ENSMUSG00000034833	5830405N20Rik	1.41906	ENSMUSG00000024589	Nedd4l	1.30447469218401	ENSMUSG00000031201	Brcc3	0.667861	ENSMUSG00000020346	Mgat1	0.744482	ENSMUSG00000032493	1700036D21Rik	1.5436	ENSMUSG00000060719		0.655795	ENSMUSG00000023077		0.769646	ENSMUSG00000053111	Fank1	0.782554
ENSMUSG00000029311	Hsd17b11	0.781682	ENSMUSG00000036850	Mrpl41	0.70436	ENSMUSG00000038034	Igsf8	1.41877	ENSMUSG00000021591	Glrx	1.30419420583955	ENSMUSG00000064179	AC161218.10	0.664511	ENSMUSG00000055090		0.744449	ENSMUSG00000021609	Slc6a3	1.54359	ENSMUSG00000000031	H19	0.654868	ENSMUSG00000052136	Nanos2	0.769247	ENSMUSG00000004319	Clcn3	0.782403
ENSMUSG00000020171	Yeats4	0.781637	ENSMUSG00000032475	Nck1	0.703886	ENSMUSG00000047417	Rexo1	1.41852	ENSMUSG00000063415	Cyp26b1	1.30417779351800	ENSMUSG00000027004	Frzb	0.66241	ENSMUSG00000044903	Psg22	0.743815	ENSMUSG00000007805	Twist2	1.5434	ENSMUSG00000025867	Cplx2	0.653483	ENSMUSG00000063906		0.768431	ENSMUSG00000042671	Rgs8	0.782348
ENSMUSG00000060378		0.78146	ENSMUSG00000007050	Lsm2	0.703607	ENSMUSG00000037129	Tmprss13	1.41834	ENSMUSG00000033313	Fbxl8	1.30394082772785	ENSMUSG00000036904	Fzd8	0.659944	ENSMUSG00000034480	Diap2	0.743784	ENSMUSG00000011114	Tbrg1	1.54324	ENSMUSG00000052658	5830454E08Rik	0.652383	ENSMUSG00000053435		0.768402	ENSMUSG00000039967	Zfp292	0.782064
ENSMUSG00000036099	Vezt	0.78128	ENSMUSG00000044694	2010007H06Rik	0.703031	ENSMUSG00000062914	Olfr777	1.41823	ENSMUSG00000054519	Zfp867	1.30385831739512	ENSMUSG00000021477	Ctsl	0.658382	ENSMUSG00000026156	B3gat2	0.743529	ENSMUSG00000064129	OTTMUSG00000017976	1.54294	ENSMUSG00000029131	Dnajb6	0.651712	ENSMUSG00000021136	Smoc1	0.76831	ENSMUSG00000064299	4921528I07Rik	0.78205
ENSMUSG00000020601	Trib2	0.781152	ENSMUSG00000044629	Cnrip1	0.702091	ENSMUSG00000047822	EG624219	1.41798	ENSMUSG00000040721	Zfhx2	1.30361733028903	ENSMUSG00000024503	Spink3	0.658326	ENSMUSG00000029840	Mtpn	0.743233	ENSMUSG00000031383	Dusp9	1.54252	ENSMUSG00000021499	Catsper3	0.651567	ENSMUSG00000061486	Hipk2	0.76771	ENSMUSG00000028042	Zbtb7b	0.782022
ENSMUSG00000056303		0.780822	ENSMUSG00000025545	Clybl	0.702068	ENSMUSG00000032852	Rspo4	1.41793	ENSMUSG00000026961	Lrrc26	1.30360822690570	ENSMUSG00000049323	Smcr8	0.658028	ENSMUSG00000003604	Aven	0.743052	ENSMUSG00000037827	Tom1	1.5423	ENSMUSG00000019467	D10Ertd610e	0.650941	ENSMUSG00000056711	Hoxb8	0.767502	ENSMUSG00000063991		0.782011
ENSMUSG00000023961	Enpp4	0.780683	ENSMUSG00000006724	Cyp27b1	0.701688	ENSMUSG00000053873	Aym1	1.41785	ENSMUSG00000020283	Pex13	1.30290809990677	ENSMUSG00000041010		0.65795	ENSMUSG00000024681	Ms4a3	0.742712	ENSMUSG00000053291	Rab4b	1.54202	ENSMUSG00000052833	Sae1	0.650496	ENSMUSG00000027524	Edn3	0.767153	ENSMUSG00000060724	V1ra4	0.781927
ENSMUSG00000038344	4932441K18Rik	0.780668	ENSMUSG00000041765	Ubac2	0.700128	ENSMUSG00000060803	Gstp1	1.41776	ENSMUSG00000026060		1.30288692736800	ENSMUSG00000060975	EG622282	0.656232	ENSMUSG00000026307	Scly	0.742261	ENSMUSG00000027455	Nsfl1c	1.54199	ENSMUSG00000044285	AC163692.4	0.648202	ENSMUSG00000063561	Olfr216	0.766931	ENSMUSG00000020785	Camkk1	0.781902
ENSMUSG00000040374	Pex2	0.780448	ENSMUSG00000024227	2610034M16Rik	0.699132	ENSMUSG00000045091	Aqp12	1.4176	ENSMUSG00000051950	B3galtl	1.30261722990136	ENSMUSG00000043995		0.655408	ENSMUSG00000004071	5730403B10Rik	0.742096	ENSMUSG00000054000	Tusc1	1.54121	ENSMUSG00000056322		0.647349	ENSMUSG00000020267	Hint1	0.766905	ENSMUSG00000062105	Olfr183	0.781699
ENSMUSG00000050668	Ccdc75	0.780168	ENSMUSG00000025090	1700011F14Rik	0.698256	ENSMUSG00000039232	Stx11	1.41742	ENSMUSG00000027985	Lef1	1.30260062155744	ENSMUSG00000018405	Mrm1	0.655055	ENSMUSG00000048537	Phldb1	0.742006	ENSMUSG00000036564	Ndrg4	1.54094	ENSMUSG00000029145	Eif2b4	0.646921	ENSMUSG00000006276	Eps15l1	0.766552	ENSMUSG00000032035	Ets1	0.781614
ENSMUSG00000025934	Gsta3	0.779973	ENSMUSG00000034540		0.697763	ENSMUSG00000058950		1.41725	ENSMUSG00000046287	Pnma3	1.30256587099275	ENSMUSG00000059957		0.652615	ENSMUSG00000032187	Smarca4	0.741474	ENSMUSG00000032083	Apoa1	1.54073	ENSMUSG00000048911	Rnf24	0.645615	ENSMUSG00000061406		0.766221	ENSMUSG00000026393	Nek7	0.781319
ENSMUSG00000041052	Slc7a13	0.77987	ENSMUSG00000022151	Ttc33	0.69672	ENSMUSG00000023806	Rshl2a	1.41703	ENSMUSG00000023860		1.30254931013802	ENSMUSG00000061029		0.651764	ENSMUSG00000020552		0.740793	ENSMUSG00000029233	Srd5a2l	1.54059	ENSMUSG00000028238	Atp6v0d2	0.645489	ENSMUSG00000063861		0.766071	ENSMUSG00000033914		0.781127
ENSMUSG00000061835	Olfr316	0.779714	ENSMUSG00000013562	4833413E03Rik	0.696634	ENSMUSG00000047843	Bri3	1.41683	ENSMUSG00000043857	Mgat5b	1.30252823461527	ENSMUSG00000025198	Erlin1	0.651542	ENSMUSG00000061769	Klra6	0.740556	ENSMUSG00000060733	Ipmk	1.54036	ENSMUSG00000036749	Pramel5	0.645339	ENSMUSG00000020431	Adcy1	0.765963	ENSMUSG00000054160	Nkx2-4	0.780887
ENSMUSG00000048763	Hoxb3	0.77925	ENSMUSG00000033831	Fgb	0.696163	ENSMUSG00000058865		1.41584	ENSMUSG00000038048	Cntnap5c	1.30250117310053	ENSMUSG00000015291	Gdi1	0.650747	ENSMUSG00000031067		0.740188	ENSMUSG00000061782	Olfr510	1.53984	ENSMUSG00000025903	Lypla1	0.64506	ENSMUSG00000005045	Chd5	0.765908	ENSMUSG00000052262	BC061494	0.780782
ENSMUSG00000063808	Gpatch1	0.778783	ENSMUSG00000025777	Gdap1	0.695221	ENSMUSG00000033685	Ucp2	1.41583	ENSMUSG00000037921	Ddx60	1.30206503287126	ENSMUSG00000046881	Olfr374	0.649273	ENSMUSG00000058515	Olfr933	0.740153	ENSMUSG00000063442	AL603745.16	1.53965	ENSMUSG00000005360	Slc1a3	0.644986	ENSMUSG00000031310	Zmym3	0.765484	ENSMUSG00000055937	Krt28	0.780597
ENSMUSG00000039878	Slc39a5	0.778682	ENSMUSG00000033342	4833424O15Rik	0.694747	ENSMUSG00000059824	Dbp	1.41569	ENSMUSG00000027412	Lpin3	1.30203894290859	ENSMUSG00000051775		0.645736	ENSMUSG00000038437	Mllt6	0.74012	ENSMUSG00000056278		1.53951	ENSMUSG00000053430		0.644674	ENSMUSG00000027679	Dnajc19	0.765438	ENSMUSG00000063773		0.780489
ENSMUSG00000010290	AI597479	0.778597	ENSMUSG00000022964	Tmem50b	0.694746	ENSMUSG00000053310	Nrgn	1.41541	ENSMUSG00000061452	AC158603.1	1.30197669512326	ENSMUSG00000059711		0.642875	ENSMUSG00000053593	Fate1	0.73973	ENSMUSG00000020000	Moxd1	1.53758	ENSMUSG00000053792		0.643357	ENSMUSG00000027170	Eif3m	0.765058	ENSMUSG00000021877	Arf4	0.780161
ENSMUSG00000056501	Cebpb	0.778478	ENSMUSG00000028651	Ppie	0.692682	ENSMUSG00000060591	Ifitm2	1.41482	ENSMUSG00000028739		1.30187205361039	ENSMUSG00000024338	Psmb8	0.640072	ENSMUSG00000036463	4930544G11Rik	0.739571	ENSMUSG00000028833	Ncdn	1.53678	ENSMUSG00000026712	Mrc1	0.641602	ENSMUSG00000028801	4930555I21Rik	0.765036	ENSMUSG00000024987	Cyp26a1	0.780113
ENSMUSG00000027868	Tbx15	0.778433	ENSMUSG00000045689	Pcdhb4	0.6909	ENSMUSG00000056125		1.41457	ENSMUSG00000042254	Cilp	1.30177942764993	ENSMUSG00000021038	AI413782	0.640068	ENSMUSG00000048559	AC157550.3	0.739446	ENSMUSG00000022403	St13	1.53665	ENSMUSG00000047415	Gpr68	0.641124	ENSMUSG00000062542		0.765015	ENSMUSG00000020440	Arf5	0.779871
ENSMUSG00000035262	Amh	0.77773	ENSMUSG00000027555	Car13	0.690392	ENSMUSG00000032086	Bace1	1.41452	ENSMUSG00000033589	Reep4	1.30177362874781	ENSMUSG00000043339		0.63915	ENSMUSG00000059201	Lep	0.739031	ENSMUSG00000004341	Gpx6	1.53664	ENSMUSG00000040796		0.640488	ENSMUSG00000047904	Sstr2	0.764771	ENSMUSG00000039000	Ube3c	0.779858
ENSMUSG00000025225	Nfkb2	0.777714	ENSMUSG00000027985	Lef1	0.688589	ENSMUSG00000054013	Tmem179	1.41424	ENSMUSG00000020545	1700108M19Rik	1.30176667144156	ENSMUSG00000005371	Fbxo11	0.63808	ENSMUSG00000053460	Ggcx	0.738912	ENSMUSG00000058017	Serpinb3d	1.5364	ENSMUSG00000026887	Mrrf	0.640059	ENSMUSG00000033638		0.764637	ENSMUSG00000024354	Slc23a1	0.779686
ENSMUSG00000019774	Mtrf1l	0.777601	ENSMUSG00000033880	Lgals3bp	0.688099	ENSMUSG00000032489	Kif9	1.41402	ENSMUSG00000037437	Adam32	1.30164208851219	ENSMUSG00000043300	B3galnt1	0.638047	ENSMUSG00000053907	Mat2a	0.738714	ENSMUSG00000057948	Unc13d	1.53596	ENSMUSG00000027314	Dll4	0.638846	ENSMUSG00000058763		0.764503	ENSMUSG00000000838	Fmr1	0.779343
ENSMUSG00000025795	Rassf3	0.777417	ENSMUSG00000030325	Klrb1c	0.687872	ENSMUSG00000039095	En2	1.41323	ENSMUSG00000061131		1.30146951646241	ENSMUSG00000029843	Slc13a4	0.637533	ENSMUSG00000062217		0.73824	ENSMUSG00000050697	Prkaa1	1.53592	ENSMUSG00000050803	Olfr866	0.638098	ENSMUSG00000039936	Pik3cd	0.764427	ENSMUSG00000019210	Atp6v1e1	0.779295
ENSMUSG00000032727	Mier3	0.777317	ENSMUSG00000019338	Zfp687	0.687165	ENSMUSG00000063900	Adam26b	1.41261	ENSMUSG00000015335	Zdhhc12	1.30138738071928	ENSMUSG00000026655	3110001A13Rik	0.636776	ENSMUSG00000046793	Gpr61	0.738168	ENSMUSG00000028071	Sh2d2a	1.53531	ENSMUSG00000055760	Gemin6	0.637046	ENSMUSG00000059625		0.764311	ENSMUSG00000039386		0.779087
ENSMUSG00000043931	Gimap7	0.777093	ENSMUSG00000047042		0.687154	ENSMUSG00000048070	A530088H08Rik	1.41255	ENSMUSG00000041229	Phf8	1.30130578059006	ENSMUSG00000050782		0.636537	ENSMUSG00000054057	A930004D18Rik	0.737271	ENSMUSG00000027517	Ankrd60	1.53528	ENSMUSG00000048040	RP23-1A3.2	0.636309	ENSMUSG00000043126	D830039M14Rik	0.764154	ENSMUSG00000038541	Srd5a2	0.778978
ENSMUSG00000059942	Olfr887	0.777073	ENSMUSG00000022808	Snx4	0.686015	ENSMUSG00000059436	Max	1.41193	ENSMUSG00000022620	Arsa	1.30099610159796	ENSMUSG00000034039	Prss29	0.633904	ENSMUSG00000057895	Zfp105	0.737254	ENSMUSG00000021066	Spg3a	1.53443	ENSMUSG00000046792	Zfp787	0.635787	ENSMUSG00000044194	2810474C18Rik	0.764023	ENSMUSG00000044819	Oxgr1	0.778948
ENSMUSG00000047989	Ino80c	0.77665	ENSMUSG00000041351	Rap1gap	0.685852	ENSMUSG00000058160		1.41144	ENSMUSG00000040046	Tph1	1.30080399559829	ENSMUSG00000029762	Akr1b8	0.633033	ENSMUSG00000060878	Olfr1420	0.737112	ENSMUSG00000053474	AC145610.4	1.53354	ENSMUSG00000022705	Drd3	0.634296	ENSMUSG00000032318	Isl2	0.764014	ENSMUSG00000063884	Ptcd3	0.778824
ENSMUSG00000024134	Six2	0.77664	ENSMUSG00000000738	Spg7	0.685803	ENSMUSG00000060689		1.41128	ENSMUSG00000040627	Aicda	1.30074509604262	ENSMUSG00000038280	Ostm1	0.632328	ENSMUSG00000060923	Acyp2	0.736309	ENSMUSG00000020474	Polm	1.53339	ENSMUSG00000040614	Nlrp9c	0.63429	ENSMUSG00000037337	Map4k1	0.76399	ENSMUSG00000040312	Cchcr1	0.778749
ENSMUSG00000063014		0.776568	ENSMUSG00000044058		0.68533	ENSMUSG00000058154		1.4112	ENSMUSG00000041224		1.30073780140500	ENSMUSG00000051176	Zfp42	0.626824	ENSMUSG00000026405	C4bp	0.736242	ENSMUSG00000039481	Nrtn	1.53304	ENSMUSG00000054716	Zfp771	0.63403	ENSMUSG00000022500	Litaf	0.763892	ENSMUSG00000024764	AC140307.3	0.778718
ENSMUSG00000046622		0.77637	ENSMUSG00000031789	Cngb1	0.685124	ENSMUSG00000051043	Gprc5c	1.41084	ENSMUSG00000024338	Psmb8	1.30064723774081	ENSMUSG00000058028	Zfp371	0.62651	ENSMUSG00000024472	Dcp2	0.736157	ENSMUSG00000026171	Rnf25	1.53238	ENSMUSG00000027444	8030411F24Rik	0.630851	ENSMUSG00000030088	Aldh1l1	0.763654	ENSMUSG00000055385	Rnf212	0.778622
ENSMUSG00000039126		0.776176	ENSMUSG00000034471	Caskin2	0.684319	ENSMUSG00000029546	Uncx	1.4107	ENSMUSG00000063984		1.30062765840457	ENSMUSG00000063823	Olfr532	0.624543	ENSMUSG00000042340	Ctf1	0.73614	ENSMUSG00000027177	Hipk3	1.53218	ENSMUSG00000062955		0.628818	ENSMUSG00000044726	BC030476	0.763523	ENSMUSG00000046291		0.778589
ENSMUSG00000020283	Pex13	0.776003	ENSMUSG00000035184	AC154516.2	0.684263	ENSMUSG00000048993		1.41048	ENSMUSG00000034033		1.30047167803999	ENSMUSG00000038205	Prkab2	0.623569	ENSMUSG00000023169	AC123606.11	0.736038	ENSMUSG00000029155	Spata18	1.5321	ENSMUSG00000002396	Ocel1	0.628768	ENSMUSG00000027834	Serpini1	0.76329	ENSMUSG00000047120	Olfr705	0.778464
ENSMUSG00000032612	Usp4	0.775857	ENSMUSG00000032000	Birc3	0.682706	ENSMUSG00000027301	Oxt	1.41048	ENSMUSG00000049382	Krt8	1.30042694012468	ENSMUSG00000049823	Zbtb12	0.622739	ENSMUSG00000030982	9030624J02Rik	0.736023	ENSMUSG00000063184		1.53161	ENSMUSG00000048495	1110034B05Rik	0.627875	ENSMUSG00000063240	1110038F14Rik	0.763116	ENSMUSG00000025261	Huwe1	0.777928
ENSMUSG00000063532		0.775808	ENSMUSG00000023026	Dip2b	0.681918	ENSMUSG00000060773		1.41038	ENSMUSG00000026244		1.30025778286492	ENSMUSG00000041882		0.622289	ENSMUSG00000016763	Scube1	0.735698	ENSMUSG00000022400	Rbx1	1.53117	ENSMUSG00000027485	U46068	0.627092	ENSMUSG00000046064		0.76291	ENSMUSG00000045757	Zfp764	0.777824
ENSMUSG00000060564	Olfr823	0.775748	ENSMUSG00000045763	Basp1	0.681855	ENSMUSG00000053617	Sh3pxd2a	1.41006	ENSMUSG00000033948	Zswim5	1.30000379203873	ENSMUSG00000011158	Brf1	0.621234	ENSMUSG00000028630	Dyrk2	0.735561	ENSMUSG00000045022	1700024P04Rik	1.5305	ENSMUSG00000051018		0.626831	ENSMUSG00000051900		0.762671	ENSMUSG00000049019		0.777749
ENSMUSG00000031145	Prickle3	0.7757	ENSMUSG00000029248	1700023E05Rik	0.681346	ENSMUSG00000032987	Olfr281	1.40985	ENSMUSG00000031071		1.29981004020460	ENSMUSG00000052750		0.619786	ENSMUSG00000020710		0.735222	ENSMUSG00000053693	Mast1	1.53032	ENSMUSG00000041795		0.623865	ENSMUSG00000038527	C1rl	0.762197	ENSMUSG00000058377		0.777748
ENSMUSG00000045435	Tmem60	0.775585	ENSMUSG00000034382	AI661453	0.681324	ENSMUSG00000048100	Taf13	1.40962	ENSMUSG00000028160		1.29970447201214	ENSMUSG00000041681	Iapp	0.619336	ENSMUSG00000043592	Unc5cl	0.734895	ENSMUSG00000033439	Ccdc76	1.53031	ENSMUSG00000051781		0.623604	ENSMUSG00000061714		0.762027	ENSMUSG00000048253		0.777371
ENSMUSG00000060080		0.775402	ENSMUSG00000032311	Nrg4	0.679211	ENSMUSG00000022436	Sh3bp1	1.40948	ENSMUSG00000060178		1.29961003842307	ENSMUSG00000061268		0.618756	ENSMUSG00000044030	Irf2bp1	0.734699	ENSMUSG00000037336	Gm1964	1.52972	ENSMUSG00000002222	Rmnd5a	0.623265	ENSMUSG00000042900		0.761561	ENSMUSG00000061461	1810013D10Rik	0.777257
ENSMUSG00000020390	Ube2b	0.775254	ENSMUSG00000047139	Cd24a	0.678012	ENSMUSG00000060999		1.40945	ENSMUSG00000032015	Pou2f3	1.29960552393319	ENSMUSG00000047945	Marcksl1	0.61649	ENSMUSG00000040820	Hlcs	0.734548	ENSMUSG00000032332	Col12a1	1.52934	ENSMUSG00000026213	Stk11ip	0.623259	ENSMUSG00000024099	Ndufv2	0.761245	ENSMUSG00000063135		0.777116
ENSMUSG00000063159		0.775139	ENSMUSG00000022351	Sqle	0.677758	ENSMUSG00000027427	Polr3f	1.4094	ENSMUSG00000051844	B230319C09Rik	1.29959104195556	ENSMUSG00000041886	4732474O15Rik	0.616467	ENSMUSG00000017733	Spinlw1	0.734065	ENSMUSG00000063341		1.52915	ENSMUSG00000045455	AC102009.20	0.616187	ENSMUSG00000020263	Appl2	0.76121	ENSMUSG00000036855	Gjd4	0.776941
ENSMUSG00000048896		0.775106	ENSMUSG00000034735		0.677473	ENSMUSG00000047049		1.4093	ENSMUSG00000047824	Pygo2	1.29944307052673	ENSMUSG00000008007		0.614827	ENSMUSG00000061961	Olfr815	0.734039	ENSMUSG00000026817	Ak1	1.52896	ENSMUSG00000026478	Lamc1	0.615516	ENSMUSG00000024055	Cyp4f13	0.761121	ENSMUSG00000031432	Prps1	0.77693
ENSMUSG00000020077	Srgn	0.77503	ENSMUSG00000022473	4930570C03Rik	0.676018	ENSMUSG00000024544	D18Ertd653e	1.40909	ENSMUSG00000051220	Ercc6l	1.29935999616463	ENSMUSG00000026246	Akp5	0.613774	ENSMUSG00000029359	Tesc	0.733371	ENSMUSG00000028219		1.52866	ENSMUSG00000049672	Zfp161	0.615128	ENSMUSG00000057237		0.761093	ENSMUSG00000063488	Zfp167	0.776916
ENSMUSG00000025369	Smarcc2	0.774843	ENSMUSG00000035189	Ano4	0.675828	ENSMUSG00000039323	Igfbp2	1.4087	ENSMUSG00000056497		1.29931635306746	ENSMUSG00000024440	Pcdh12	0.613274	ENSMUSG00000052811	AC130219.3	0.732975	ENSMUSG00000034403	Pja1	1.5272	ENSMUSG00000020521	Rnft1	0.615061	ENSMUSG00000004980	Hnrnpa2b1	0.760925	ENSMUSG00000038695	Josd2	0.776888
ENSMUSG00000051261		0.774587	ENSMUSG00000046282	4930529F22Rik	0.675422	ENSMUSG00000062760	1810041L15Rik	1.40834	ENSMUSG00000063256		1.29930522476313	ENSMUSG00000027120	Fshb	0.607967	ENSMUSG00000005886	Ncoa2	0.732859	ENSMUSG00000049865		1.52612	ENSMUSG00000060509	Xcr1	0.614849	ENSMUSG00000045210	Vcpip1	0.760921	ENSMUSG00000038503	Mesdc2	0.77683
ENSMUSG00000050503	Fbxl22	0.77432	ENSMUSG00000037709	D430015B01Rik	0.674744	ENSMUSG00000003812	Dnase2a	1.40832	ENSMUSG00000032998	Foxj3	1.29927853290864	ENSMUSG00000032615	Nt5m	0.607666	ENSMUSG00000048643	AC140194.2	0.732369	ENSMUSG00000039953	Clstn1	1.52604	ENSMUSG00000034588		0.613043	ENSMUSG00000015942	Gtf2ird2	0.76062	ENSMUSG00000033423	Prnpip1	0.776795
ENSMUSG00000025983	Ccdc150	0.774262	ENSMUSG00000034192	Lsm3	0.674262	ENSMUSG00000032434	Cmtm6	1.40815	ENSMUSG00000022422	Dscc1	1.29909972320316	ENSMUSG00000046732		0.606761	ENSMUSG00000057132	Rpgrip1	0.732276	ENSMUSG00000019210	Atp6v1e1	1.52599	ENSMUSG00000031386	Hcfc1	0.612051	ENSMUSG00000040734	Ppp1r13l	0.760557	ENSMUSG00000047407	Tgif1	0.776771
ENSMUSG00000039546	Ajap1	0.773515	ENSMUSG00000022085	1700081D17Rik	0.672989	ENSMUSG00000053206	1700047G07Rik	1.40807	ENSMUSG00000059146	Ntrk3	1.29872097088293	ENSMUSG00000028901	Gmeb1	0.605442	ENSMUSG00000021260	Hhipl1	0.73206	ENSMUSG00000055620		1.52587	ENSMUSG00000045350	1700030F18Rik	0.6118	ENSMUSG00000027605	Acss2	0.760306	ENSMUSG00000051439	Cd14	0.776749
ENSMUSG00000023279	Bmp15	0.773465	ENSMUSG00000027776	Il12a	0.672496	ENSMUSG00000050043	Txndc14	1.40788	ENSMUSG00000040383	Aqr	1.29870977446144	ENSMUSG00000061504		0.603422	ENSMUSG00000031458	2410022L05Rik	0.731915	ENSMUSG00000027828	Ssr3	1.52559	ENSMUSG00000032497	Lrrfip2	0.610783	ENSMUSG00000030866	Ern2	0.760131	ENSMUSG00000050775		0.776691
ENSMUSG00000059843		0.773446	ENSMUSG00000009070	Rtdr1	0.671711	ENSMUSG00000020288	Ahsa2	1.40785	ENSMUSG00000038197		1.29850151005100	ENSMUSG00000046908	Ltb4r1	0.602923	ENSMUSG00000055425		0.730879	ENSMUSG00000036526	Card11	1.52524	ENSMUSG00000063175		0.610705	ENSMUSG00000054728		0.760107	ENSMUSG00000050883	4930523C07Rik	0.776644
ENSMUSG00000060700		0.773197	ENSMUSG00000028850	Gpatch3	0.670533	ENSMUSG00000062624	Cyp2c67	1.40784	ENSMUSG00000042292	Mkl1	1.29826279721787	ENSMUSG00000020770	Unk	0.601541	ENSMUSG00000050830	Vwc2	0.730571	ENSMUSG00000043895	S1pr2	1.52498	ENSMUSG00000025068	Gsto1	0.610667	ENSMUSG00000022788	Fgd4	0.76004	ENSMUSG00000042198	Chchd7	0.776423
ENSMUSG00000063465		0.772704	ENSMUSG00000026542	Apcs	0.670413	ENSMUSG00000028339	Col15a1	1.40771	ENSMUSG00000062718		1.29819475817520	ENSMUSG00000028459	Cd72	0.601334	ENSMUSG00000059555	A830007P12Rik	0.729838	ENSMUSG00000058295	Prp2	1.52459	ENSMUSG00000056071	S100a7a	0.607295	ENSMUSG00000060915		0.759991	ENSMUSG00000059631	1500035N22Rik	0.776077
ENSMUSG00000052253	Zfp622	0.772656	ENSMUSG00000021224	Numb	0.670316	ENSMUSG00000061731	Ext1	1.40706	ENSMUSG00000063975	Slco1a5	1.29813138456103	ENSMUSG00000025630	Hprt1	0.596212	ENSMUSG00000030701	Plekhb1	0.729723	ENSMUSG00000002897	Il17ra	1.52441	ENSMUSG00000041439	AC161876.3	0.601866	ENSMUSG00000026946	Nmi	0.759862	ENSMUSG00000031714	Gab1	0.775995
ENSMUSG00000037972	Snn	0.772615	ENSMUSG00000046994	Mars2	0.670247	ENSMUSG00000064035		1.40682	ENSMUSG00000054601		1.29804265077879	ENSMUSG00000042848	V1re2	0.594296	ENSMUSG00000062695	Olfr136	0.7295	ENSMUSG00000026238	Ptma	1.52436	ENSMUSG00000051362	Olfr589	0.601605	ENSMUSG00000034342	Cbl	0.759726	ENSMUSG00000021975	Ints9	0.775952
ENSMUSG00000048005		0.772312	ENSMUSG00000010365		0.668763	ENSMUSG00000047938	4930483J18Rik	1.40646	ENSMUSG00000022757	Tfg	1.29802040296562	ENSMUSG00000055820	Olfr967	0.585904	ENSMUSG00000039485	Tspyl4	0.729397	ENSMUSG00000048832	Vps37c	1.52408	ENSMUSG00000051341	Zfp52	0.600275	ENSMUSG00000056648	AC122521.4	0.759622	ENSMUSG00000059903		0.775817
ENSMUSG00000057193	Slc44a2	0.771995	ENSMUSG00000031732	Phlppl	0.666869	ENSMUSG00000028397	Jmjd2c	1.4064	ENSMUSG00000043274	Olfr1123	1.29795443620650	ENSMUSG00000033033	Calhm2	0.584771	ENSMUSG00000026519	Tmem63a	0.729133	ENSMUSG00000031480	Thsd1	1.52306	ENSMUSG00000062568		0.6002	ENSMUSG00000063894		0.759529	ENSMUSG00000032231	Anxa2	0.775609
ENSMUSG00000028850	Gpatch3	0.771809	ENSMUSG00000040247	Tbc1d10c	0.665816	ENSMUSG00000056324		1.40635	ENSMUSG00000024528	Srfbp1	1.29786251999940	ENSMUSG00000062282	AC135667.5	0.581767	ENSMUSG00000023755	Rhebl1	0.727926	ENSMUSG00000041889	Shisa4	1.52257	ENSMUSG00000017417	Plxdc1	0.598586	ENSMUSG00000056324		0.759283	ENSMUSG00000028948	Nol9	0.775576
ENSMUSG00000020770	Unk	0.771406	ENSMUSG00000032305	2310046O06Rik	0.664354	ENSMUSG00000015125		1.40598	ENSMUSG00000053930		1.29766067920609	ENSMUSG00000060915		0.573224	ENSMUSG00000034173	2410018M08Rik	0.727791	ENSMUSG00000038670	Mybpc2	1.52251	ENSMUSG00000015846	Rxra	0.597285	ENSMUSG00000048772	Tmem53	0.759227	ENSMUSG00000023707	Ogfod2	0.775387
ENSMUSG00000056552	E130120F12Rik	0.771338	ENSMUSG00000045349	Sh2d5	0.663972	ENSMUSG00000002814	Top3a	1.40583	ENSMUSG00000040325	Vprbp	1.29758310307800	ENSMUSG00000002524	Puf60	0.571958	ENSMUSG00000047953	Gp5	0.727554	ENSMUSG00000028017	Egf	1.52233	ENSMUSG00000005696	Sh2d1a	0.596956	ENSMUSG00000053287	1700080G18Rik	0.758945	ENSMUSG00000048967	Yjefn3	0.775305
ENSMUSG00000063672	Nkx6-3	0.771046	ENSMUSG00000023042		0.663578	ENSMUSG00000017817	Jph2	1.40561	ENSMUSG00000061039	Olfr920	1.29756283316359	ENSMUSG00000028965	Tnfrsf9	0.571292	ENSMUSG00000026546	Ccdc19	0.727497	ENSMUSG00000044065	AC112271.4	1.52065	ENSMUSG00000037936	Scarb1	0.594041	ENSMUSG00000033860	Fgg	0.758775	ENSMUSG00000025352	Gdf11	0.775051
ENSMUSG00000059178		0.770904	ENSMUSG00000044123		0.663573	ENSMUSG00000041939	Mvk	1.40555	ENSMUSG00000026411	Tmem9	1.29734544508125	ENSMUSG00000059320		0.571223	ENSMUSG00000053989	1700008J07Rik	0.727296	ENSMUSG00000035715		1.52063	ENSMUSG00000003200	Sh3gl1	0.5928	ENSMUSG00000037625	Cldn11	0.758657	ENSMUSG00000027394	Ttl	0.775029
ENSMUSG00000041895	Wipi1	0.770572	ENSMUSG00000030159	Clec1b	0.661391	ENSMUSG00000050148	Ubqln2	1.4054	ENSMUSG00000053019		1.29731261745915	ENSMUSG00000003500	Impdh1	0.570747	ENSMUSG00000028293	Slc35a1	0.727142	ENSMUSG00000055051	AC156640.2	1.52052	ENSMUSG00000047150	1700001C19Rik	0.592082	ENSMUSG00000064008		0.758644	ENSMUSG00000031452	1700029H14Rik	0.775019
ENSMUSG00000020850	Prpf8	0.770504	ENSMUSG00000030731	Syt3	0.659639	ENSMUSG00000054199	Gon4l	1.4053	ENSMUSG00000047384	A730013G03Rik	1.29727708678459	ENSMUSG00000059036		0.570542	ENSMUSG00000059282		0.727012	ENSMUSG00000010311	Optc	1.52015	ENSMUSG00000003657	Calb2	0.591818	ENSMUSG00000041515	Irf8	0.758227	ENSMUSG00000059475	Zfp426	0.774938
ENSMUSG00000002588	Pon1	0.769707	ENSMUSG00000038497	Tmco3	0.658976	ENSMUSG00000028860	Sytl1	1.40502	ENSMUSG00000053491		1.29698094394304	ENSMUSG00000021239	Vsx2	0.569998	ENSMUSG00000062319	AL929240.18-201	0.726829	ENSMUSG00000061937	Csn1s2a	1.52011	ENSMUSG00000025821	Zfp282	0.586881	ENSMUSG00000021068	Nin	0.757472	ENSMUSG00000033508	Asprv1	0.774908
ENSMUSG00000024173	Tpsab1	0.769422	ENSMUSG00000003423	Pih1d1	0.656533	ENSMUSG00000039722		1.40483	ENSMUSG00000030396		1.29695367560174	ENSMUSG00000050053		0.56656	ENSMUSG00000037216	Lipt1	0.726751	ENSMUSG00000013584	Aldh1a2	1.51988	ENSMUSG00000048096	Lmod1	0.586581	ENSMUSG00000020167	Tcfe2a	0.757433	ENSMUSG00000021754	Map3k1	0.774817
ENSMUSG00000053582		0.76937	ENSMUSG00000020377	Ltc4s	0.655644	ENSMUSG00000038090		1.40446	ENSMUSG00000053656	2700023E23Rik	1.29673077151016	ENSMUSG00000057712		0.56267	ENSMUSG00000035176		0.726409	ENSMUSG00000030742	Lat	1.51982	ENSMUSG00000026821	Ralgds	0.583606	ENSMUSG00000040577	AL672047.10	0.757411	ENSMUSG00000021791	Dydc2	0.774657
ENSMUSG00000062433		0.769144	ENSMUSG00000033017		0.654269	ENSMUSG00000058318	Phf21a	1.40438	ENSMUSG00000001056	Nhp2	1.29660740860401	ENSMUSG00000061891		0.561222	ENSMUSG00000058177		0.726351	ENSMUSG00000033491	Prss35	1.51972	ENSMUSG00000052848	C130026L21Rik	0.582041	ENSMUSG00000048100	Taf13	0.756573	ENSMUSG00000026195		0.774333
ENSMUSG00000030981	Mmp21	0.769105	ENSMUSG00000049606	Zfp644	0.65307	ENSMUSG00000042878	AC122861.4	1.40345	ENSMUSG00000039130	Zc3hc1	1.29635983995193	ENSMUSG00000021945	Zmym2	0.5565	ENSMUSG00000042333	Tnfrsf14	0.724984	ENSMUSG00000037636	Slc25a43	1.51908	ENSMUSG00000053885	AC140327.3	0.581628	ENSMUSG00000041617	2310015A05Rik	0.756467	ENSMUSG00000047712	Ust	0.774188
ENSMUSG00000057543		0.768909	ENSMUSG00000022553	Maf1	0.650816	ENSMUSG00000059375	V1rc14	1.40229	ENSMUSG00000054080		1.29629351775957	ENSMUSG00000052025	1700023I07Rik	0.555016	ENSMUSG00000036980	Taf6	0.724615	ENSMUSG00000039515	Ppp2r4	1.51868	ENSMUSG00000054054	Olfr309	0.579818	ENSMUSG00000062730	Cys1	0.756334	ENSMUSG00000056770	Setd3	0.773958
ENSMUSG00000022749	Tbc1d23	0.768856	ENSMUSG00000039637	Coro7	0.650272	ENSMUSG00000018126	Baiap2l2	1.40183	ENSMUSG00000055170	Ifng	1.29613828455813	ENSMUSG00000055747		0.54377	ENSMUSG00000053129	Gsh1	0.723585	ENSMUSG00000039096	Rsad1	1.51845	ENSMUSG00000046695		0.577895	ENSMUSG00000025786	Zdhhc3	0.756228	ENSMUSG00000028795	Ccdc28b	0.773885
ENSMUSG00000060603		0.768708	ENSMUSG00000039529	Atp8b1	0.649855	ENSMUSG00000040010	Slc7a5	1.40177	ENSMUSG00000027230	Creb3l1	1.29613074313574	ENSMUSG00000033883	AC187103.3-201	0.542247	ENSMUSG00000043301	Kcnj6	0.72356	ENSMUSG00000055764		1.51817	ENSMUSG00000003363	Pld3	0.572833	ENSMUSG00000032807	Alox12b	0.756063	ENSMUSG00000023175	Bsg	0.773843
ENSMUSG00000056559	9130221D24Rik	0.768382	ENSMUSG00000027318	Adam33	0.6467	ENSMUSG00000026012	Cd28	1.40163	ENSMUSG00000054708	Ankrd24	1.29609199061926	ENSMUSG00000053868	EG380907	0.540772	ENSMUSG00000022229	Atp12a	0.723258	ENSMUSG00000034660	Galp	1.51779	ENSMUSG00000035283	Adrb1	0.568921	ENSMUSG00000007033	Hspa1l	0.756006	ENSMUSG00000052468	Pmp2	0.773682
ENSMUSG00000016554	Eif3d	0.768285	ENSMUSG00000038560	Sp6	0.645584	ENSMUSG00000036106	Prr5	1.40161	ENSMUSG00000038115	Ano2	1.29607119233291	ENSMUSG00000025959	Klf7	0.540411	ENSMUSG00000047534	C79407	0.722794	ENSMUSG00000042087	4933440N22Rik	1.51776	ENSMUSG00000022837	Iqcb1	0.567193	ENSMUSG00000025876	Unc5a	0.755882	ENSMUSG00000062750		0.773563
ENSMUSG00000025176	0610010D20Rik	0.767956	ENSMUSG00000028214	Gem	0.644605	ENSMUSG00000062946	4932422M17Rik	1.4011	ENSMUSG00000052373	Mpp3	1.29571163168743	ENSMUSG00000061580		0.532267	ENSMUSG00000050248	Evc2	0.7227	ENSMUSG00000046797		1.51747	ENSMUSG00000051181		0.566532	ENSMUSG00000064174	Olfr134	0.755869	ENSMUSG00000017146	Brca1	0.773493
ENSMUSG00000027509	Rae1	0.767502	ENSMUSG00000043824		0.643983	ENSMUSG00000028707	Dmbx1	1.40102	ENSMUSG00000020864	Ankrd40	1.29553334132926	ENSMUSG00000051037	Zfp455	0.527827	ENSMUSG00000024668	0610038F07Rik	0.72266	ENSMUSG00000030447	Cyfip1	1.51726	ENSMUSG00000051671	1810063B05Rik	0.566167	ENSMUSG00000051630	Usp29	0.755711	ENSMUSG00000060921		0.773368
ENSMUSG00000032637	Atxn2l	0.767446	ENSMUSG00000046794	Ppp1r3b	0.643447	ENSMUSG00000063251	1110033F04Rik	1.40097	ENSMUSG00000026844		1.29540492240990	ENSMUSG00000047647		0.520956	ENSMUSG00000025235	Bbs4	0.722497	ENSMUSG00000039178	Tbc1d19	1.51714	ENSMUSG00000014372	Cyp2d10	0.565297	ENSMUSG00000058300	Idi1	0.755642	ENSMUSG00000021259	Cyp46a1	0.773196
ENSMUSG00000057003	Myh4	0.766969	ENSMUSG00000027073	Prg2	0.642996	ENSMUSG00000000739	Sult5a1	1.40083	ENSMUSG00000020010	Vnn3	1.29518071936001	ENSMUSG00000021550	2210016F16Rik	0.515189	ENSMUSG00000060131	Atp8b4	0.722052	ENSMUSG00000029145	Eif2b4	1.5171	ENSMUSG00000004105	Angptl2	0.564764	ENSMUSG00000036825	Ssx2ip	0.755348	ENSMUSG00000036713		0.773042
ENSMUSG00000024313	Mep1b	0.766723	ENSMUSG00000042772	Smg7	0.642347	ENSMUSG00000047293	Gpr15	1.40052	ENSMUSG00000007783	Cpt1c	1.29513712659987	ENSMUSG00000048498	Cd300e	0.514545	ENSMUSG00000030207	8430419L09Rik	0.721458	ENSMUSG00000027018	Hat1	1.51653	ENSMUSG00000060314	BC066028	0.561152	ENSMUSG00000049580	Srd5a2l2	0.755091	ENSMUSG00000042686	Jph1	0.773026
ENSMUSG00000061288	Taok3	0.76669	ENSMUSG00000027202	Slc12a1	0.642077	ENSMUSG00000042554	Zp3r	1.40038	ENSMUSG00000025332	Kdm5c	1.29506262449844	ENSMUSG00000033882	AC158935.4	0.505861	ENSMUSG00000041977	Arhgef11	0.72058	ENSMUSG00000057645		1.51625	ENSMUSG00000034102		0.559546	ENSMUSG00000049323		0.75499	ENSMUSG00000026355	Mcm6	0.772977
ENSMUSG00000010142	Tnfrsf13b	0.766575	ENSMUSG00000032458	Copb2	0.639576	ENSMUSG00000032035	Ets1	1.40005	ENSMUSG00000029191	Rfc1	1.29505412817960	ENSMUSG00000028530	Jak1	0.505436	ENSMUSG00000002588	Pon1	0.720009	ENSMUSG00000060187	Lrrc10	1.51609	ENSMUSG00000056691		0.55818	ENSMUSG00000040562	Gstm2	0.754949	ENSMUSG00000044518	Foxe3	0.772294
ENSMUSG00000040138	Ndp	0.766526	ENSMUSG00000047026	Acsm4	0.639569	ENSMUSG00000040249	Lrp1	1.39991	ENSMUSG00000057812		1.29410233198893	ENSMUSG00000006435	Neurl	0.504531	ENSMUSG00000037469	C330005M16Rik	0.719416	ENSMUSG00000052122	AC116511.15	1.51579	ENSMUSG00000028459	Cd72	0.554333	ENSMUSG00000056278	AC154532.3-202	0.754944	ENSMUSG00000047961		0.772271
ENSMUSG00000048379	Socs4	0.766421	ENSMUSG00000023809	Rps6ka2	0.639473	ENSMUSG00000054517	Trim65	1.39945	ENSMUSG00000054199		1.29406985131135	ENSMUSG00000031616	Ednra	0.488142	ENSMUSG00000059862	Olfr826	0.718674	ENSMUSG00000055508		1.51549	ENSMUSG00000055061	4931431C16Rik	0.553204	ENSMUSG00000050445	Tmem151b	0.754641	ENSMUSG00000054569		0.772247
ENSMUSG00000004393	Ddx56	0.766396	ENSMUSG00000031934	Panx1	0.637929	ENSMUSG00000026825	Dnm1	1.39944	ENSMUSG00000030237	Slco1a4	1.29382171873465	ENSMUSG00000041845	Rhod	0.486867	ENSMUSG00000057459		0.718448	ENSMUSG00000032462	Pik3cb	1.51517	ENSMUSG00000024190	Dusp1	0.549187	ENSMUSG00000011832	Evi5l	0.754508	ENSMUSG00000057567		0.772081
ENSMUSG00000022983	Sfrs15	0.76632	ENSMUSG00000029829	Tmem213	0.636602	ENSMUSG00000048967	Yjefn3	1.39932	ENSMUSG00000025156	Gps1	1.29364219141109	ENSMUSG00000053768	Chchd3	0.486455	ENSMUSG00000015656	Hspa8	0.718432	ENSMUSG00000020387	Phf15	1.51501	ENSMUSG00000031355	Arhgap6	0.547366	ENSMUSG00000031428	Zcchc18	0.753964	ENSMUSG00000043257	Pigv	0.771932
ENSMUSG00000022043	Trim35	0.766302	ENSMUSG00000027201	Myef2	0.631084	ENSMUSG00000032134	Muc16	1.39918	ENSMUSG00000016505		1.29350562973599	ENSMUSG00000059724		0.483277	ENSMUSG00000063278		0.718261	ENSMUSG00000058523	Mup5	1.51471	ENSMUSG00000060493		0.545666	ENSMUSG00000025232	Hexa	0.753937	ENSMUSG00000053682		0.771864
ENSMUSG00000031299	Pdha1	0.765537	ENSMUSG00000036023	Parp2	0.630892	ENSMUSG00000031558	Slit2	1.39901	ENSMUSG00000026707	Nsun6	1.29346437014761	ENSMUSG00000026887	Mrrf	0.479374	ENSMUSG00000051780		0.718142	ENSMUSG00000051896	1700011F03Rik	1.51381	ENSMUSG00000015377	1700027J05Rik	0.54561	ENSMUSG00000048752	Tsp50	0.753682	ENSMUSG00000017607	Tns4	0.771767
ENSMUSG00000042251	Pm20d1	0.765408	ENSMUSG00000046727	0610010O12Rik	0.630062	ENSMUSG00000043614	Vps37d	1.39865	ENSMUSG00000035625		1.29339899853128	ENSMUSG00000056167	Cnot10	0.468686	ENSMUSG00000045394	Tacstd1	0.71793	ENSMUSG00000046697	Enpp7	1.51365	ENSMUSG00000004085	B230120H23Rik	0.543514	ENSMUSG00000024151	Msh2	0.753575	ENSMUSG00000064246	Chi3l1	0.771685
ENSMUSG00000020706	Ftsj3	0.765214	ENSMUSG00000026182	Tnp1	0.629216	ENSMUSG00000038212	Hiatl1	1.39857	ENSMUSG00000061457	Olfr871	1.29339129350160	ENSMUSG00000045138		0.459792	ENSMUSG00000062373	Tmem65	0.717705	ENSMUSG00000043614	Vps37d	1.51358	ENSMUSG00000046908	Ltb4r1	0.542198	ENSMUSG00000016206	H2-M3	0.753328	ENSMUSG00000035486	6330514A18Rik	0.771624
ENSMUSG00000048766	Skint10	0.764855	ENSMUSG00000033638		0.626831	ENSMUSG00000021381	Barx1	1.39825	ENSMUSG00000040010	Slc7a5	1.29314864123115	ENSMUSG00000038291	Snx25	0.439741	ENSMUSG00000056318		0.717488	ENSMUSG00000037509	Arhgef4	1.51345	ENSMUSG00000050217	Gluld1	0.540496	ENSMUSG00000038759	Nup205	0.75276	ENSMUSG00000028637	1700041C02Rik	0.771615
ENSMUSG00000033080	Vsx1	0.764745	ENSMUSG00000046585	Ccdc147	0.626262	ENSMUSG00000038444		1.39812	ENSMUSG00000028373	Astn2	1.29304985944695	ENSMUSG00000020766	Galk1	0.437316	ENSMUSG00000032058	Ppp2r1b	0.717411	ENSMUSG00000028893	Sesn2	1.51343	ENSMUSG00000057338		0.539997	ENSMUSG00000013921	Clip3	0.752674	ENSMUSG00000037053	Azgp1	0.771556
ENSMUSG00000009116		0.764583	ENSMUSG00000037112	Snf1lk2	0.625168	ENSMUSG00000024541		1.39808	ENSMUSG00000051506	Wdfy4	1.29301247182640	ENSMUSG00000019054	Fis1	0.202018	ENSMUSG00000024691	4632417K18Rik	0.717288	ENSMUSG00000026970	Rbms1	1.51303	ENSMUSG00000024594	Prrc1	0.539043	ENSMUSG00000024387	Csnk2b	0.752303	ENSMUSG00000032446	Eomes	0.771421
ENSMUSG00000022571	Pycrl	0.764546	ENSMUSG00000023367	AC115045.13	0.623869	ENSMUSG00000055853		1.3975	ENSMUSG00000063762	Tas2r129	1.29291998443880				ENSMUSG00000004892	Bcan	0.717138	ENSMUSG00000030527	Crtc3	1.51193	ENSMUSG00000063639		0.53866	ENSMUSG00000040396	Abhd13	0.752234	ENSMUSG00000023057	Fabp2	0.771162
ENSMUSG00000049823	Zbtb12	0.764499	ENSMUSG00000041805	Pramel1	0.622151	ENSMUSG00000035455	Fignl1	1.39747	ENSMUSG00000052889	Prkcb	1.29286670656304				ENSMUSG00000059816	RP23-46M23.4	0.717065	ENSMUSG00000028001	Fga	1.51125	ENSMUSG00000063382	Bcl9l	0.538327	ENSMUSG00000031330	Cnbp2	0.752083	ENSMUSG00000022905	Kpna1	0.770899
ENSMUSG00000037703	Prosapip1	0.764495	ENSMUSG00000033598		0.620018	ENSMUSG00000040121	2210417D09Rik	1.39742	ENSMUSG00000029617	AU022870	1.29269922542709				ENSMUSG00000033589	Reep4	0.715483	ENSMUSG00000055026	Gabrg3	1.51109	ENSMUSG00000038227	Hoxa9	0.536573	ENSMUSG00000059556		0.751817	ENSMUSG00000059772	Giyd2	0.770874
ENSMUSG00000022205	Sub1	0.76442	ENSMUSG00000035069	Oma1	0.618655	ENSMUSG00000020701	Tmem132e	1.39727	ENSMUSG00000024211	Grm8	1.29260762336463				ENSMUSG00000022983	Sfrs15	0.71544	ENSMUSG00000036867	Smad6	1.51086	ENSMUSG00000053846	Lipg	0.530922	ENSMUSG00000027997	Casp6	0.751769	ENSMUSG00000017548	Suz12	0.770816
ENSMUSG00000063011	Msln	0.764415	ENSMUSG00000019158	Tmem160	0.618519	ENSMUSG00000000787	Ddx3x	1.39713	ENSMUSG00000050789		1.29256861328307				ENSMUSG00000031422	Morf4l2	0.715287	ENSMUSG00000027742	Cog6	1.5106	ENSMUSG00000027446	9230104L09Rik	0.529551	ENSMUSG00000063353		0.751707	ENSMUSG00000034161	Scx	0.770593
ENSMUSG00000027168	Pax6	0.76418	ENSMUSG00000049653	Spatc1	0.615312	ENSMUSG00000063796	Slc22a8	1.39695	ENSMUSG00000005362	Crbn	1.29248440136127				ENSMUSG00000026246	Akp5	0.715227	ENSMUSG00000040280	Ndufa4l2	1.51035	ENSMUSG00000041459	Tardbp	0.521258	ENSMUSG00000035078	AC120788.7	0.751393	ENSMUSG00000045392	Olfr1033	0.770421
ENSMUSG00000060093	Hist1h4a	0.76409	ENSMUSG00000031311	Nono	0.61187	ENSMUSG00000002803	Btbd6	1.3969	ENSMUSG00000061053		1.29246163291715				ENSMUSG00000022821	Hgd	0.715177	ENSMUSG00000041757	Plekha6	1.50986	ENSMUSG00000062301		0.500773	ENSMUSG00000025386	Pde6g	0.75118	ENSMUSG00000045275	Lca5l	0.770319
ENSMUSG00000047601		0.764084	ENSMUSG00000003283	Hck	0.610367	ENSMUSG00000057330	AC122535.3	1.39658	ENSMUSG00000006273	Atp6v1b2	1.29226696553770				ENSMUSG00000062287		0.715052	ENSMUSG00000046999	1110032F04Rik	1.50976	ENSMUSG00000049553	Rpo1-4	0.494516	ENSMUSG00000045672	Col27a1	0.751047	ENSMUSG00000014748	Tex261	0.770314
ENSMUSG00000022887	Masp1	0.763981	ENSMUSG00000008763	Man1a2	0.6101	ENSMUSG00000062080		1.396	ENSMUSG00000023979	Guca1b	1.29216901922421				ENSMUSG00000026430	Rassf5	0.714645	ENSMUSG00000005893	Nr2c2	1.50975	ENSMUSG00000003812	Dnase2a	0.490889	ENSMUSG00000030643	Rab30	0.750444	ENSMUSG00000039155	Cdh26	0.770008
ENSMUSG00000031821	Gins2	0.763913	ENSMUSG00000042121	Ssh1	0.609796	ENSMUSG00000051177	Plcb1	1.39588	ENSMUSG00000022914	Brwd1	1.29197725653369				ENSMUSG00000042628	Zfyve1	0.714642	ENSMUSG00000001403	Ube2c	1.50936	ENSMUSG00000037171	Nodal	0.489303	ENSMUSG00000032462	Pik3cb	0.750389	ENSMUSG00000039246	Lyplal1	0.769593
ENSMUSG00000044006	Cilp2	0.763762	ENSMUSG00000024914	Drap1	0.609697	ENSMUSG00000038453	P140	1.39569	ENSMUSG00000062995		1.29197559979232				ENSMUSG00000055150	Zfp78	0.714256	ENSMUSG00000052189		1.50835	ENSMUSG00000038015	Prm2	0.488725	ENSMUSG00000048866		0.750286	ENSMUSG00000063134		0.769547
ENSMUSG00000020886	Dlg4	0.763666	ENSMUSG00000023904	Hcfc1r1	0.608829	ENSMUSG00000021733	Slc4a7	1.3954	ENSMUSG00000032724	Abtb2	1.29197134529856				ENSMUSG00000003438	Timm50	0.712676	ENSMUSG00000042874	D930007J09Rik	1.50727	ENSMUSG00000037250		0.48864	ENSMUSG00000015829	Tnr	0.749657	ENSMUSG00000021500	Ddx46	0.768965
ENSMUSG00000055809	6030429G01Rik	0.763456	ENSMUSG00000027284	Cdan1	0.608719	ENSMUSG00000039199	Zdhhc1	1.39536	ENSMUSG00000061778	Mospd2	1.29181863076270				ENSMUSG00000061847	Defb39	0.7122	ENSMUSG00000056706	Krtap7-1	1.50717	ENSMUSG00000006850	Tmco6	0.481055	ENSMUSG00000056883	Pou3f4	0.74958	ENSMUSG00000054023		0.768948
ENSMUSG00000038545	Cul7	0.763439	ENSMUSG00000049499		0.604136	ENSMUSG00000002103	Acp2	1.39485	ENSMUSG00000000805	Car4	1.29130630956226				ENSMUSG00000028974	Dffa	0.711993	ENSMUSG00000027102	Hoxd8	1.507	ENSMUSG00000026667	Uhmk1	0.479091	ENSMUSG00000026702		0.749423	ENSMUSG00000027091	Zc3h15	0.768689
ENSMUSG00000056371		0.763304	ENSMUSG00000042385	Gzmk	0.602036	ENSMUSG00000050118		1.39459	ENSMUSG00000021809	Nudt13	1.29114838207648				ENSMUSG00000062718		0.711982	ENSMUSG00000020022	Ndufa12	1.50677	ENSMUSG00000060992	Copz1	0.47019	ENSMUSG00000048865	Arhgap30	0.749373	ENSMUSG00000022491	Glycam1	0.768666
ENSMUSG00000043827	Olfr94	0.763056	ENSMUSG00000018322	Tomm34	0.597331	ENSMUSG00000030623	1700019G06Rik	1.39449	ENSMUSG00000024132	Dci	1.29105530060638				ENSMUSG00000003208	Ccdc94	0.711162	ENSMUSG00000038650	Rnh1	1.50583	ENSMUSG00000032299	Commd4	0.461371	ENSMUSG00000032596	D330022A01Rik	0.749327	ENSMUSG00000058743	Kcnj14	0.768588
ENSMUSG00000027750	Postn	0.763002	ENSMUSG00000031831	Lrrc50	0.592763	ENSMUSG00000041751		1.39397	ENSMUSG00000032085	Tagln	1.29084086842184				ENSMUSG00000045421	Olfr1390	0.710975	ENSMUSG00000003872	Lin7b	1.50582	ENSMUSG00000041621		0.46106	ENSMUSG00000020280	Pus10	0.748754	ENSMUSG00000000266	Mid2	0.768283
ENSMUSG00000039178	Tbc1d19	0.76294	ENSMUSG00000002409	Dyrk1b	0.591608	ENSMUSG00000021556	Golm1	1.39384	ENSMUSG00000060166	Zdhhc8	1.29067811310354				ENSMUSG00000043230	A830043J08Rik	0.710062	ENSMUSG00000057146	Olfr469	1.50567	ENSMUSG00000037072	Sep15	0.45774	ENSMUSG00000030894	Tpp1	0.748352	ENSMUSG00000044456	Rin3	0.767479
ENSMUSG00000042615		0.762644	ENSMUSG00000042529	Kcnj12	0.591153	ENSMUSG00000039787	Cercam	1.39311	ENSMUSG00000028127	Abcd3	1.29066874281313				ENSMUSG00000030142	Clec4e	0.709874	ENSMUSG00000046995	2610303G11Rik	1.5049	ENSMUSG00000029679	Hyal6	0.437891	ENSMUSG00000059607		0.74808	ENSMUSG00000058144		0.767396
ENSMUSG00000027650	2610036D13Rik	0.762641	ENSMUSG00000021485	Mxd3	0.578369	ENSMUSG00000051739		1.39306	ENSMUSG00000049133	Flg2	1.29052289650309				ENSMUSG00000004698	Hdac9	0.709843	ENSMUSG00000059436	Max	1.50402	ENSMUSG00000032401	Lctl	0.422046	ENSMUSG00000042625	Safb2	0.748022	ENSMUSG00000046678	Olfr981	0.767394
ENSMUSG00000042594	Sh2b3	0.762477	ENSMUSG00000031153	Gripap1	0.57627	ENSMUSG00000031654	Cbln1	1.39299	ENSMUSG00000038252	Ncapd2	1.29036371996790				ENSMUSG00000036760	Kcnk9	0.709264	ENSMUSG00000053989	1700008J07Rik	1.50402	ENSMUSG00000060445	Sycp2	0.41874	ENSMUSG00000020814	Mxra7	0.747699	ENSMUSG00000000724	Cryba1	0.767139
ENSMUSG00000039159	Ube2h	0.762313	ENSMUSG00000024331	Dsc2	0.573676	ENSMUSG00000021922	Itih4	1.39295	ENSMUSG00000022325	Pop1	1.29030548555277				ENSMUSG00000033421		0.709222	ENSMUSG00000032312	Csk	1.50368	ENSMUSG00000061373		0.417629	ENSMUSG00000053229	Dand5	0.747374	ENSMUSG00000026817	Ak1	0.767075
ENSMUSG00000026368	F13b	0.762229	ENSMUSG00000005131	4930550C14Rik	0.572732	ENSMUSG00000027133	Nola3	1.39291	ENSMUSG00000059945		1.29024945683526				ENSMUSG00000028060	2810403A07Rik	0.708451	ENSMUSG00000056648	Hoxb8	1.50366	ENSMUSG00000058052	Defb35	0.398596	ENSMUSG00000046518	Ferd3l	0.747215	ENSMUSG00000002771	Grin2d	0.766966
ENSMUSG00000022748	2610528E23Rik	0.76215	ENSMUSG00000022821	Hgd	0.572356	ENSMUSG00000031337	Mtm1	1.39282	ENSMUSG00000041459	Tardbp	1.29007847797397				ENSMUSG00000001493	Meox1	0.708063	ENSMUSG00000024913	Lrp5	1.5034	ENSMUSG00000055285		0.395284	ENSMUSG00000039376	Synpo2l	0.746382	ENSMUSG00000060380	C030014I23Rik	0.766862
ENSMUSG00000028101	Pias3	0.762096	ENSMUSG00000037924	Olfr16	0.57063	ENSMUSG00000025576	D11Bwg0517e	1.39279	ENSMUSG00000000154	Slc22a18	1.29002597173683				ENSMUSG00000026181	Ppm1f	0.707153	ENSMUSG00000015522	Arnt	1.50332				ENSMUSG00000056379		0.746022	ENSMUSG00000057133	Chd6	0.766727
ENSMUSG00000047534	C79407	0.762076	ENSMUSG00000040723	Rcsd1	0.567432	ENSMUSG00000027279	AL772299.10-201	1.39273	ENSMUSG00000060459	Kng2	1.28998522330222				ENSMUSG00000027068	Dhrs9	0.707137	ENSMUSG00000058130	Olfr884	1.50165				ENSMUSG00000052835		0.745896	ENSMUSG00000032018	Sc5d	0.766697
ENSMUSG00000027518		0.76188	ENSMUSG00000039594	A730069N07Rik	0.567238	ENSMUSG00000041439	AC161876.3	1.3927	ENSMUSG00000027333	Smox	1.28929441820762				ENSMUSG00000055723	Rras2	0.706362	ENSMUSG00000017858	Ift52	1.50082				ENSMUSG00000053574	6430503K07Rik	0.745629	ENSMUSG00000006373	Pgrmc1	0.766589
ENSMUSG00000064138		0.761796	ENSMUSG00000027312	Atrn	0.566373	ENSMUSG00000050567	Maml1	1.39206	ENSMUSG00000058235		1.28921468622599				ENSMUSG00000011480		0.705892	ENSMUSG00000013089	Etv5	1.50079				ENSMUSG00000028551	Cdkn2c	0.745271	ENSMUSG00000057341		0.766442
ENSMUSG00000032042	Srpr	0.76179	ENSMUSG00000049340		0.563977	ENSMUSG00000022956	Atp5o	1.39168	ENSMUSG00000063067		1.28897957027679				ENSMUSG00000013158	4933405L10Rik	0.705715	ENSMUSG00000046518	Ferd3l	1.50063				ENSMUSG00000053420		0.745201	ENSMUSG00000037993	Dhx38	0.76629
ENSMUSG00000037070	Rbmxrt	0.761538	ENSMUSG00000028986	Klhl7	0.559707	ENSMUSG00000032110	Acrv1	1.39159	ENSMUSG00000027620	Rbm39	1.28882127991420				ENSMUSG00000025626	Phf6	0.70554	ENSMUSG00000042589	Cutl2	1.49844				ENSMUSG00000029754	Dlx6	0.745162	ENSMUSG00000028259	Fhl5	0.766264
ENSMUSG00000005339	Fcer1a	0.761472	ENSMUSG00000025165	Sectm1a	0.554025	ENSMUSG00000028088	Fmo5	1.39123	ENSMUSG00000025401	Myo1a	1.28868483135597				ENSMUSG00000025203	Scd2	0.705186	ENSMUSG00000038180	Spag4	1.49785				ENSMUSG00000040231	Syngr4	0.74487	ENSMUSG00000061354		0.766203
ENSMUSG00000027120	Fshb	0.761311	ENSMUSG00000026657	Frmd4a	0.552256	ENSMUSG00000022305	Lrp12	1.39122	ENSMUSG00000026004	1110028C15Rik	1.28868403694548				ENSMUSG00000059144	2310061J03Rik	0.704989	ENSMUSG00000029003	Mad2l2	1.49783				ENSMUSG00000029911	Ssbp1	0.744412	ENSMUSG00000021260	Hhipl1	0.766016
ENSMUSG00000036835	Psenen	0.761275	ENSMUSG00000022559	Fbxl6	0.550393	ENSMUSG00000051599	Pcdhb2	1.39088	ENSMUSG00000054942	Fam73a	1.28866011993802				ENSMUSG00000052099	1700007N14Rik	0.704498	ENSMUSG00000037361	0610009D07Rik	1.49734				ENSMUSG00000033024	Klra9	0.744385	ENSMUSG00000054111	AL845174.4	0.765923
ENSMUSG00000029420	Rimbp2	0.761271	ENSMUSG00000025934	Gsta3	0.550243	ENSMUSG00000051939		1.39049	ENSMUSG00000064043	Trerf1	1.28849517496493				ENSMUSG00000036707	Cab39	0.704233	ENSMUSG00000053316		1.49721				ENSMUSG00000060245	Refbp2	0.744078	ENSMUSG00000016524	Il19	0.76554
ENSMUSG00000018899	Irf1	0.761149	ENSMUSG00000021752	Kctd6	0.539495	ENSMUSG00000027597	Ahcy	1.39034	ENSMUSG00000039480	Nt5dc1	1.28847786282980				ENSMUSG00000006941	Eif1b	0.703984	ENSMUSG00000031245	Nsbp1	1.49685				ENSMUSG00000055491	Cd47	0.74353	ENSMUSG00000030082	Sec61a1	0.765418
ENSMUSG00000032718	Mansc1	0.760691	ENSMUSG00000031295	Phka2	0.534092	ENSMUSG00000055400		1.39018	ENSMUSG00000056978	Hamp2	1.28837502024696				ENSMUSG00000055170	Ifng	0.703876	ENSMUSG00000058183	Mmel1	1.496				ENSMUSG00000032199	Grinl1a	0.743529	ENSMUSG00000062458	AC116499.9	0.765263
ENSMUSG00000063218		0.760688	ENSMUSG00000045521	Tssk2	0.533189	ENSMUSG00000021134	Sfrs5	1.38999	ENSMUSG00000036775	Decr2	1.28834380988235				ENSMUSG00000063260	Syt10	0.703448	ENSMUSG00000053483	Usp21	1.49579				ENSMUSG00000015971	Actr8	0.74346	ENSMUSG00000036901		0.765195
ENSMUSG00000020723	Cacng4	0.760664	ENSMUSG00000026645	Olah	0.520768	ENSMUSG00000033060	Lmo7	1.3898	ENSMUSG00000019373	Cops3	1.28817936460577				ENSMUSG00000038119	Cdon	0.702983	ENSMUSG00000044542	Prop1	1.49561				ENSMUSG00000029991		0.743445	ENSMUSG00000017713	Tha1	0.765024
ENSMUSG00000057571		0.760522	ENSMUSG00000040907	Atp1a3	0.519235	ENSMUSG00000049097	Ankrd34a	1.38963	ENSMUSG00000022347	A1bg	1.2881442611202				ENSMUSG00000060469	AC140194.2	0.702908	ENSMUSG00000004891	Nes	1.49552				ENSMUSG00000045569	Mc2r	0.743401	ENSMUSG00000022784	4933404G15Rik	0.764824
ENSMUSG00000028883	Sema3a	0.760328	ENSMUSG00000041263	Rusc1	0.499995	ENSMUSG00000058846		1.3895	ENSMUSG00000050009		1.28813470735357				ENSMUSG00000025774	Crisp4	0.702398	ENSMUSG00000018543	1700001P01Rik	1.49539				ENSMUSG00000031409	Tceal6	0.743345	ENSMUSG00000032179	Bmp5	0.764801
ENSMUSG00000063937		0.760186	ENSMUSG00000020272	Stk10	0.498463	ENSMUSG00000002603	Tgfb1	1.38947	ENSMUSG00000036098	Gm98	1.28798107844112				ENSMUSG00000027799	Nbea	0.702075	ENSMUSG00000031635	Anxa10	1.49526				ENSMUSG00000014039	Prdm15	0.742618	ENSMUSG00000047884	Klk9	0.764764
ENSMUSG00000051351	Zfp46	0.760123	ENSMUSG00000020648	Dus4l	0.485223	ENSMUSG00000055551		1.38943	ENSMUSG00000021365	Nedd9	1.28797795527299				ENSMUSG00000006476	Nelf	0.702032	ENSMUSG00000034413	EG240055	1.49478				ENSMUSG00000024011	Pi16	0.742611	ENSMUSG00000042953		0.764738
ENSMUSG00000061451	Tmem151a	0.759703	ENSMUSG00000038005	2700029M09Rik	0.482423	ENSMUSG00000045032		1.38937	ENSMUSG00000026797	Stxbp1	1.28794632493016				ENSMUSG00000010066	Cacna2d2	0.701554	ENSMUSG00000046000	Ard1b	1.49474				ENSMUSG00000029211	Gabra4	0.742501	ENSMUSG00000019813	2410017P07Rik	0.76469
ENSMUSG00000036442	Thap11	0.759595	ENSMUSG00000042707	Dnali1	0.473432	ENSMUSG00000028137	Tnrc4	1.38876	ENSMUSG00000023349	Clec4n	1.28790998644639				ENSMUSG00000019539	Rcn3	0.700718	ENSMUSG00000005299	Letm1	1.49448				ENSMUSG00000042464	Hoxd4	0.742386	ENSMUSG00000058714		0.764494
ENSMUSG00000056606		0.759493	ENSMUSG00000034621	Gpatch8	0.468984	ENSMUSG00000025375	Aatk	1.38838	ENSMUSG00000032511	Scn5a	1.28760320506899				ENSMUSG00000048109	Rbm15	0.700381	ENSMUSG00000045826	Ptprcap	1.49433				ENSMUSG00000031896	Ctrl	0.742336	ENSMUSG00000003123	Lipe	0.764397
ENSMUSG00000026181	Ppm1f	0.759388	ENSMUSG00000042705	Commd10	0.467654	ENSMUSG00000061715		1.38833	ENSMUSG00000028128	F3	1.28752582702808				ENSMUSG00000017858	Ift52	0.70028	ENSMUSG00000023286	Ube2j2	1.49424				ENSMUSG00000036861		0.742169	ENSMUSG00000053865		0.764287
ENSMUSG00000034159	2310007B03Rik	0.759045	ENSMUSG00000045420	BX546498.7	0.460227	ENSMUSG00000044973	9430077A04Rik	1.38802	ENSMUSG00000056267	Cep70	1.28745168951076				ENSMUSG00000006958	Chrd	0.700057	ENSMUSG00000021804	Rgr	1.49374				ENSMUSG00000019808	Adat2	0.741731	ENSMUSG00000049144		0.76421
ENSMUSG00000047195		0.758455	ENSMUSG00000025271	Pfkfb1	0.457546	ENSMUSG00000003484	Cyp4f18	1.38785	ENSMUSG00000061691		1.2874003818657				ENSMUSG00000026492	Tfb2m	0.699996	ENSMUSG00000035150	Eif2s3x	1.49369				ENSMUSG00000032590	Apeh	0.741651	ENSMUSG00000008575	Nfib	0.764151
ENSMUSG00000050553	Gk2	0.758412	ENSMUSG00000026311	AC109199.10	0.455962	ENSMUSG00000038001		1.38781	ENSMUSG00000038722	Bud31	1.28738735741574				ENSMUSG00000042529	Kcnj12	0.699089	ENSMUSG00000025332	Jarid1c	1.49361				ENSMUSG00000043333	Rhbdl2	0.741387	ENSMUSG00000059935		0.764151
ENSMUSG00000059547	EG382109	0.758335	ENSMUSG00000039131	Gipc2	0.454353	ENSMUSG00000040803		1.38719	ENSMUSG00000056436	Cyct	1.28720784174767				ENSMUSG00000050812	AI314180	0.698738	ENSMUSG00000035455	Fignl1	1.4928				ENSMUSG00000039086	Ss18l1	0.741296	ENSMUSG00000028172	Tacr3	0.764021
ENSMUSG00000021122		0.758285	ENSMUSG00000044475	Ascc1	0.444196	ENSMUSG00000052728		1.38716	ENSMUSG00000046167	Gldn	1.28720456617052				ENSMUSG00000022598	Psca	0.698522	ENSMUSG00000002963	Pnkp	1.49268				ENSMUSG00000040723	Rcsd1	0.741224	ENSMUSG00000047197	Gjd3	0.764021
ENSMUSG00000051160	Olfr853	0.758264	ENSMUSG00000021178	Psmc1	0.422975	ENSMUSG00000032547	Ryk	1.38696	ENSMUSG00000032640	Chsy1	1.28718408776814				ENSMUSG00000024171	Prss28	0.698116	ENSMUSG00000024910	Ctsw	1.49242				ENSMUSG00000048154	Mll2	0.741091	ENSMUSG00000037730	Mynn	0.763871
ENSMUSG00000022193	Psmb5	0.758109	ENSMUSG00000009907	Vps4b	0.390248	ENSMUSG00000028826	Tmem57	1.38676	ENSMUSG00000020900	Myh10	1.28717160793250				ENSMUSG00000020846	1500005K14Rik	0.69756	ENSMUSG00000061028	Sfrs16	1.49216				ENSMUSG00000047766	Lrrc49	0.741083	ENSMUSG00000000381	Wap	0.763779
ENSMUSG00000060771	Tsga10	0.757985	ENSMUSG00000042448	Hoxd1	0.354386	ENSMUSG00000045030	Olfr1443	1.38668	ENSMUSG00000058077		1.28702472709299				ENSMUSG00000056023	AC159260.3	0.69721	ENSMUSG00000022551	Cyc1	1.49173				ENSMUSG00000053226		0.741079	ENSMUSG00000006920	Ezh1	0.763767
ENSMUSG00000018809	Smyd4	0.75796	ENSMUSG00000037989	Wnk2	0.335146	ENSMUSG00000041674	BC006965	1.3865	ENSMUSG00000039830	Olig2	1.28695993644001				ENSMUSG00000031642	Sh3rf1	0.694584	ENSMUSG00000019889	Ptprk	1.49156				ENSMUSG00000038754	Elovl3	0.740906	ENSMUSG00000052736	Klrc2	0.763676
ENSMUSG00000018548	Trim37	0.757848	ENSMUSG00000021239	Vsx2	0.332763	ENSMUSG00000023019	Gpd1	1.38616	ENSMUSG00000047031	V1re9	1.28674233214829				ENSMUSG00000031660	Brd7	0.694336	ENSMUSG00000040028	Elavl1	1.49118				ENSMUSG00000026200	Glb1l	0.740883	ENSMUSG00000030219	Erp27	0.763662
ENSMUSG00000010045	Tmem115	0.757656	ENSMUSG00000041343	Ankrd42	0.297865	ENSMUSG00000006732	Mettl1	1.38562	ENSMUSG00000027550	Lrrcc1	1.2865875410762				ENSMUSG00000028136	Snx27	0.693834	ENSMUSG00000034311	Kif4	1.4909				ENSMUSG00000028681	Ptch2	0.740087	ENSMUSG00000038079	Als2cr4	0.763653
ENSMUSG00000030825	Hsd17b14	0.757571				ENSMUSG00000023046	Igfbp6	1.38546	ENSMUSG00000031349	Nsdhl	1.28656892831505				ENSMUSG00000052673	AC157822.2	0.692594	ENSMUSG00000062040	Zfp27	1.4907				ENSMUSG00000033914		0.740019	ENSMUSG00000030695	Aldoa	0.763573
ENSMUSG00000025137	Pcyt2	0.757568				ENSMUSG00000056758	Hmga2	1.38517	ENSMUSG00000054427		1.28654941759704				ENSMUSG00000020583	Matn3	0.691691	ENSMUSG00000047822	EG624219	1.49061				ENSMUSG00000034640	Tiparp	0.74001	ENSMUSG00000039865	Slc44a3	0.763373
ENSMUSG00000030103	Bhlhb2	0.757552				ENSMUSG00000040312	Cchcr1	1.38511	ENSMUSG00000005873	Reep5	1.28643875837309				ENSMUSG00000041558		0.690868	ENSMUSG00000049098	Olfr147	1.49023				ENSMUSG00000035726	Supt16h	0.739918	ENSMUSG00000038733	Wdr26	0.762916
ENSMUSG00000044664	Tessp2	0.757407				ENSMUSG00000020422	Tns3	1.38503	ENSMUSG00000001665	Gstt3	1.28625553632232				ENSMUSG00000026099		0.690139	ENSMUSG00000043996		1.48878				ENSMUSG00000059335	Olfr888	0.739699	ENSMUSG00000044441	Olfr1442	0.76282
ENSMUSG00000056962	Jmjd6	0.757203				ENSMUSG00000029554	Mad1l1	1.38492	ENSMUSG00000056851		1.28616116780691				ENSMUSG00000060415		0.689866	ENSMUSG00000056814		1.48841				ENSMUSG00000037680		0.739543	ENSMUSG00000029586	4933411G11Rik	0.762763
ENSMUSG00000024679	Ms4a6d	0.756704				ENSMUSG00000030610	Det1	1.38487	ENSMUSG00000050844	1700020N01Rik	1.28613759904292				ENSMUSG00000056673	Jarid1d	0.689555	ENSMUSG00000047033	Pcdhb15	1.48834				ENSMUSG00000042502	Cd2bp2	0.738948	ENSMUSG00000043972	Opn5	0.762455
ENSMUSG00000039128	Cdc123	0.756642				ENSMUSG00000031156	Slc35a2	1.38483	ENSMUSG00000018906	P4ha2	1.28611690151769				ENSMUSG00000035057	4933434I20Rik	0.689318	ENSMUSG00000021079	Timm9	1.48727				ENSMUSG00000034607	Pof1b	0.738902	ENSMUSG00000028457	4930417M19Rik	0.762392
ENSMUSG00000060588		0.756635				ENSMUSG00000022234	Cct5	1.38428	ENSMUSG00000054142		1.28610709483980				ENSMUSG00000027328		0.688565	ENSMUSG00000051067	Lingo3	1.48687				ENSMUSG00000022853	Ehhadh	0.738172	ENSMUSG00000059959		0.762311
ENSMUSG00000020681	Ace	0.756583				ENSMUSG00000059588	Calcrl	1.38426	ENSMUSG00000045417	V1re8	1.28594546284667				ENSMUSG00000030020	Prickle2	0.688273	ENSMUSG00000034197		1.48659				ENSMUSG00000047861	Foxi1	0.738031	ENSMUSG00000059280	Vpreb2	0.761958
ENSMUSG00000024191	Bnip1	0.756541				ENSMUSG00000023348	Trip6	1.38419	ENSMUSG00000033669	Zfp7	1.28593289991447				ENSMUSG00000039768	Dnajc11	0.68808	ENSMUSG00000026824	Kcnj3	1.48655				ENSMUSG00000026171	Rnf25	0.737826	ENSMUSG00000063779	Chi3l4	0.761951
ENSMUSG00000043861		0.756382				ENSMUSG00000059410	Tas2r125	1.38407	ENSMUSG00000040808	S100g	1.28592038420480				ENSMUSG00000045508	Olfr1367	0.687215	ENSMUSG00000051177	Plcb1	1.48639				ENSMUSG00000052822		0.737421	ENSMUSG00000021999	Cpb2	0.761865
ENSMUSG00000028394	Pole3	0.756372				ENSMUSG00000060798	Intu	1.3837	ENSMUSG00000045487		1.28578412999668				ENSMUSG00000044857	Lemd2	0.687156	ENSMUSG00000019082	Slc25a22	1.48598				ENSMUSG00000054057		0.737418	ENSMUSG00000052790	AC127230.4-201	0.761845
ENSMUSG00000062925		0.756141				ENSMUSG00000026482	Rgl1	1.38348	ENSMUSG00000032024	9030425E11Rik	1.28574415206026				ENSMUSG00000025173	Wdr45l	0.684699	ENSMUSG00000047980	9230110F15Rik	1.48567				ENSMUSG00000063310		0.737207	ENSMUSG00000063924		0.761715
ENSMUSG00000061333		0.756129				ENSMUSG00000061128		1.38346	ENSMUSG00000037307	Banf2	1.28552252809237				ENSMUSG00000009907	Vps4b	0.683099	ENSMUSG00000003483		1.4855				ENSMUSG00000062793		0.737073	ENSMUSG00000035285	Nat14	0.761656
ENSMUSG00000044243	Bhlha9	0.756035				ENSMUSG00000031232	Magt1	1.38335	ENSMUSG00000027318	Adam33	1.28528835493884				ENSMUSG00000038025	Phf2	0.682537	ENSMUSG00000029326	Enoph1	1.48524				ENSMUSG00000038916	6330407J23Rik	0.73661	ENSMUSG00000002608	Ccdc97	0.761623
ENSMUSG00000035683	Melk	0.755448				ENSMUSG00000024248	Cox7a2l	1.38327	ENSMUSG00000031853	BC021891	1.28527749547229				ENSMUSG00000025026	Add3	0.682482	ENSMUSG00000023021	Lass5	1.48509				ENSMUSG00000033467	Crlf2	0.735948	ENSMUSG00000063043		0.761476
ENSMUSG00000063628		0.754884				ENSMUSG00000032312	Csk	1.38321	ENSMUSG00000024943	Smc5	1.28524760095444				ENSMUSG00000059005	Hnrpa3	0.681937	ENSMUSG00000040650	Cyp2b23	1.485				ENSMUSG00000061070	Rrp1	0.73582	ENSMUSG00000031075	Tmem16a	0.761446
ENSMUSG00000053178	ENSMUSG00000053178	0.75453				ENSMUSG00000022414	Map3k7ip1	1.38308	ENSMUSG00000059555	A830007P12Rik	1.28516718640683				ENSMUSG00000041333	Mup4	0.679594	ENSMUSG00000010644		1.48428				ENSMUSG00000020528	Prpsap2	0.735714	ENSMUSG00000017386	Traf4	0.761424
ENSMUSG00000057265	2900006K08Rik	0.75438				ENSMUSG00000038622	Med30	1.3828	ENSMUSG00000060839		1.28504695197609				ENSMUSG00000014748	Tex261	0.678638	ENSMUSG00000050052	2610019F03Rik	1.48404				ENSMUSG00000022197	Pdzd2	0.735643	ENSMUSG00000038775	Vill	0.761238
ENSMUSG00000042873	Lhfpl4	0.754006				ENSMUSG00000041468	Gpr12	1.38273	ENSMUSG00000048502	Duxbl	1.28501029175611				ENSMUSG00000030237	Slco1a4	0.678048	ENSMUSG00000046064		1.48365				ENSMUSG00000031150	Ccdc120	0.735426	ENSMUSG00000042241		0.761007
ENSMUSG00000057435		0.753836				ENSMUSG00000059956	Serpinb12	1.38271	ENSMUSG00000047731	D19Wsu162e	1.28492723910845				ENSMUSG00000054579	4930485B16Rik	0.678022	ENSMUSG00000008575	Nfib	1.48307				ENSMUSG00000041984	Rptn	0.735412	ENSMUSG00000035354	Uvrag	0.76094
ENSMUSG00000020155	Kcnmb1	0.753828				ENSMUSG00000030979	Uros	1.38263	ENSMUSG00000061918		1.28466009860698				ENSMUSG00000053918		0.677832	ENSMUSG00000044260		1.48291				ENSMUSG00000053930		0.735244	ENSMUSG00000021311	Mtr	0.760798
ENSMUSG00000002846	4930455C21Rik	0.753191				ENSMUSG00000026817	Ak1	1.38257	ENSMUSG00000061367	Olfr771	1.28460322295509				ENSMUSG00000027078	Ube2l6	0.677819	ENSMUSG00000047124		1.4823				ENSMUSG00000041748	AC145736.4-201	0.73523	ENSMUSG00000051376		0.760792
ENSMUSG00000048583	Igf2	0.752684				ENSMUSG00000048756	Foxo3	1.38225	ENSMUSG00000021461	Fancc	1.28441476194150				ENSMUSG00000011305	2310076L09Rik	0.677721	ENSMUSG00000031134	Rbmx	1.48229				ENSMUSG00000018983	E2f2	0.735032	ENSMUSG00000010376	Nedd8	0.760557
ENSMUSG00000053166	Cdh22	0.7525				ENSMUSG00000059442		1.38199	ENSMUSG00000021028	Mbip	1.28437163564049				ENSMUSG00000055622		0.677316	ENSMUSG00000037709	D430015B01Rik	1.48225				ENSMUSG00000028294	1700003M02Rik	0.734494	ENSMUSG00000050359	Sprr1a	0.760495
ENSMUSG00000028180	Zranb2	0.75245				ENSMUSG00000045539	Sprr3	1.38134	ENSMUSG00000024370	Cdc23	1.28431396228193				ENSMUSG00000033080	Vsx1	0.677135	ENSMUSG00000047388	Atmin	1.48192				ENSMUSG00000037621	Atoh8	0.734282	ENSMUSG00000041608	Entpd3	0.760495
ENSMUSG00000044874		0.752176				ENSMUSG00000036915	Kirrel2	1.38114	ENSMUSG00000057822		1.28393144011807				ENSMUSG00000044058	AC102064.8	0.676646	ENSMUSG00000044141	E130201H02Rik	1.48146				ENSMUSG00000053254		0.73422	ENSMUSG00000063460		0.760367
ENSMUSG00000047348		0.752077				ENSMUSG00000052193		1.38113	ENSMUSG00000051036	Ttc24	1.28388796300459				ENSMUSG00000017667	Zfp334	0.674807	ENSMUSG00000041349		1.48121				ENSMUSG00000061436		0.733955	ENSMUSG00000000182	Fgf23	0.76007
ENSMUSG00000041098		0.752058				ENSMUSG00000058328	Xlr5a	1.38109	ENSMUSG00000033849	B3galt2	1.28385434955715				ENSMUSG00000034981	9130213B05Rik	0.673962	ENSMUSG00000037974	Muc5ac	1.48072				ENSMUSG00000027444	8030411F24Rik	0.733886	ENSMUSG00000050459	4930470H14Rik	0.76006
ENSMUSG00000020078	Vps26a	0.751831				ENSMUSG00000028382	Rod1	1.38108	ENSMUSG00000030353	Tead4	1.28382404898084				ENSMUSG00000033088	Triobp	0.67224	ENSMUSG00000004038	Gstm3	1.48056				ENSMUSG00000040390	Map3k10	0.733405	ENSMUSG00000057569		0.759972
ENSMUSG00000043592	Unc5cl	0.751792				ENSMUSG00000031179	3830417A13Rik	1.38091	ENSMUSG00000025788	Chd2	1.28375405200144				ENSMUSG00000052829		0.671677	ENSMUSG00000007610	Gtpbp3	1.48053				ENSMUSG00000004455	Ppp1cc	0.733206	ENSMUSG00000022528	Hes1	0.759587
ENSMUSG00000058221		0.751693				ENSMUSG00000048379	Socs4	1.38064	ENSMUSG00000036792	Mbd5	1.28374820136705				ENSMUSG00000044365	Cxxc4	0.671277	ENSMUSG00000053987		1.48029				ENSMUSG00000031461	Myom2	0.733111	ENSMUSG00000042244	Pglyrp3	0.759499
ENSMUSG00000011589	Fsd1	0.751563				ENSMUSG00000032741	Tpcn1	1.38045	ENSMUSG00000047775		1.28366354058603				ENSMUSG00000050533	AC107701.8	0.670272	ENSMUSG00000057112		1.48005				ENSMUSG00000063808	Prpf38a	0.732758	ENSMUSG00000064010	Dppa1	0.759111
ENSMUSG00000057773		0.751174				ENSMUSG00000030098	Grip2	1.38045	ENSMUSG00000039103	Nexn	1.28366010205209				ENSMUSG00000029227	Fip1l1	0.66938	ENSMUSG00000022540	Rogdi	1.47977				ENSMUSG00000031617	Tmem34	0.732704	ENSMUSG00000056671	Prelid2	0.759067
ENSMUSG00000035569	Ankrd11	0.751034				ENSMUSG00000054334		1.38043	ENSMUSG00000039108	Lsm14b	1.28360929293920				ENSMUSG00000033598		0.669047	ENSMUSG00000050583		1.47883				ENSMUSG00000041621		0.73267	ENSMUSG00000007682	Dio2	0.758811
ENSMUSG00000030361	Klrb1a	0.750167				ENSMUSG00000056988		1.37989	ENSMUSG00000032369	Plscr1	1.28347654294419				ENSMUSG00000055046		0.668496	ENSMUSG00000020787	P2rx1	1.47878				ENSMUSG00000033685	Ucp2	0.731896	ENSMUSG00000021102	Glrx5	0.758724
ENSMUSG00000022562	Oplah	0.749613				ENSMUSG00000030352	Tspan9	1.37982	ENSMUSG00000050654	Olfr215	1.28346365605025				ENSMUSG00000056069	BC052328	0.668395	ENSMUSG00000027858	Tspan2	1.4787				ENSMUSG00000047641	Krt83	0.731529	ENSMUSG00000001098	Kctd10	0.758629
ENSMUSG00000039830	Olig2	0.749242				ENSMUSG00000027401	Tgm3	1.37955	ENSMUSG00000062980	A430107O13Rik	1.28343522767366				ENSMUSG00000062957		0.668195	ENSMUSG00000020037	Rfx4	1.47858				ENSMUSG00000033701	Acbd6	0.731383	ENSMUSG00000061520	Olfr153	0.758619
ENSMUSG00000030396		0.749149				ENSMUSG00000027751	D3Ertd300e	1.37955	ENSMUSG00000062264		1.28312615623470				ENSMUSG00000038980	BC066135	0.667613	ENSMUSG00000063991		1.47856				ENSMUSG00000027167	Elp4	0.731249	ENSMUSG00000028643	Ccdc23	0.758471
ENSMUSG00000047804	Akap10	0.749075				ENSMUSG00000038331	Satb2	1.3793	ENSMUSG00000028252	Ccnc	1.28310582133801				ENSMUSG00000034532	Fbxo16	0.666032	ENSMUSG00000051261		1.47839				ENSMUSG00000039887	AC105336.14	0.731243	ENSMUSG00000039862		0.758433
ENSMUSG00000036902	Neto2	0.748905				ENSMUSG00000023949	Tcte1	1.37911	ENSMUSG00000036019	Tmtc2	1.28297997226081				ENSMUSG00000035348		0.665358	ENSMUSG00000022610	Mapk12	1.47836				ENSMUSG00000027454	Gins1	0.731168	ENSMUSG00000063101		0.758077
ENSMUSG00000060424		0.748892				ENSMUSG00000046793	Gpr61	1.3791	ENSMUSG00000053098		1.28269621800366				ENSMUSG00000030451	Herc2	0.664947	ENSMUSG00000013236	Ptprs	1.47835				ENSMUSG00000017639	Rab11fip4	0.731147	ENSMUSG00000048497	BC025076	0.757897
ENSMUSG00000025554		0.748889				ENSMUSG00000020525	Ppm1d	1.37898	ENSMUSG00000033583		1.28250889014115				ENSMUSG00000030047	Arhgap25	0.66113	ENSMUSG00000024936	Kcnk7	1.47828				ENSMUSG00000031230	Fgf16	0.7311	ENSMUSG00000020289	Mare	0.757686
ENSMUSG00000037243	Zfp692	0.748851				ENSMUSG00000032403	2300009A05Rik	1.37897	ENSMUSG00000041358	Nut	1.28230370204036				ENSMUSG00000047544	Olfr616	0.660796	ENSMUSG00000027291	Vps39	1.47803				ENSMUSG00000039860	2900083I11Rik	0.73087	ENSMUSG00000027887	Sypl2	0.757616
ENSMUSG00000024055	Cyp4f13	0.748718				ENSMUSG00000063861		1.37868	ENSMUSG00000034906	Ncaph	1.28223789461280				ENSMUSG00000053774	Ubxn7	0.660605	ENSMUSG00000036500	Akp3	1.47791				ENSMUSG00000053095	2700081O15Rik	0.730859	ENSMUSG00000025409	Mbd6	0.757458
ENSMUSG00000022964	Tmem50b	0.748711				ENSMUSG00000022033	Pbk	1.37862	ENSMUSG00000036110	Slc17a2	1.28202611985008				ENSMUSG00000024725	Ostf1	0.658009	ENSMUSG00000021345	Prl8a6	1.47747				ENSMUSG00000049537	Tceal1	0.730798	ENSMUSG00000045391	1700120B22Rik	0.757399
ENSMUSG00000048866		0.748662				ENSMUSG00000022580	Rhpn1	1.3784	ENSMUSG00000040661	Rad54l2	1.28200969662296				ENSMUSG00000030876	Mettl9	0.657708	ENSMUSG00000038119	Cdon	1.47743				ENSMUSG00000005936	Kctd20	0.730239	ENSMUSG00000020982	Sdccag1	0.757216
ENSMUSG00000025017	Pik3ap1	0.748151				ENSMUSG00000060021		1.37819	ENSMUSG00000002396	Ocel1	1.28187601299199				ENSMUSG00000010841	1700006E09Rik	0.657189	ENSMUSG00000035285	Nat14	1.4774				ENSMUSG00000046572	Zfp518b	0.729787	ENSMUSG00000021216	Tubal3	0.757093
ENSMUSG00000057454	Lypd3	0.748038				ENSMUSG00000000355	Mcts1	1.37815	ENSMUSG00000060093	Hist1h4a	1.28161515963392				ENSMUSG00000024211	Grm8	0.656878	ENSMUSG00000028312	Smc2	1.47696				ENSMUSG00000027832	Ptx3	0.729571	ENSMUSG00000004341	Gpx6	0.757022
ENSMUSG00000053773	Rdh8	0.747723				ENSMUSG00000063153		1.37786	ENSMUSG00000021636	Marveld2	1.28150593812331				ENSMUSG00000016529	Il10	0.655326	ENSMUSG00000039124		1.47615				ENSMUSG00000045915	Ccdc42	0.729448	ENSMUSG00000033214	Slitrk5	0.756948
ENSMUSG00000026577	Blzf1	0.747563				ENSMUSG00000049580	Tsku	1.37776	ENSMUSG00000020814	Mxra7	1.28136198904889				ENSMUSG00000026414	Tnnt2	0.653282	ENSMUSG00000043142		1.47571				ENSMUSG00000055820	Fmnl1	0.729212	ENSMUSG00000061806		0.756729
ENSMUSG00000058150		0.747494				ENSMUSG00000027239	Mdk	1.37775	ENSMUSG00000031575	Ash2l	1.28125867651681				ENSMUSG00000022295	Atp6v1c1	0.652643	ENSMUSG00000003436	Dll3	1.47546				ENSMUSG00000037410	Tbc1d2b	0.729207	ENSMUSG00000058108	V1rc2	0.756615
ENSMUSG00000061021		0.747439				ENSMUSG00000044243	A830053O21Rik	1.37773	ENSMUSG00000061119	Prcp	1.28111978377703				ENSMUSG00000062786		0.651903	ENSMUSG00000029661	Col1a2	1.47401				ENSMUSG00000022479	Vdr	0.728518	ENSMUSG00000054522		0.756524
ENSMUSG00000060196		0.747348				ENSMUSG00000062186	Olfr395	1.37743	ENSMUSG00000027422	Rrbp1	1.28102696620993				ENSMUSG00000064086		0.651838	ENSMUSG00000015340	Cybb	1.47323				ENSMUSG00000023353	Centg3	0.728405	ENSMUSG00000039272		0.756496
ENSMUSG00000044073		0.74722				ENSMUSG00000057997	Olfr541	1.37729	ENSMUSG00000027566	Psma7	1.28093334650448				ENSMUSG00000046819		0.650672	ENSMUSG00000059787	Olfr781	1.4731				ENSMUSG00000001755	Coasy	0.728261	ENSMUSG00000059128	AC149606.6	0.756209
ENSMUSG00000047775		0.747034				ENSMUSG00000033943	Mga	1.37691	ENSMUSG00000042940	AC153891.2	1.28085953673065				ENSMUSG00000053095		0.647511	ENSMUSG00000019505	Ubb	1.47297				ENSMUSG00000055755	Ldoc1l	0.72816	ENSMUSG00000006216	Clcnkb	0.756159
ENSMUSG00000059174		0.746958				ENSMUSG00000031748	Gnao1	1.37689	ENSMUSG00000043458	Pcdhb12	1.28046611049179				ENSMUSG00000037990	Sh3rf3	0.647004	ENSMUSG00000042615		1.47272				ENSMUSG00000064228		0.727991	ENSMUSG00000001281	Itgb7	0.756156
ENSMUSG00000028185	Dnase2b	0.746953				ENSMUSG00000028307	Aldob	1.37664	ENSMUSG00000011877	Git1	1.28023416374323				ENSMUSG00000064271		0.644741	ENSMUSG00000026176	Ctdsp1	1.47265				ENSMUSG00000027355	Tmco5	0.727765	ENSMUSG00000032278	Paqr5	0.75578
ENSMUSG00000033596	Rfwd3	0.746566				ENSMUSG00000054149		1.37629	ENSMUSG00000048031	Fcrl5	1.27998188442348				ENSMUSG00000039678	Tbc1d13	0.644115	ENSMUSG00000044041	Krt13	1.47255				ENSMUSG00000057943		0.72769	ENSMUSG00000029287	Tgfbr3	0.75574
ENSMUSG00000054314		0.746201				ENSMUSG00000000182	Fgf23	1.3762	ENSMUSG00000050896	Rtn4rl2	1.27978281353113				ENSMUSG00000052846		0.644085	ENSMUSG00000021241	Isca2	1.47219				ENSMUSG00000026457	Adipor1	0.727481	ENSMUSG00000056516		0.755705
ENSMUSG00000057565		0.746028				ENSMUSG00000053271		1.37608	ENSMUSG00000047085	Lrrc4b	1.27970794020322				ENSMUSG00000059883	Irak4	0.643709	ENSMUSG00000041798	Gck	1.4716				ENSMUSG00000047121		0.727457	ENSMUSG00000024429	Gna-rs1	0.755552
ENSMUSG00000043036	Ccdc63	0.745943				ENSMUSG00000056423	Uts2d	1.37605	ENSMUSG00000037791	Phf12	1.27946356161392				ENSMUSG00000051319	1500011K16Rik	0.642183	ENSMUSG00000063908		1.47154				ENSMUSG00000061493	Olfr525	0.727362	ENSMUSG00000029661	Col1a2	0.755519
ENSMUSG00000043683	Fem1a	0.745844				ENSMUSG00000034681	Rnps1	1.37552	ENSMUSG00000011096	Akt1s1	1.27930279899989				ENSMUSG00000042385	Gzmk	0.639421	ENSMUSG00000037759	Ptger2	1.47137				ENSMUSG00000053993	1700008J07Rik	0.727147	ENSMUSG00000061777	Olfr126	0.75527
ENSMUSG00000020205	Phlda1	0.745292				ENSMUSG00000027938	Creb3l4	1.37517	ENSMUSG00000041219	Arhgap11a	1.27916663548360				ENSMUSG00000008007		0.639274	ENSMUSG00000030325	Klrb1c	1.47114				ENSMUSG00000037537	H2-M11	0.727098	ENSMUSG00000057329	Bcl2	0.755228
ENSMUSG00000020482	Ccdc117	0.745235				ENSMUSG00000063142	Kcnma1	1.37503	ENSMUSG00000037570	Mcrs1	1.279130777727				ENSMUSG00000060311	Spt2	0.635414	ENSMUSG00000054840	AC139294.4	1.4709				ENSMUSG00000031913	Vps4a	0.726912	ENSMUSG00000062799		0.754064
ENSMUSG00000048644	Ctxn1	0.7452				ENSMUSG00000034739	C1qtnf5	1.375	ENSMUSG00000034170		1.27912113896884				ENSMUSG00000040963	Asgr2	0.634232	ENSMUSG00000044786	Zfp36	1.47021				ENSMUSG00000062929		0.72665	ENSMUSG00000029397	Rchy1	0.754032
ENSMUSG00000049782		0.745061				ENSMUSG00000010154	Spire2	1.37486	ENSMUSG00000030547	Kif7	1.27903580116578				ENSMUSG00000047828	A730018C14Rik	0.632778	ENSMUSG00000064174		1.47006				ENSMUSG00000055862	Gsdmc3	0.726473	ENSMUSG00000038923		0.753913
ENSMUSG00000047014	Catsperb	0.744992				ENSMUSG00000019943	Atp2b1	1.37467	ENSMUSG00000063512		1.27901344566153				ENSMUSG00000058569	Tmed9	0.632364	ENSMUSG00000040312	Cchcr1	1.46958				ENSMUSG00000061576	2010003H20Rik	0.726025	ENSMUSG00000061693		0.753799
ENSMUSG00000017299	Dnttip1	0.744818				ENSMUSG00000059533		1.3746	ENSMUSG00000012640	Zfp715	1.27890256350732				ENSMUSG00000004266	Ptpn6	0.632141	ENSMUSG00000046312	AI464131	1.46952				ENSMUSG00000062925		0.725739	ENSMUSG00000024738	Pga5	0.753545
ENSMUSG00000032714		0.744677				ENSMUSG00000063908		1.37391	ENSMUSG00000033543	Gtf2a2	1.27868795874572				ENSMUSG00000047980	9230110F15Rik	0.631548	ENSMUSG00000037979	Ccdc92	1.46951				ENSMUSG00000038895	Zfp653	0.725612	ENSMUSG00000062039		0.753481
ENSMUSG00000033450	Tagap1	0.744663				ENSMUSG00000026099		1.3739	ENSMUSG00000032812	Arap1	1.2783298548851				ENSMUSG00000046965		0.630384	ENSMUSG00000025135	Anapc11	1.46922				ENSMUSG00000031309	Rps6ka3	0.725543	ENSMUSG00000051331	Cacna1c	0.753469
ENSMUSG00000042315		0.744204				ENSMUSG00000015291	Gdi1	1.37388	ENSMUSG00000045087	S1pr5	1.27832816794915				ENSMUSG00000042946		0.629627	ENSMUSG00000044407	AC154238.2	1.46922				ENSMUSG00000061028		0.72553	ENSMUSG00000027517	Ankrd60	0.753405
ENSMUSG00000034219	AC114657.9-3	0.74389				ENSMUSG00000042717	Ppp1r3a	1.37387	ENSMUSG00000029684	Wasl	1.27824002574209				ENSMUSG00000025662		0.629214	ENSMUSG00000038917	3930402G23Rik	1.46918				ENSMUSG00000027955	1110032E23Rik	0.725257	ENSMUSG00000020628	Ttc15	0.752821
ENSMUSG00000004500	Zfp324	0.7438				ENSMUSG00000001429		1.37367	ENSMUSG00000059881		1.27813501542820				ENSMUSG00000049696		0.628895	ENSMUSG00000046454		1.46865				ENSMUSG00000021785	Ngly1	0.724943	ENSMUSG00000063058	AC121937.2	0.752371
ENSMUSG00000026258	3110079O15Rik	0.743506				ENSMUSG00000012211	Tex22	1.3735	ENSMUSG00000021133	4933426M11Rik	1.27812036928452				ENSMUSG00000001348	Acp5	0.62823	ENSMUSG00000054044	AC162033.11-201	1.46843				ENSMUSG00000027597	Ahcy	0.724698	ENSMUSG00000047324	4931429P17Rik	0.752082
ENSMUSG00000001260	Gabrg1	0.743481				ENSMUSG00000033993	1700018A14Rik	1.37346	ENSMUSG00000050105	Grrp1	1.27798985523122				ENSMUSG00000049922	Slc35c1	0.627916	ENSMUSG00000045655	AU021034	1.46836				ENSMUSG00000018572	Phf23	0.724501	ENSMUSG00000003228	Grk5	0.751888
ENSMUSG00000038218		0.743468				ENSMUSG00000039318	Rab3gap2	1.37338	ENSMUSG00000060138		1.27791523920963				ENSMUSG00000031802	Phxr4	0.626929	ENSMUSG00000027456	Sdcbp2	1.46814				ENSMUSG00000017491	Rarb	0.724483	ENSMUSG00000052837	Junb	0.751882
ENSMUSG00000058933		0.742903				ENSMUSG00000059382	Tas2r120	1.37331	ENSMUSG00000029073	Gltpd1	1.27777372253339				ENSMUSG00000022125	Cln5	0.626244	ENSMUSG00000005615	Pcyt1a	1.46781				ENSMUSG00000049981	BC030500	0.724083	ENSMUSG00000029461	B930006L02Rik	0.75187
ENSMUSG00000021710	Nln	0.741913				ENSMUSG00000035274	Tpbg	1.37328	ENSMUSG00000027890	Gstm4	1.27762075743217				ENSMUSG00000019432	Bat1a	0.626054	ENSMUSG00000029547	Ints1	1.46765				ENSMUSG00000050209	BC049635	0.724038	ENSMUSG00000021468	Sptlc1	0.751815
ENSMUSG00000026869	Psmd5	0.74185				ENSMUSG00000033595	Lgi3	1.37282	ENSMUSG00000025364	Pa2g4	1.27760309501498				ENSMUSG00000050799	Hist1h2ba	0.624621	ENSMUSG00000020260	Pofut2	1.46692				ENSMUSG00000061809	Ttr	0.723907	ENSMUSG00000027330	Cdc25b	0.751628
ENSMUSG00000000305	Cdh4	0.741565				ENSMUSG00000057503	Olfr1459	1.37264	ENSMUSG00000047692	4930533K18Rik	1.27757358106042				ENSMUSG00000051504	Siglech	0.622233	ENSMUSG00000045815	1700101I19Rik	1.46643				ENSMUSG00000048993	Fkrp	0.723787	ENSMUSG00000055758		0.751591
ENSMUSG00000039410	Prdm16	0.741543				ENSMUSG00000020137	Thap2	1.37239	ENSMUSG00000043085	Tmem82	1.27742835187006				ENSMUSG00000021038	AI413782	0.622231	ENSMUSG00000045210	Vcpip1	1.46632				ENSMUSG00000050846	2310061I04Rik	0.723545	ENSMUSG00000018585	Atox1	0.751555
ENSMUSG00000037106		0.741338				ENSMUSG00000057069	Ero1lb	1.37236	ENSMUSG00000020922	Lsm12	1.27727464185961				ENSMUSG00000020974	Pole2	0.619189	ENSMUSG00000028669	1110049F12Rik	1.46625				ENSMUSG00000000544	Gpa33	0.723477	ENSMUSG00000021712	Trim23	0.751549
ENSMUSG00000021086		0.740706				ENSMUSG00000038538	D130059P03Rik	1.37233	ENSMUSG00000007379	Dennd2c	1.27725731512795				ENSMUSG00000050191		0.618211	ENSMUSG00000057503	Olfr1459	1.46616				ENSMUSG00000023043	Krt18	0.723326	ENSMUSG00000026308	Klhl30	0.750962
ENSMUSG00000044327		0.740672				ENSMUSG00000052785	AC161520.6	1.37227	ENSMUSG00000034826	Nup54	1.27715713452894				ENSMUSG00000051768	Xrcc1	0.618105	ENSMUSG00000028707	Dmbx1	1.46442				ENSMUSG00000034910	Pygo1	0.723295	ENSMUSG00000054032	AC125378.3	0.750908
ENSMUSG00000062592		0.740616				ENSMUSG00000049390		1.37202	ENSMUSG00000030983	Bccip	1.27714966891435				ENSMUSG00000040152	Thbs1	0.614554	ENSMUSG00000059956	Serpinb12	1.46431				ENSMUSG00000030683	Sez6l2	0.722881	ENSMUSG00000061814		0.750867
ENSMUSG00000032220	Myo1e	0.740305				ENSMUSG00000054722		1.37173	ENSMUSG00000035007	Rundc1	1.27690358671781				ENSMUSG00000021621	Zcchc9	0.612225	ENSMUSG00000037493	Cib2	1.46407				ENSMUSG00000045776	Lrtm1	0.722825	ENSMUSG00000059277	R74862	0.750785
ENSMUSG00000022052	Ppp2r2a	0.740074				ENSMUSG00000041650	Pcca	1.37171	ENSMUSG00000063916		1.27672285935188				ENSMUSG00000007888	Crlf1	0.611287	ENSMUSG00000062324		1.46406				ENSMUSG00000042436	Mfap4	0.722655	ENSMUSG00000057682		0.750738
ENSMUSG00000062418		0.739718				ENSMUSG00000028443	Nudt2	1.37163	ENSMUSG00000022195	6030458C11Rik	1.27671857775915				ENSMUSG00000033576	Apol6	0.609944	ENSMUSG00000054216		1.46399				ENSMUSG00000061531		0.72256	ENSMUSG00000030921	Trim30	0.750626
ENSMUSG00000025854	Fam20c	0.739614				ENSMUSG00000058083		1.37163	ENSMUSG00000059291	Rpl11	1.27656004359903				ENSMUSG00000028158	Mttp	0.606354	ENSMUSG00000018698	Lhx1	1.46392				ENSMUSG00000029229	Chic2	0.722015	ENSMUSG00000025163	Cd7	0.750617
ENSMUSG00000021096	Ppm1a	0.739582				ENSMUSG00000036033		1.37128	ENSMUSG00000035179	4930579J09Rik	1.27626687790616				ENSMUSG00000060170	Olfr1371	0.604022	ENSMUSG00000010175	Prox1	1.46382				ENSMUSG00000006740	Kif5b	0.721425	ENSMUSG00000063694	Cycs	0.750464
ENSMUSG00000031985	Gnpat	0.739531				ENSMUSG00000052664		1.37123	ENSMUSG00000044918	AC122466.1	1.27625123833699				ENSMUSG00000046838		0.601957	ENSMUSG00000060798	Intu	1.46358				ENSMUSG00000055867	AC152410.6	0.721054	ENSMUSG00000049130	C5ar1	0.750438
ENSMUSG00000057817	Olfr1446	0.739446				ENSMUSG00000030483	Cyp2b10	1.37117	ENSMUSG00000023279	Bmp15	1.27619059892003				ENSMUSG00000004105	Angptl2	0.601556	ENSMUSG00000062478	Ctrc	1.46333				ENSMUSG00000063101		0.72077	ENSMUSG00000040249	Lrp1	0.750192
ENSMUSG00000057719	Sh3rf2	0.739363				ENSMUSG00000035500	RP23-228G6.5	1.37115	ENSMUSG00000046562	Unc119b	1.27604723291460				ENSMUSG00000035896	Rnase1	0.594704	ENSMUSG00000048413		1.46316				ENSMUSG00000029625	Cpsf4	0.720609	ENSMUSG00000062988		0.750094
ENSMUSG00000045047		0.739146				ENSMUSG00000028702	Rad54l	1.37101	ENSMUSG00000046056	Sbsn	1.27599876929255				ENSMUSG00000020766	Galk1	0.592676	ENSMUSG00000021661	Ankra2	1.463				ENSMUSG00000059466		0.720606	ENSMUSG00000050310	4921505C17Rik	0.750033
ENSMUSG00000030057	Cnbp	0.738903				ENSMUSG00000027210	Meis2	1.37058	ENSMUSG00000020793	Galr2	1.27587201075958				ENSMUSG00000019929	Dcn	0.592541	ENSMUSG00000026615	Eprs	1.46291				ENSMUSG00000035131	B830045N13Rik	0.720526	ENSMUSG00000050439	AC123059.3	0.74993
ENSMUSG00000056404		0.738491				ENSMUSG00000037014	Sstr4	1.37034	ENSMUSG00000027014	Cwc22	1.27583768390222				ENSMUSG00000004068		0.592517	ENSMUSG00000034829	Nxnl1	1.46258				ENSMUSG00000061032		0.720382	ENSMUSG00000049734	Trex1	0.749349
ENSMUSG00000055334	Snupn	0.737466				ENSMUSG00000056185	Snx32	1.36997	ENSMUSG00000060508	Nlrp9b	1.27581302443786				ENSMUSG00000060044	Tmem26	0.591218	ENSMUSG00000033282	Rpgrip1l	1.4622				ENSMUSG00000020857	Nme2	0.720237	ENSMUSG00000054667	Irs4	0.749243
ENSMUSG00000056068		0.736915				ENSMUSG00000036815	Dpp10	1.36981	ENSMUSG00000026825	Dnm1	1.27577500320787				ENSMUSG00000045404	Kcnk13	0.588978	ENSMUSG00000029430	Ran	1.46182				ENSMUSG00000061518		0.719853	ENSMUSG00000064062		0.749155
ENSMUSG00000053161	Wdr69	0.736754				ENSMUSG00000049761	4930479M11Rik	1.36971	ENSMUSG00000032890	Rims3	1.27575456118515				ENSMUSG00000031993	Snx19	0.587072	ENSMUSG00000062585	Cnr2	1.46168				ENSMUSG00000029344	Tpst2	0.719835	ENSMUSG00000053930	Gm879	0.74881
ENSMUSG00000059304		0.736264				ENSMUSG00000035765	Dym	1.36959	ENSMUSG00000006390	Elovl1	1.27550570380925				ENSMUSG00000030827	Fgf21	0.586789	ENSMUSG00000002984	Tomm40	1.46094				ENSMUSG00000002603	Tgfb1	0.719589	ENSMUSG00000056143	Socs6	0.748794
ENSMUSG00000051746		0.735841				ENSMUSG00000049800	Sertad2	1.36947	ENSMUSG00000032297	Brunol6	1.27523901837438				ENSMUSG00000055227		0.586469	ENSMUSG00000023353	Centg3	1.46092				ENSMUSG00000027881	Prpf38b	0.719581	ENSMUSG00000050603	Olfr1008	0.748759
ENSMUSG00000019783		0.735705				ENSMUSG00000024194	Cuta	1.36907	ENSMUSG00000061414	Efcab4b	1.27519827980366				ENSMUSG00000027424	8430406I07Rik	0.585149	ENSMUSG00000058422		1.46048				ENSMUSG00000037847	BC016495	0.719291	ENSMUSG00000035266	Hel308	0.748313
ENSMUSG00000049687	Fam109b	0.735493				ENSMUSG00000041523	Upk2	1.36903	ENSMUSG00000060833		1.27517383795799				ENSMUSG00000058300		0.58434	ENSMUSG00000053019		1.46045				ENSMUSG00000026353	Ubxn4	0.718935	ENSMUSG00000001056	Nola2	0.748224
ENSMUSG00000052775		0.734957				ENSMUSG00000002844	Adprh	1.369	ENSMUSG00000041763	Tpp2	1.27508168250696				ENSMUSG00000009640	Dmap1	0.581601	ENSMUSG00000063236	1110038F14Rik	1.46032				ENSMUSG00000025964	Adam23	0.718783	ENSMUSG00000000263	Glra1	0.747716
ENSMUSG00000055633		0.734947				ENSMUSG00000056971		1.36888	ENSMUSG00000026381		1.27508018730626				ENSMUSG00000029679	Hyal6	0.577375	ENSMUSG00000029366	Dck	1.46031				ENSMUSG00000042293	EG434402	0.718497	ENSMUSG00000030205	Gprc5d	0.747699
ENSMUSG00000020234	4930404N11Rik	0.734714				ENSMUSG00000054681		1.36818	ENSMUSG00000038535	Zfp280d	1.27503992583065				ENSMUSG00000056828		0.572593	ENSMUSG00000006442	Srm	1.46025				ENSMUSG00000021950	Anxa8	0.71846	ENSMUSG00000061748		0.747689
ENSMUSG00000054339		0.733934				ENSMUSG00000027377	Mall	1.36805	ENSMUSG00000026488		1.27484697452620				ENSMUSG00000037435		0.56888	ENSMUSG00000024167		1.45995				ENSMUSG00000031443	F7	0.718373	ENSMUSG00000021902	Phf7	0.747685
ENSMUSG00000030685	Kctd13	0.733757				ENSMUSG00000024330	Col11a2	1.36797	ENSMUSG00000030067	Foxp1	1.27463405405759				ENSMUSG00000053657		0.567186	ENSMUSG00000023009	C230021P08Rik	1.45983				ENSMUSG00000063918		0.718266	ENSMUSG00000035504	Reep6	0.747589
ENSMUSG00000030954	Gp2	0.733435				ENSMUSG00000047139	Cd24a	1.36797	ENSMUSG00000058345		1.27460975207374				ENSMUSG00000027801	Tm4sf4	0.566503	ENSMUSG00000038805	Six3	1.45969				ENSMUSG00000032120	C2cd2l	0.71783	ENSMUSG00000035179	4930579J09Rik	0.747498
ENSMUSG00000028242		0.733403				ENSMUSG00000055945	Prr18	1.36794	ENSMUSG00000038122	D630037F22Rik	1.27451377194325				ENSMUSG00000025484	Bet1l	0.564908	ENSMUSG00000036529	Sbf1	1.45927				ENSMUSG00000021265	Slc25a29	0.717801	ENSMUSG00000041536	Serpina3a	0.747392
ENSMUSG00000051748	1100001G20Rik	0.733375				ENSMUSG00000039328	Rnf122	1.36774	ENSMUSG00000049551	Fzd9	1.27441616591487				ENSMUSG00000034687	Fras1	0.562435	ENSMUSG00000020666		1.45909				ENSMUSG00000033809	Alg3	0.717609	ENSMUSG00000021257	Angel1	0.747219
ENSMUSG00000061075	Olfr1337	0.733077				ENSMUSG00000005856		1.36762	ENSMUSG00000021122		1.27431432343107				ENSMUSG00000042425	Frmpd3	0.562235	ENSMUSG00000052664		1.45899				ENSMUSG00000034893	Cog3	0.717492	ENSMUSG00000062381	Vps28	0.747018
ENSMUSG00000030402	C79127	0.732796				ENSMUSG00000055874	AC155842.4	1.36752	ENSMUSG00000030865	2010110P09Rik	1.27411199136887				ENSMUSG00000054745	AC132421.4	0.561789	ENSMUSG00000038001		1.45817				ENSMUSG00000032625	Thsd7a	0.717168	ENSMUSG00000043404		0.746838
ENSMUSG00000059343		0.73242				ENSMUSG00000038555	Reep2	1.36746	ENSMUSG00000034662		1.27407328098109				ENSMUSG00000062297		0.561021	ENSMUSG00000033825	Tpsb2	1.45808				ENSMUSG00000026181	Ppm1f	0.716792	ENSMUSG00000042390	Gatad2b	0.746696
ENSMUSG00000058865		0.732368				ENSMUSG00000035293	6030408C04Rik	1.36733	ENSMUSG00000047716	Olfr736	1.27394085669870				ENSMUSG00000057123	Gja5	0.558934	ENSMUSG00000016346	Kcnq2	1.45805				ENSMUSG00000015476	Prrt1	0.716767	ENSMUSG00000028998	Tomm7	0.74654
ENSMUSG00000021992		0.732142				ENSMUSG00000039608	Olfr303	1.36724	ENSMUSG00000055413	H2-Q8	1.27393659545360				ENSMUSG00000061580		0.558904	ENSMUSG00000041423	Paqr6	1.45785				ENSMUSG00000060942		0.716741	ENSMUSG00000037353	Letmd1	0.746513
ENSMUSG00000060012	Kif13b	0.731759				ENSMUSG00000005540	Fcer2a	1.3668	ENSMUSG00000024091	Vapa	1.27390873268176				ENSMUSG00000061396	RP23-139P14.14	0.557626	ENSMUSG00000019927	Ube2d1	1.45782				ENSMUSG00000033430	Terf2ip	0.716511	ENSMUSG00000057249		0.746319
ENSMUSG00000027165	B230118H07Rik	0.731685				ENSMUSG00000020469	Myl7	1.36641	ENSMUSG00000037140	Tas2r108	1.27382342637515				ENSMUSG00000040236	Trappc5	0.557434	ENSMUSG00000022617	Chkb	1.45774				ENSMUSG00000064295		0.716415	ENSMUSG00000021310		0.746199
ENSMUSG00000056633		0.73163				ENSMUSG00000040189	Ccdc114	1.36614	ENSMUSG00000021804	Rgr	1.27365253026011				ENSMUSG00000063414		0.556569	ENSMUSG00000001134	Uxt	1.45769				ENSMUSG00000028779	Pef1	0.715995	ENSMUSG00000020714		0.74605
ENSMUSG00000063030		0.731581				ENSMUSG00000038077	Kcna6	1.36584	ENSMUSG00000045179	Sox3	1.27363515660409				ENSMUSG00000039854	AC138678.24	0.555926	ENSMUSG00000062420		1.45764				ENSMUSG00000022680	Pdxdc1	0.715153	ENSMUSG00000023927	Satb1	0.745918
ENSMUSG00000021182	Ccdc88c	0.731523				ENSMUSG00000057537		1.36578	ENSMUSG00000049421	Zfp260	1.27362681864800				ENSMUSG00000055416	AC123917.25	0.554959	ENSMUSG00000003072	Atp5d	1.45738				ENSMUSG00000051159	Camk2n2	0.713225	ENSMUSG00000024391	Apom	0.745714
ENSMUSG00000038879	Npal2	0.731414				ENSMUSG00000036026	Tmem63b	1.36541	ENSMUSG00000036986	Pml	1.27338903762062				ENSMUSG00000025184	D19Ertd386e	0.554004	ENSMUSG00000064264	Zfp428	1.45682				ENSMUSG00000039254	Pomt1	0.713141	ENSMUSG00000025350	Rdh5	0.74523
ENSMUSG00000032547	Ryk	0.731267				ENSMUSG00000059820	AU019823	1.36538	ENSMUSG00000050270	Tmem220	1.27338031599056				ENSMUSG00000020553	Pctp	0.553493	ENSMUSG00000061037		1.45668				ENSMUSG00000020605	Hs1bp3	0.712913	ENSMUSG00000036969		0.745224
ENSMUSG00000027966	Col11a1	0.731173				ENSMUSG00000034932	Mrpl54	1.36536	ENSMUSG00000006551		1.27322690027349				ENSMUSG00000045782		0.55318	ENSMUSG00000031790	Mmp15	1.45651				ENSMUSG00000047905	AC122296.4	0.712733	ENSMUSG00000057354	4930430O22Rik	0.745001
ENSMUSG00000027204	Fbn1	0.731007				ENSMUSG00000031255	Sytl4	1.36505	ENSMUSG00000047765		1.27307223804884				ENSMUSG00000037593	BC030499	0.552847	ENSMUSG00000023939	Mrpl14	1.45631				ENSMUSG00000004231	Pax2	0.712548	ENSMUSG00000040283	Btnl9	0.744996
ENSMUSG00000041974	2310008H04Rik	0.730913				ENSMUSG00000033964	Zbtb41	1.36455	ENSMUSG00000024985	Tcf7l2	1.27297756822459				ENSMUSG00000058901		0.550828	ENSMUSG00000037860	Aim2	1.45611				ENSMUSG00000045786	AL591125.20	0.711708	ENSMUSG00000042460	C1galt1	0.744934
ENSMUSG00000060833		0.730904				ENSMUSG00000062819		1.36451	ENSMUSG00000050393		1.27269607257556				ENSMUSG00000062563	Cys1	0.550323	ENSMUSG00000038369	Ncoa6	1.45588				ENSMUSG00000046898		0.711658	ENSMUSG00000062023		0.744868
ENSMUSG00000018068	Ints2	0.730753				ENSMUSG00000061584	Lyg2	1.36402	ENSMUSG00000009079	Ewsr1	1.27265039010051				ENSMUSG00000027446	9230104L09Rik	0.547585	ENSMUSG00000042377	2310040C09Rik	1.45569				ENSMUSG00000045980	Tmem104	0.711294	ENSMUSG00000045120	AC114918.4	0.744857
ENSMUSG00000063024		0.730551				ENSMUSG00000009471	Myod1	1.364	ENSMUSG00000000435	Myf5	1.27250586917693				ENSMUSG00000025934	Gsta3	0.547113	ENSMUSG00000004071	5730403B10Rik	1.45539				ENSMUSG00000015484	A230106N23Rik	0.711263	ENSMUSG00000061368		0.74466
ENSMUSG00000053792		0.730498				ENSMUSG00000028226	Mmp16	1.36395	ENSMUSG00000048697	V1rc17	1.27233615065038				ENSMUSG00000049957	Ccdc137	0.545951	ENSMUSG00000049663		1.45532				ENSMUSG00000020650	Bcap29	0.710968	ENSMUSG00000055320	Tead1	0.744592
ENSMUSG00000064090	Vrk2	0.730327				ENSMUSG00000050989	Sepn1	1.36383	ENSMUSG00000041972		1.27231544164223				ENSMUSG00000028820	Sfpq	0.544614	ENSMUSG00000047434	AI480653	1.45481				ENSMUSG00000056073	S100a7a	0.710863	ENSMUSG00000058712		0.744358
ENSMUSG00000027805	Pfn2	0.730187				ENSMUSG00000054874	Pcnxl3	1.36354	ENSMUSG00000030187	Klra2	1.27223977353028				ENSMUSG00000028963	Uts2	0.542991	ENSMUSG00000039809	Gabbr2	1.45478				ENSMUSG00000056854		0.710544	ENSMUSG00000021981	Cab39l	0.744236
ENSMUSG00000020553	Pctp	0.729824				ENSMUSG00000062061	Lcn13	1.36333	ENSMUSG00000049184	Purg	1.27222574947432				ENSMUSG00000060316		0.542785	ENSMUSG00000018634	Crhr1	1.45454				ENSMUSG00000010362	Rdm1	0.710271	ENSMUSG00000034216	Vps18	0.743907
ENSMUSG00000059058		0.729806				ENSMUSG00000053040	Aph1c	1.36295	ENSMUSG00000031130	Brs3	1.27221529566476				ENSMUSG00000037059		0.541122	ENSMUSG00000048100	Taf13	1.45416				ENSMUSG00000002871	Gpr175	0.710254	ENSMUSG00000042707	Dnali1	0.743529
ENSMUSG00000038833		0.729639				ENSMUSG00000014402	Tsg101	1.36249	ENSMUSG00000038267	Slc22a23	1.27205685029457				ENSMUSG00000017550	Atad5	0.539487	ENSMUSG00000051599	Pcdhb2	1.45363				ENSMUSG00000028837	Psmb2	0.710091	ENSMUSG00000020100	Slc29a3	0.743143
ENSMUSG00000057224		0.729534				ENSMUSG00000006611	Hfe	1.36247	ENSMUSG00000036769	Wdr44	1.27198226664115				ENSMUSG00000021125	Arg2	0.537065	ENSMUSG00000063409	Lrrc43	1.45313				ENSMUSG00000030708	Dnajb13	0.710077	ENSMUSG00000023257	Cypt5	0.742958
ENSMUSG00000025875	Tspan17	0.728983				ENSMUSG00000030022	Adamts9	1.3624	ENSMUSG00000053124		1.27191563864380				ENSMUSG00000063376	Ifna13	0.532668	ENSMUSG00000051236	Msrb3	1.45307				ENSMUSG00000028583	Pdpn	0.71	ENSMUSG00000057594	Arl16	0.742872
ENSMUSG00000052127		0.728978				ENSMUSG00000019146	Cacng2	1.36222	ENSMUSG00000031642	Sh3rf1	1.27168487669807				ENSMUSG00000041886	4732474O15Rik	0.523514	ENSMUSG00000049561	Olfr95	1.45265				ENSMUSG00000028436	Wdr40a	0.70992	ENSMUSG00000025626	Phf6	0.742855
ENSMUSG00000004043	Stat5a	0.727561				ENSMUSG00000045903	Npas4	1.36189	ENSMUSG00000044021	Muc19	1.27156218151651				ENSMUSG00000025271	Pfkfb1	0.518611	ENSMUSG00000030271	Ogg1	1.45199				ENSMUSG00000020169	Best3	0.709897	ENSMUSG00000009047	AC125199.3-201	0.742378
ENSMUSG00000026321	Tnfrsf11a	0.727323				ENSMUSG00000021928	Ebpl	1.3618	ENSMUSG00000050265		1.27152381044457				ENSMUSG00000035852	9130017N09Rik	0.517652	ENSMUSG00000040249	Lrp1	1.45185				ENSMUSG00000056059	Cyp3a11	0.709684	ENSMUSG00000032497	Lrrfip2	0.742285
ENSMUSG00000042148	Cox10	0.727155				ENSMUSG00000003687		1.36149	ENSMUSG00000061235		1.27151155386254				ENSMUSG00000061715		0.516555	ENSMUSG00000010054	Tusc2	1.45108				ENSMUSG00000056605		0.709577	ENSMUSG00000030873	Scnn1b	0.742215
ENSMUSG00000004880	Lbr	0.726651				ENSMUSG00000053448		1.36131	ENSMUSG00000021983	Atp8a2	1.27143430189609				ENSMUSG00000029432	Gbas	0.512933	ENSMUSG00000046659		1.45107				ENSMUSG00000062072	Iah1	0.709082	ENSMUSG00000054497	Tas2r130	0.742158
ENSMUSG00000017664	Slc35c2	0.726217				ENSMUSG00000029607	4921520G13Rik	1.36123	ENSMUSG00000057611		1.27120096340119				ENSMUSG00000054366	Prune2	0.509176	ENSMUSG00000036594	H2-Ea	1.45085				ENSMUSG00000028933	Xrcc2	0.708892	ENSMUSG00000047694	Yipf6	0.741852
ENSMUSG00000044820	AY074887	0.725696				ENSMUSG00000053222		1.36116	ENSMUSG00000032777	Gtf3c1	1.27102401845262				ENSMUSG00000045642		0.508104	ENSMUSG00000058340		1.45081				ENSMUSG00000005575	Ube2m	0.708662	ENSMUSG00000025159	Mms19	0.741783
ENSMUSG00000048795		0.725547				ENSMUSG00000005237	Dnahc2	1.36098	ENSMUSG00000021303	Gng4	1.27095750361289				ENSMUSG00000041165	Spem1	0.506774	ENSMUSG00000061494		1.45071				ENSMUSG00000022124	Fbxl3	0.708191	ENSMUSG00000033197		0.741562
ENSMUSG00000062511		0.725508				ENSMUSG00000032532	Cck	1.36098	ENSMUSG00000045725	Prr15	1.27091754121123				ENSMUSG00000058049		0.505178	ENSMUSG00000051796		1.45025				ENSMUSG00000043753	Dmrta1	0.707573	ENSMUSG00000062878	Olfr298	0.741483
ENSMUSG00000060343	Calm5	0.724883				ENSMUSG00000027936	Crtc2	1.36097	ENSMUSG00000052579		1.27091557875069				ENSMUSG00000060922		0.504923	ENSMUSG00000008855	Hdac5	1.44964				ENSMUSG00000000903	Vpreb3	0.707531	ENSMUSG00000028159	Dapp1	0.741204
ENSMUSG00000005164		0.724854				ENSMUSG00000039801	2410089E03Rik	1.36061	ENSMUSG00000041040	Fam117b	1.27090536128857				ENSMUSG00000063156		0.494721	ENSMUSG00000023968	Crip3	1.44953				ENSMUSG00000019820	AC156952.22	0.707479	ENSMUSG00000024240	Epc1	0.740724
ENSMUSG00000021745	Ptprg	0.724849				ENSMUSG00000002015	Bcap31	1.36057	ENSMUSG00000064115	Cadm2	1.27086996431429				ENSMUSG00000060012	Kif13b	0.49378	ENSMUSG00000012126	Ubxd5	1.4492				ENSMUSG00000062561		0.707445	ENSMUSG00000003810	Mast2	0.740608
ENSMUSG00000024738	Pga5	0.724189				ENSMUSG00000039771	Polr2j	1.36027	ENSMUSG00000046282	4930529F22Rik	1.27082526374399				ENSMUSG00000021922	Itih4	0.493322	ENSMUSG00000036655	Colec11	1.44863				ENSMUSG00000047601		0.706504	ENSMUSG00000062526	Mppe1	0.74048
ENSMUSG00000058678		0.724179				ENSMUSG00000061175	Fnip2	1.36002	ENSMUSG00000041319	Thoc6	1.27075815093181				ENSMUSG00000051636	Mds1	0.49186	ENSMUSG00000055899		1.44858				ENSMUSG00000055435	A330084C13Rik	0.706331	ENSMUSG00000021258	Ccnk	0.7403
ENSMUSG00000043179		0.724008				ENSMUSG00000045178	4933411O13Rik	1.35974	ENSMUSG00000058613	AC087902.1	1.27058519730301				ENSMUSG00000021000	Ctage5	0.491819	ENSMUSG00000028444	Cntfr	1.44805				ENSMUSG00000037740	Mrps26	0.70618	ENSMUSG00000040685		0.740061
ENSMUSG00000022223	2310014G06Rik	0.723211				ENSMUSG00000014030	Pax5	1.35973	ENSMUSG00000050700	Emilin3	1.27057265247884				ENSMUSG00000045763	Basp1	0.491162	ENSMUSG00000032305	2310046O06Rik	1.44765				ENSMUSG00000027016	Zfp533	0.705771	ENSMUSG00000038754	Elovl3	0.73988
ENSMUSG00000035376	Ptplb	0.723142				ENSMUSG00000023391	Dlx2	1.35953	ENSMUSG00000013611	Snx31	1.27050763825848				ENSMUSG00000029524	Sirt4	0.486823	ENSMUSG00000006221	Hspb7	1.44741				ENSMUSG00000030417	Pdcd5	0.705506	ENSMUSG00000058013	Sept11	0.739767
ENSMUSG00000050702	4930563M21Rik	0.723067				ENSMUSG00000037824	Tspan14	1.35914	ENSMUSG00000059788		1.27020270695975				ENSMUSG00000001150	Mcm3ap	0.474113	ENSMUSG00000060584		1.44739				ENSMUSG00000010122	Slc47a1	0.705099	ENSMUSG00000027857	Tshb	0.739577
ENSMUSG00000030188	Magoh-rs1	0.722902				ENSMUSG00000000148	AA881470	1.3591	ENSMUSG00000038216	Pnmt	1.27018554813102				ENSMUSG00000000531	Grasp	0.471475	ENSMUSG00000044681	Cnpy1	1.44737				ENSMUSG00000026416	Il20	0.703866	ENSMUSG00000031631	4933411K20Rik	0.739399
ENSMUSG00000001053	C330016O10Rik	0.722883				ENSMUSG00000061565		1.35909	ENSMUSG00000031387	Renbp	1.26981972198567				ENSMUSG00000035835	BC005764	0.446099	ENSMUSG00000032092	Mpzl2	1.44734				ENSMUSG00000048591		0.703404	ENSMUSG00000062914	Olfr777	0.739239
ENSMUSG00000026842	Abl1	0.722801				ENSMUSG00000058130	Olfr884	1.35874	ENSMUSG00000002588	Pon1	1.26925371027565				ENSMUSG00000060343	Calm5	0.443956	ENSMUSG00000062621	Olfr909	1.44727				ENSMUSG00000025746	Il6	0.703258	ENSMUSG00000022018	1190002H23Rik	0.739091
ENSMUSG00000045690		0.722684				ENSMUSG00000003184	Irf3	1.35871	ENSMUSG00000049144		1.26871743834795				ENSMUSG00000003132		0.443416	ENSMUSG00000054732		1.44724				ENSMUSG00000039568	1500031H01Rik	0.702726	ENSMUSG00000034949	9130206N08Rik	0.738824
ENSMUSG00000058597		0.720533				ENSMUSG00000062683	Atp5g2	1.35861	ENSMUSG00000029439	Sfrs8	1.26856913354425				ENSMUSG00000039955	AL691413.5	0.442829	ENSMUSG00000051739		1.44721				ENSMUSG00000062217	2700097O09Rik	0.702581	ENSMUSG00000039943	Plcb4	0.738747
ENSMUSG00000054204		0.720271				ENSMUSG00000038180	Spag4	1.35837	ENSMUSG00000016458	Wt1	1.26845715780524				ENSMUSG00000024913	Lrp5	0.442109	ENSMUSG00000018211	Wfdc15b	1.44721				ENSMUSG00000049848	Krtap9-3	0.701923	ENSMUSG00000039141		0.738649
ENSMUSG00000058114	Olfr127	0.719786				ENSMUSG00000026997		1.35792	ENSMUSG00000053192	Mllt11	1.26843561902593				ENSMUSG00000041515	Irf8	0.424016	ENSMUSG00000028814		1.44686				ENSMUSG00000046354	Defb14	0.701706	ENSMUSG00000036718	Micall2	0.738403
ENSMUSG00000055095	Spink6	0.719469				ENSMUSG00000062939	Stat4	1.35781	ENSMUSG00000063951		1.26814345815411				ENSMUSG00000019804	Snx3	0.41709	ENSMUSG00000056854	Pou3f4	1.44665				ENSMUSG00000015668	Pdzd11	0.701039	ENSMUSG00000047026	Acsm4	0.737858
ENSMUSG00000051819		0.718203				ENSMUSG00000026842	Abl1	1.35753	ENSMUSG00000002290	AC129188.1	1.26811710118278				ENSMUSG00000062061	Lcn13	0.409757	ENSMUSG00000049281	Scn3b	1.4459				ENSMUSG00000024248	Cox7a2l	0.700418	ENSMUSG00000034139	Serpini2	0.737675
ENSMUSG00000061540	Orm2	0.718165				ENSMUSG00000050435	EG237009	1.35731	ENSMUSG00000026211	Obsl1	1.26802392063211				ENSMUSG00000019773	Fbxo5	0.401768	ENSMUSG00000030733	Sh2b1	1.44589				ENSMUSG00000060561	1110032O16Rik	0.700376	ENSMUSG00000025759	Mfsd8	0.736951
ENSMUSG00000040875	Osbpl10	0.718015				ENSMUSG00000037290		1.35729	ENSMUSG00000044833		1.26798574110554				ENSMUSG00000055024	Ep300	0.393949	ENSMUSG00000042632	Pla2g6	1.44575				ENSMUSG00000029280	Smr3a	0.700264	ENSMUSG00000036926		0.73677
ENSMUSG00000026732		0.717543				ENSMUSG00000047271		1.35716	ENSMUSG00000021131	Erh	1.26792059201346				ENSMUSG00000055815		0.380439	ENSMUSG00000034918	Pcdh24	1.44547				ENSMUSG00000022514	Il1rap	0.700106	ENSMUSG00000026353	Ubxn4	0.736744
ENSMUSG00000041309	Nkx6-2	0.717504				ENSMUSG00000035640	Dos	1.35691	ENSMUSG00000026779	Mastl	1.26755647952197				ENSMUSG00000054863	AC123925.4	0.377323	ENSMUSG00000051341	Zfp52	1.44541				ENSMUSG00000058362	Lhfpl3	0.699815	ENSMUSG00000021952	Xpo4	0.736457
ENSMUSG00000031965	Tbx20	0.717475				ENSMUSG00000026319	2310035C23Rik	1.35679	ENSMUSG00000055407	Mtap6	1.26743350738401				ENSMUSG00000033061	Resp18	0.316033	ENSMUSG00000037525	Bcdin3d	1.44481				ENSMUSG00000031951	4932417I16Rik	0.69981	ENSMUSG00000019362	D8Ertd738e	0.736421
ENSMUSG00000043219	Hoxa6	0.717391				ENSMUSG00000053693	Mast1	1.35671	ENSMUSG00000026456	Cyb5r1	1.26738515268664							ENSMUSG00000063900	Adam26b	1.4446				ENSMUSG00000038518	Jarid2	0.699764	ENSMUSG00000022503	Nubp1	0.736363
ENSMUSG00000035578	Iqcg	0.717167				ENSMUSG00000047610		1.35654	ENSMUSG00000001061		1.26732203760042							ENSMUSG00000000731	Aire	1.44446				ENSMUSG00000049349	Smcr8	0.699398	ENSMUSG00000037196	Pacrg	0.736233
ENSMUSG00000052504	Epha3	0.716837				ENSMUSG00000056816		1.35649	ENSMUSG00000021077		1.26730422880514							ENSMUSG00000021923		1.44434				ENSMUSG00000041731	Pgm5	0.699391	ENSMUSG00000031543	Ank1	0.73616
ENSMUSG00000009596	Taf7l	0.716258				ENSMUSG00000061759	1700052N19Rik	1.35625	ENSMUSG00000026473	Glul	1.26718083113375							ENSMUSG00000000148	AA881470	1.44397				ENSMUSG00000029699	Srcrb4d	0.699301	ENSMUSG00000047960	Olfr186	0.735597
ENSMUSG00000022808	Snx4	0.715922				ENSMUSG00000047094	Ofcc1	1.35619	ENSMUSG00000063406	Tmed5	1.26716551663678							ENSMUSG00000032271	Nnmt	1.44323				ENSMUSG00000024330	Col11a2	0.699237	ENSMUSG00000024222	Fkbp5	0.735419
ENSMUSG00000021279	Cdc42bpb	0.714551				ENSMUSG00000017639	Rab11fip4	1.35565	ENSMUSG00000039878	Slc39a5	1.26715580602131							ENSMUSG00000057598		1.44321				ENSMUSG00000051965		0.699085	ENSMUSG00000022054	Nefm	0.735231
ENSMUSG00000046971	Pla2g4f	0.714495				ENSMUSG00000032462	Pik3cb	1.35557	ENSMUSG00000012429	2810021B07Rik	1.26709817999336							ENSMUSG00000025232	Hexa	1.44267				ENSMUSG00000004637	Wwox	0.698881	ENSMUSG00000053474	AC145610.4	0.735037
ENSMUSG00000062875		0.714095				ENSMUSG00000001138	Cnnm3	1.35554	ENSMUSG00000027469	Tpx2	1.26708022854054							ENSMUSG00000045551	Fpr1	1.44253				ENSMUSG00000038838	Vars2	0.698734	ENSMUSG00000047822	EG624219	0.734877
ENSMUSG00000058145		0.713941				ENSMUSG00000009281	Rarres2	1.35544	ENSMUSG00000021805		1.26703754604944							ENSMUSG00000041888		1.44161				ENSMUSG00000002416	Ndufb2	0.698016	ENSMUSG00000020177	9530003J23Rik	0.734772
ENSMUSG00000024913	Lrp5	0.713841				ENSMUSG00000020548	1700086D15Rik	1.35537	ENSMUSG00000063594	Gng8	1.26686379618168							ENSMUSG00000053873	Aym1	1.44157				ENSMUSG00000022469	Rapgef3	0.697959	ENSMUSG00000007872	Id3	0.734702
ENSMUSG00000038909	Myst2	0.713346				ENSMUSG00000056999	Ide	1.35522	ENSMUSG00000028893	Sesn2	1.26683468513970							ENSMUSG00000037622	Wdtc1	1.44151				ENSMUSG00000022179	4931414P19Rik	0.697754	ENSMUSG00000026478	Lamc1	0.734659
ENSMUSG00000047501	Cldn4	0.713284				ENSMUSG00000037740	Mrps26	1.35488	ENSMUSG00000041660	Bbox1	1.26663725819532							ENSMUSG00000053739	AC170751.2-201	1.44108				ENSMUSG00000062820	Olfr1158	0.697592	ENSMUSG00000032595	1700021K14Rik	0.734404
ENSMUSG00000024658		0.712707				ENSMUSG00000009550		1.35482	ENSMUSG00000058837		1.26657118028186							ENSMUSG00000030800	Prss8	1.44102				ENSMUSG00000055291		0.697175	ENSMUSG00000046848		0.734173
ENSMUSG00000060933		0.712517				ENSMUSG00000026213	Stk11ip	1.35475	ENSMUSG00000032350	Gclc	1.26656001201843							ENSMUSG00000019984	Med23	1.44101				ENSMUSG00000039967	Zfp292	0.69653	ENSMUSG00000059607		0.73413
ENSMUSG00000042569	Dhrs7b	0.712459				ENSMUSG00000010095	Slc3a2	1.35473	ENSMUSG00000030867	Plk1	1.26652784967076							ENSMUSG00000020469	Myl7	1.44037				ENSMUSG00000026824	Kcnj3	0.696379	ENSMUSG00000038783		0.734127
ENSMUSG00000048280	3830402I07Rik	0.712291				ENSMUSG00000048056		1.35464	ENSMUSG00000004233	Wars2	1.26645082036959							ENSMUSG00000020333	Acsl6	1.44036				ENSMUSG00000056601	Ptafr	0.696182	ENSMUSG00000048853		0.734039
ENSMUSG00000020514	Mrpl22	0.71192				ENSMUSG00000032554	Trf	1.35446	ENSMUSG00000028224	Nbn	1.26625101896028							ENSMUSG00000044357		1.44021				ENSMUSG00000040040	Ift88	0.696138	ENSMUSG00000026341	Actr3	0.733957
ENSMUSG00000056143		0.711507				ENSMUSG00000027485	U46068	1.35437	ENSMUSG00000018040	Rrp7a	1.26613121648583							ENSMUSG00000063937		1.44012				ENSMUSG00000059412		0.695926	ENSMUSG00000057141		0.733601
ENSMUSG00000055318		0.711257				ENSMUSG00000001558	Klhl10	1.35431	ENSMUSG00000024446	Rpp21	1.26611478904795							ENSMUSG00000026099		1.43987				ENSMUSG00000054758	Phactr1	0.6954	ENSMUSG00000025921	Rdh10	0.733592
ENSMUSG00000031762	Mt2	0.711072				ENSMUSG00000027297	Ltk	1.35423	ENSMUSG00000058569	Tmed9	1.26610548421258							ENSMUSG00000036078	Oprs1	1.43931				ENSMUSG00000005907	Pex1	0.695112	ENSMUSG00000047182	Irs3	0.732736
ENSMUSG00000054019		0.710925				ENSMUSG00000038792	4931403M11Rik	1.35422	ENSMUSG00000057600		1.26610367734205							ENSMUSG00000000682	Cd52	1.43878				ENSMUSG00000034021	Pds5b	0.694535	ENSMUSG00000059326	Csf2ra	0.732674
ENSMUSG00000021143	Pacs2	0.710633				ENSMUSG00000028096	Gpr89	1.35421	ENSMUSG00000060819		1.26605354516412							ENSMUSG00000036371	Serbp1	1.43875				ENSMUSG00000036923	Stox1	0.694531	ENSMUSG00000031212	Pgr15l	0.732656
ENSMUSG00000044548	Dact1	0.710579				ENSMUSG00000037197	Rbm17	1.35363	ENSMUSG00000047159		1.26604793998521							ENSMUSG00000058628	Olfr875	1.43859				ENSMUSG00000003062	Stard3nl	0.694231	ENSMUSG00000016624	Phf21b	0.732643
ENSMUSG00000013418	B4galnt2	0.710344				ENSMUSG00000062320		1.35327	ENSMUSG00000035355	Kcnh4	1.26590042414457							ENSMUSG00000064121	Olfr96	1.4385				ENSMUSG00000007777	0610009B22Rik	0.694119	ENSMUSG00000031358	Msl31	0.732637
ENSMUSG00000025936	AC101743.5-2	0.710246				ENSMUSG00000024426	2610110G12Rik	1.35325	ENSMUSG00000036926		1.26578791555261							ENSMUSG00000061756		1.43825				ENSMUSG00000036882	Snx26	0.694082	ENSMUSG00000016756	Cmah	0.732361
ENSMUSG00000026039	Sgol2	0.709931				ENSMUSG00000034557	Zfyve9	1.35317	ENSMUSG00000023862		1.26567592935323							ENSMUSG00000034780	B3galt1	1.43762				ENSMUSG00000021414	1700026J04Rik	0.694068	ENSMUSG00000055238		0.732342
ENSMUSG00000038957	Edc3	0.709698				ENSMUSG00000006469	Slc34a3	1.35315	ENSMUSG00000031393	Mecp2	1.26554041166811							ENSMUSG00000062131	AC121789.2	1.43758				ENSMUSG00000029337	Fgf5	0.693661	ENSMUSG00000048690		0.732186
ENSMUSG00000061654	Spry3	0.708881				ENSMUSG00000053806		1.35283	ENSMUSG00000061932	AC118232.2	1.26552331441624							ENSMUSG00000010080	Epn3	1.43735				ENSMUSG00000053430	EG215472	0.693076	ENSMUSG00000026560	Fmo9	0.732023
ENSMUSG00000051998	Lax1	0.708625				ENSMUSG00000049799	Lrrc19	1.35274	ENSMUSG00000000791	Il12rb1	1.26549694314275							ENSMUSG00000027706	Sec62	1.43727				ENSMUSG00000042874	D930007J09Rik	0.691911	ENSMUSG00000024533	Spire1	0.731966
ENSMUSG00000045272		0.708584				ENSMUSG00000017485	Top2b	1.35271	ENSMUSG00000020599	Rgs9	1.26545429359311							ENSMUSG00000044948	AC131719.5	1.43713				ENSMUSG00000034918	Pcdh24	0.691821	ENSMUSG00000022818	Cyp2ab1	0.731956
ENSMUSG00000028617	Lrrc42	0.708156				ENSMUSG00000046962	Zfp295	1.35254	ENSMUSG00000041594	Tmtc4	1.26540832220111							ENSMUSG00000048573	Cypt3	1.43682				ENSMUSG00000031762	Mt2	0.691809	ENSMUSG00000053226	Dand5	0.731854
ENSMUSG00000057898		0.707661				ENSMUSG00000021464	Ror2	1.35251	ENSMUSG00000058454	Dhcr7	1.26521835766911							ENSMUSG00000018585	Atox1	1.43679				ENSMUSG00000060311	V1re3	0.691808	ENSMUSG00000022419	Depdc6	0.731753
ENSMUSG00000044865		0.707392				ENSMUSG00000031445	Proz	1.3525	ENSMUSG00000034401	Spata6	1.26504957118161							ENSMUSG00000022901	Cd86	1.43654				ENSMUSG00000046774	8030474K03Rik	0.691729	ENSMUSG00000040843	Tiprl	0.731638
ENSMUSG00000048796	Cyb561d1	0.706953				ENSMUSG00000044339	Alkbh2	1.35246	ENSMUSG00000022603	1700016M24Rik	1.26497863337007							ENSMUSG00000018076	Med13l	1.43651				ENSMUSG00000026989	Dapl1	0.691501	ENSMUSG00000039361	Picalm	0.731425
ENSMUSG00000035934	Pknox2	0.705639				ENSMUSG00000056152		1.35245	ENSMUSG00000042367	Gjb3	1.26488061069370							ENSMUSG00000062945		1.43635				ENSMUSG00000019874	Fabp7	0.688642	ENSMUSG00000024486	Hbegf	0.731265
ENSMUSG00000029298	BC057170	0.704932				ENSMUSG00000046934	Csl	1.35225	ENSMUSG00000033152	Podxl2	1.26486160591403							ENSMUSG00000028176	Lrrc7	1.43633				ENSMUSG00000053897		0.688553	ENSMUSG00000026433	Rab7l1	0.731139
ENSMUSG00000050394	Armcx6	0.704211				ENSMUSG00000050037		1.3522	ENSMUSG00000045877	4933415A04Rik	1.26484295917076							ENSMUSG00000059049	Frem1	1.43626				ENSMUSG00000048385	Scrt1	0.688432	ENSMUSG00000062764	AL590390.5	0.730778
ENSMUSG00000049389		0.704062				ENSMUSG00000050428	Fbxo46	1.35218	ENSMUSG00000041771	Slc24a4	1.26459654864523							ENSMUSG00000061620		1.43611				ENSMUSG00000046399		0.688176	ENSMUSG00000030507	Dbx1	0.730445
ENSMUSG00000060213		0.704059				ENSMUSG00000053182	Gm609	1.35188	ENSMUSG00000022623	Shank3	1.26430217727226							ENSMUSG00000024502	Jakmip2	1.43579				ENSMUSG00000030762	Aqp8	0.688068	ENSMUSG00000055015	RP24-96P6.1	0.730182
ENSMUSG00000062889		0.703946				ENSMUSG00000031450	Grk1	1.35168	ENSMUSG00000015702	Anxa9	1.26428393266722							ENSMUSG00000022415	Syngr1	1.43577				ENSMUSG00000022752	Tomm70a	0.687955	ENSMUSG00000055833	1700034H15Rik	0.729918
ENSMUSG00000053476		0.703824				ENSMUSG00000020690	Efcab3	1.35158	ENSMUSG00000031732	Phlpp2	1.26418637952999							ENSMUSG00000045215	Asxl3	1.43534				ENSMUSG00000039787	Cercam	0.687934	ENSMUSG00000032864	Rag2	0.729864
ENSMUSG00000057108	Olfr452	0.703632				ENSMUSG00000022119	Rbm26	1.35102	ENSMUSG00000045022	1700024P04Rik	1.26407884354082							ENSMUSG00000035845	Alg12	1.43527				ENSMUSG00000022562	Oplah	0.687759	ENSMUSG00000024425	Ndfip1	0.729618
ENSMUSG00000023886	Smoc2	0.703182				ENSMUSG00000030272		1.35087	ENSMUSG00000017493	Igfbp4	1.26401024225443							ENSMUSG00000005364	Il5ra	1.43521				ENSMUSG00000018919	Tm4sf5	0.687642	ENSMUSG00000034108	Ccs	0.728877
ENSMUSG00000052495		0.702445				ENSMUSG00000023353	Centg3	1.35079	ENSMUSG00000034382	AI661453	1.26381735148523							ENSMUSG00000024619	Cdx1	1.43469				ENSMUSG00000038805	Six3	0.687542	ENSMUSG00000032589	Bsn	0.728818
ENSMUSG00000034484	Snx2	0.702277				ENSMUSG00000007908	Hmgcll1	1.35072	ENSMUSG00000018559	Dullard	1.2634961949105							ENSMUSG00000051978	Erich1	1.43455				ENSMUSG00000033717	Adra2a	0.68721	ENSMUSG00000035061		0.728461
ENSMUSG00000037847	BC016495	0.702216				ENSMUSG00000037622	Wdtc1	1.35049	ENSMUSG00000007041	Clic1	1.26337578433168							ENSMUSG00000027094		1.43432				ENSMUSG00000027482	1700058C13Rik	0.686958	ENSMUSG00000037308		0.728302
ENSMUSG00000063035		0.701947				ENSMUSG00000020898	1500010J02Rik	1.35037	ENSMUSG00000000159	Igsf5	1.26334199235238							ENSMUSG00000063185		1.43397				ENSMUSG00000027322	Siglec1	0.685697	ENSMUSG00000025450	AC163689.3	0.728162
ENSMUSG00000024227	2610034M16Rik	0.701575				ENSMUSG00000017397		1.35035	ENSMUSG00000022512	Cldn1	1.26328915346952							ENSMUSG00000057739		1.43392				ENSMUSG00000037552	Plekhg2	0.68553	ENSMUSG00000048519		0.727988
ENSMUSG00000009739	Pou6f1	0.701387				ENSMUSG00000020665		1.35024	ENSMUSG00000034785	Dio1	1.26307136711450							ENSMUSG00000022021	Diap3	1.43379				ENSMUSG00000037432	AC132456.5	0.685395	ENSMUSG00000060371	Caln1	0.727912
ENSMUSG00000041449	Serpina3h	0.70116				ENSMUSG00000059873	Olfr1029	1.35	ENSMUSG00000034738	Nostrin	1.26299250174309							ENSMUSG00000058476		1.43367				ENSMUSG00000044641	Pard6b	0.685337	ENSMUSG00000062531		0.727671
ENSMUSG00000026435	Slc45a3	0.700888				ENSMUSG00000000037	Scml2	1.34994	ENSMUSG00000050059		1.26294386703857							ENSMUSG00000033918	Parl	1.43364				ENSMUSG00000055948		0.684847	ENSMUSG00000047892		0.726568
ENSMUSG00000050053		0.700073				ENSMUSG00000040520	Manea	1.34991	ENSMUSG00000057641		1.26273834066550							ENSMUSG00000029345	Tfip11	1.43362				ENSMUSG00000038508	Gdf15	0.684598	ENSMUSG00000062159		0.726221
ENSMUSG00000047314		0.699836				ENSMUSG00000049476	1700104B16Rik	1.34982	ENSMUSG00000031429	Psmd10	1.26240920398612							ENSMUSG00000022894	Adamts5	1.43334				ENSMUSG00000033676	Gabrb3	0.68433	ENSMUSG00000053646	Plxnb1	0.725465
ENSMUSG00000055373	Fut9	0.69971				ENSMUSG00000021804	Rgr	1.34979	ENSMUSG00000024903	Lao1	1.26240312784857							ENSMUSG00000014198	Zfp385c	1.43306				ENSMUSG00000049932		0.684108	ENSMUSG00000062396		0.725361
ENSMUSG00000041297	Cdc2l5	0.699537				ENSMUSG00000048992	Prss32	1.34954	ENSMUSG00000015488	5930434B04Rik	1.26232373624169							ENSMUSG00000057782	Olfr732	1.43271				ENSMUSG00000063142	Calml3	0.682306	ENSMUSG00000025038	Efhc2	0.725231
ENSMUSG00000022860	Chodl	0.69847				ENSMUSG00000014301	Magmas	1.34939	ENSMUSG00000058924		1.26230726689093							ENSMUSG00000000738	Spg7	1.43145				ENSMUSG00000038257	Glra3	0.681942	ENSMUSG00000059324		0.725219
ENSMUSG00000037769		0.698389				ENSMUSG00000026466	Tor1aip1	1.34938	ENSMUSG00000035586		1.26228623590035							ENSMUSG00000057851		1.43132				ENSMUSG00000027401	Tgm3	0.681776	ENSMUSG00000036820	Amdhd2	0.724883
ENSMUSG00000034191		0.697554				ENSMUSG00000047384	A730013G03Rik	1.34931	ENSMUSG00000063935	Zar1	1.26216041067450							ENSMUSG00000015971	Actr8	1.43132				ENSMUSG00000049536	Olfr429	0.681431	ENSMUSG00000042895	Abra	0.724778
ENSMUSG00000026199	Ankzf1	0.697157				ENSMUSG00000060950	6720458F09Rik	1.34917	ENSMUSG00000042124	Lce1f	1.26206936822188							ENSMUSG00000045094	4933429F08Rik	1.43126				ENSMUSG00000047407	Tgif1	0.681125	ENSMUSG00000005982	1200013P24Rik	0.724587
ENSMUSG00000027824	Vmn2r1	0.696683				ENSMUSG00000049939	Lrrc4	1.34915	ENSMUSG00000022725		1.26124313718581							ENSMUSG00000048234	Rnf149	1.43116				ENSMUSG00000043391	2510009E07Rik	0.680885	ENSMUSG00000051181		0.724542
ENSMUSG00000027744	Stoml3	0.69665				ENSMUSG00000028975	Pex14	1.3489	ENSMUSG00000001419	Mef2d	1.26121926597196							ENSMUSG00000030207	8430419L09Rik	1.43108				ENSMUSG00000042372	Dmrt3	0.680837	ENSMUSG00000039754	Alkbh4	0.724231
ENSMUSG00000059738		0.69555				ENSMUSG00000054497	Tas2r130	1.34875	ENSMUSG00000021285	Ppp1r13b	1.2611080715434							ENSMUSG00000026796	9130404D14Rik	1.43076				ENSMUSG00000048583	Igf2	0.680767	ENSMUSG00000044857	Lemd2	0.724056
ENSMUSG00000057428		0.695395				ENSMUSG00000026628	Atf3	1.34875	ENSMUSG00000048039	Isg20l2	1.26109418640141							ENSMUSG00000042249	Adrbk2	1.43049				ENSMUSG00000040972	Igsf21	0.679753	ENSMUSG00000045613	Chrm2	0.723922
ENSMUSG00000039358	Drd5	0.694718				ENSMUSG00000039691	Tspan10	1.34867	ENSMUSG00000039004	Bmp6	1.26099473782280							ENSMUSG00000046694	4732473B16Rik	1.43023				ENSMUSG00000048720	Tbc1d12	0.679386	ENSMUSG00000044542	Prop1	0.723878
ENSMUSG00000024831	Ighmbp2	0.694363				ENSMUSG00000024299	Adamts10	1.34858	ENSMUSG00000024785	Rcl1	1.26094763448287							ENSMUSG00000001674	Ddx18	1.4302				ENSMUSG00000039349	C130074G19Rik	0.678857	ENSMUSG00000057799	V1ri10	0.723535
ENSMUSG00000037944	Ccr7	0.694268				ENSMUSG00000000682	Cd52	1.34851	ENSMUSG00000058239	Usf2	1.26082939313676							ENSMUSG00000021214	Akr1c18	1.43015				ENSMUSG00000063057		0.678514	ENSMUSG00000040532	Abhd11	0.723454
ENSMUSG00000021065	Fut8	0.694067				ENSMUSG00000022768	Ccdc116	1.34828	ENSMUSG00000011427	Zfp790	1.26073927686213							ENSMUSG00000023151	1700034K16Rik	1.43013				ENSMUSG00000038216	Pnmt	0.678508	ENSMUSG00000020299	4930524B15Rik	0.722753
ENSMUSG00000022228	Zfp187	0.694017				ENSMUSG00000050603	Olfr1008	1.34826	ENSMUSG00000034724	Cnot6l	1.26061003505569							ENSMUSG00000042363	1110067D22Rik	1.43011				ENSMUSG00000035243	AC132957.3	0.678479	ENSMUSG00000053054	Adh6a	0.722663
ENSMUSG00000040723	Rcsd1	0.694015				ENSMUSG00000063524	Eno1	1.34806	ENSMUSG00000062760	1810041L15Rik	1.26060835654047							ENSMUSG00000037730	Mynn	1.43006				ENSMUSG00000062981		0.678332	ENSMUSG00000045989	4930451I11Rik	0.722368
ENSMUSG00000031059	Ndufb11	0.69352				ENSMUSG00000024170	Telo2	1.34782	ENSMUSG00000032338	Hcn4	1.26060027793311							ENSMUSG00000036861		1.43005				ENSMUSG00000063594	Col23a1	0.678116	ENSMUSG00000028952	Zbtb48	0.721911
ENSMUSG00000060878	Olfr1420	0.693489				ENSMUSG00000033579	Fa2h	1.34762	ENSMUSG00000019944	Rhobtb1	1.26042497028616							ENSMUSG00000020935	Dcakd	1.42996				ENSMUSG00000027186	Elf5	0.677783	ENSMUSG00000027680	Fxr1	0.721815
ENSMUSG00000038884	A230050P20Rik	0.693482				ENSMUSG00000031505	0710008K08Rik	1.34761	ENSMUSG00000046223	Plaur	1.26029610778737							ENSMUSG00000022783	Spag6	1.42973				ENSMUSG00000062282		0.677615	ENSMUSG00000022517	Mgrn1	0.721709
ENSMUSG00000052892		0.693093				ENSMUSG00000028618	Tmem59	1.34755	ENSMUSG00000040652	Oaz2	1.26014347503978							ENSMUSG00000035860	1110049B09Rik	1.42962				ENSMUSG00000045908		0.67756	ENSMUSG00000021294	Kif26a	0.721692
ENSMUSG00000045282	Tmem86b	0.692913				ENSMUSG00000002968	Med25	1.34721	ENSMUSG00000004698	Hdac9	1.25993829278791							ENSMUSG00000008813	Tppp2	1.42953				ENSMUSG00000062287	AC135667.5	0.677376	ENSMUSG00000033855	Ston1	0.721681
ENSMUSG00000047421		0.692628				ENSMUSG00000040112	Mrps35	1.34709	ENSMUSG00000016327	Atp1b4	1.25961324477553							ENSMUSG00000030397	Mark4	1.42895				ENSMUSG00000030397	Mark4	0.677253	ENSMUSG00000048764	Tmprss11f	0.72144
ENSMUSG00000036557		0.690102				ENSMUSG00000002870	Mcm2	1.34708	ENSMUSG00000050201	Otop2	1.2595941297926							ENSMUSG00000027130	Slc12a6	1.42881				ENSMUSG00000042425	Frmpd3	0.677102	ENSMUSG00000024970	AI846148	0.721185
ENSMUSG00000059509		0.689426				ENSMUSG00000055456	AL672181.11	1.34693	ENSMUSG00000047840	4930528A17Rik	1.25952851477887							ENSMUSG00000030043	Tacr1	1.4286				ENSMUSG00000036596	Cpz	0.676534	ENSMUSG00000003868	Ruvbl2	0.721121
ENSMUSG00000019769	Syne1	0.688985				ENSMUSG00000051934	Spats2	1.34682	ENSMUSG00000051081	Gm4847	1.25952471686260							ENSMUSG00000047014	Catsperb	1.42825				ENSMUSG00000025027	Xpnpep1	0.675399	ENSMUSG00000052697		0.720652
ENSMUSG00000042717	Ppp1r3a	0.688576				ENSMUSG00000040883	Tmem205	1.34676	ENSMUSG00000026662	Sephs1	1.25951402329416							ENSMUSG00000026963	4930571C24Rik	1.42824				ENSMUSG00000054374	4930553M12Rik	0.675305	ENSMUSG00000050064	Zfp697	0.720605
ENSMUSG00000033847	Pla2g4c	0.687867				ENSMUSG00000036372	1810006K21Rik	1.34668	ENSMUSG00000020591	Ntsr2	1.25938838229879							ENSMUSG00000048142	Nat8l	1.42754				ENSMUSG00000009941	Nxf2	0.674412	ENSMUSG00000039914	AC090489.8	0.720199
ENSMUSG00000027404	Snrpb	0.687691				ENSMUSG00000003731	Kpna6	1.34644	ENSMUSG00000056711		1.25929089497619							ENSMUSG00000031411	Prame	1.42723				ENSMUSG00000004377		0.674317	ENSMUSG00000063455	D630045J12Rik	0.71995
ENSMUSG00000028160		0.687051				ENSMUSG00000034412	Tbc1d10a	1.34619	ENSMUSG00000030810		1.25922585740623							ENSMUSG00000017588	Krt27	1.42687				ENSMUSG00000003955	2310056P07Rik	0.67369	ENSMUSG00000047439	C230078M08Rik	0.719877
ENSMUSG00000030761	Myo7a	0.686928				ENSMUSG00000024908	Saps3	1.34587	ENSMUSG00000047261	Gap43	1.25920108983175							ENSMUSG00000031665	Sall1	1.42685				ENSMUSG00000026449		0.67322	ENSMUSG00000019471	Cdc37	0.719821
ENSMUSG00000046447	Camk2n1	0.686599				ENSMUSG00000019927	Ube2d1	1.34565	ENSMUSG00000019953		1.25919800680452							ENSMUSG00000039137	Whrn	1.42681				ENSMUSG00000061489	AC138288.13	0.673139	ENSMUSG00000057048		0.719697
ENSMUSG00000023001		0.68659				ENSMUSG00000010751	Tnfrsf22	1.34558	ENSMUSG00000049482	Ctu2	1.25912424277948							ENSMUSG00000042357	Gjb5	1.42675				ENSMUSG00000055805	Gm1045	0.672932	ENSMUSG00000062309	Rpp25	0.719571
ENSMUSG00000024346	Pfdn1	0.685939				ENSMUSG00000018698	Lhx1	1.34557	ENSMUSG00000038598	AI481877	1.25903183868475							ENSMUSG00000052785	AC161520.6	1.42671				ENSMUSG00000038321		0.672531	ENSMUSG00000026499	Acbd3	0.719501
ENSMUSG00000020475	Pgam2	0.685902				ENSMUSG00000000295	Hddc2	1.34553	ENSMUSG00000032035	Ets1	1.25901102655889							ENSMUSG00000049300	Prmt6	1.4266				ENSMUSG00000060064	Olfr317	0.672343	ENSMUSG00000022307	Oxr1	0.719326
[truncated: 2,858 more rows]
